# Supplementary material for: PDGFD maintains ovine tail ADSCs in a proliferative state by suppressing CXCL8 and activating PI3K/MAPK signaling
Source: Front Vet Sci. 2026 Feb 13;13:1777426. doi: 10.3389/fvets.2026.1777426 (PMC12947266; doi:10.3389/fvets.2026.1777426)
Supplement: Supplementary file 2 [file Table_1.xlsx]

## Sheet: Sheet1
Supplementary Tables S1. Real time fluorescent quantitative PCR primer
Gene	Primer Sequence (5'→3')	GenBank Accession number
CD44	F: ACACGCACCTCCCAACTGTGT	NC_056068.1
	R: TGTTGCGGTGACTTGCTTTAG
CD106	F: GTTTCGAGGATGAACACCAGT	EU294305.1
	R: TGCTCAGATGAATCTCTGGAT
CD29	F: CTGCAGCCAGAAGATATCACT	NM_001113770.1
	R: TAGAGATCGATGGGATAGTCT
CD90	F: TCTTCAGCAAGTACAACCTCA	NC_056068.1
	R: GACATCCTTGTTGGAGACGGT
CD31	F: CGTGAAACTGAACAACAAGGA	NC_000017.11
	R: CGACTCCACCTTCTATCACCT
CD45	F: ACCCAGGATAACACCTCAGAT	NC_000001.11
	R: GCACATGATGGCTTAGCTGTA
