# Supplementary material for: PDGFD maintains ovine tail ADSCs in a proliferative state by suppressing CXCL8 and activating PI3K/MAPK signaling
Source: Front Vet Sci. 2026 Feb 13;13:1777426. doi: 10.3389/fvets.2026.1777426 (PMC12947266; doi:10.3389/fvets.2026.1777426)
Supplement: Supplementary file 3 [file Table_2.xlsx]

## Sheet: Sheet1
Supplementary Tables S2. Real time fluorescent quantitative PCR primer
Gene	Primer Sequence (5'→3')	GenBank Accession number
BCL2A1	F:TGTTACCCCTGCAAAGTCTCG	NC_056071.1
	R:GGTGAGCCTTTCCACTCTGTG
CXCL8	F:TCAAGCGTTACAGTTGCACTC	NC_056059.1
	R：GTTCCACAGCCACAGTTTCC
PDGFD	F: GCTCATCCTTGTCTACACGCT	NC_056068.1
	R:GATTGCTCTCATCTCGCCTGA
PDGFRα	F:TGCCACCAGTGAAGTCTACG	NC_056059.1
	R: CAGGCAGCAGATTCTCCACA
PDGFRβ	F:CACTGGTCAACGTCACTGGA	NC_056058.1
	R:CCACAGAAGGATCTGGCACA
INHBA	F: TGTGACGGCAAGGTCAACAT	NC_056057.1
	R: CTCACAGTAGTTGGCGTGGT
PPARr	F: GACGACAGACAAATCACCGT	NC_056072.1
	R: GGGCTGATGTGCTTGAACTTG
FABP4	F: CTTAGATGAAGGTGCTCTGGT	NC_056062.1
	R: GCACCAGCTTATCATCCACA
PLIN1	F: GCTTCCAGAAGACCTACGCC	NC_056071.1
	R: GTGCCAAGGTGTCCGCATTA
GAPDH	F：CTCCCTTTGCAGAGCTACCG	NC_056056.1
	R：CCATGAACTGCCGCATGAAG
