# Supplementary material for: PDGFD maintains ovine tail ADSCs in a proliferative state by suppressing CXCL8 and activating PI3K/MAPK signaling
Source: Front Vet Sci. 2026 Feb 13;13:1777426. doi: 10.3389/fvets.2026.1777426 (PMC12947266; doi:10.3389/fvets.2026.1777426)
Supplement: Supplementary file 4 [file Table_3.xlsx]

## Sheet: Sheet1
Supplementary Tables S3. siRNA sequences
siRNA name	Sequence(5'-3')
si-PDGFD-1427	UAUCGAGGUGGUCUUGAGCTT
si-PDGFD-1619	AUAGAGGUUGAUGAUAUGCTT
si-PDGFD-3136	UUAACAGACAUUAAGGAGCTT
