# Supplementary material for: PDGFD maintains ovine tail ADSCs in a proliferative state by suppressing CXCL8 and activating PI3K/MAPK signaling
Source: Front Vet Sci. 2026 Feb 13;13:1777426. doi: 10.3389/fvets.2026.1777426 (PMC12947266; doi:10.3389/fvets.2026.1777426)
Supplement: Supplementary file 5 [file Table_4.xlsx]

## Sheet: Sheet1
Supplementary Tables 4.Transcriptome analysis of DEGs after interference with PDGFD
baseMean	log2FoldChange	lfcSE	stat	pvalue	padj	gene_id
1633.03541603522	13.2435589275821	1.26846989866054	10.4405780078556	1.61822371526028e-25	1.17025717634453e-22	LOC101112291
9.92857112936955	6.83629859393919	1.34981124197913	5.06463302521885	4.09187823933045e-07	2.17444762794835e-05	LOC101108590
32.4948707194167	6.68485982051243	1.08183456451679	6.17918861142902	6.44318828843063e-10	6.57481906757464e-08	SLC38A11
8.37611227000912	6.58271511456082	1.49460707710324	4.40431148454018	1.06120375476868e-05	0.000384553421635457	POU5F1
85.0863675534535	6.26889746245197	1.50161603683093	4.17476725653655	2.98290854778689e-05	0.000937896368153864	LOC780463
36.5444659034417	6.26375022487441	1.15683440457525	5.41456080498769	6.14393227987524e-08	3.99187600043613e-06	LOC105604496
6.44417196201813	6.22934415188981	1.64282891852101	3.79183984507523	0.000149535340292942	0.00357319205812743	COL2A1
5.40382474490269	5.94635697035683	1.59941425009805	3.71783418210278	0.000200938085410412	0.00451649077652891	LOC105604512
5.19963228879495	5.90927597208017	1.60187080230346	3.68898413254225	0.000225151259121609	0.00494856583480893	LOC101123612
4.97569209050059	5.85388908650125	1.61978387869265	3.61399391826642	0.000301516136565152	0.00624547683622437	LOC101123194
4.90955109281062	5.84069502046736	1.70951850255859	3.41657315304032	0.000634146236753342	0.0112077609997012	ABCB11
4.14253353292445	5.5985527647121	1.65321805164557	3.38645755721058	0.000708012273504462	0.0122288350417443	LOC105604908
15.3065814150776	5.57514670311016	1.33226233186872	4.18472140940147	2.85516041634626e-05	0.000901136303701848	LOC101117703
8.09009118115717	5.5461085244324	1.37442353873914	4.03522521850888	5.45499467288585e-05	0.00152236453681393	ISL1
4.04748907164956	5.54400004081236	1.59749490089376	3.47043363813594	0.000519618725865196	0.00968925814721503	SLC27A2
7.53675770965782	5.43284840817106	1.57438814049946	3.45076812281344	0.00055899361029021	0.0101926010862309	LOC105613348
3.6466438283951	5.3758612221373	1.87371054823622	2.86909908640785	0.00411642819802424	0.049039919459854	DHRS9
3.21274171095517	5.22044604789271	1.6567266816805	3.15106052532295	0.00162678775177063	0.0239242799957567	LOC101118963
1007.10268121403	5.14569734682824	1.04428636313082	4.92747729789481	8.32980983364194e-07	4.14819541805288e-05	LOC101110546
146.154248093415	4.90890781278959	0.611840863699625	8.0231774371964	1.03044336408106e-15	2.67802569918129e-13	LOC106992016
5.25248381807338	4.89319318175047	1.68229214911566	2.90864650609153	0.00362997049271856	0.0443950729451381	LOC101106834
12.9882739967013	4.72606870692564	0.999464419303811	4.72860125447751	2.26071875888507e-06	9.92151322336025e-05	LOC105605573
4.59178484501805	4.70743841967724	1.43949123178558	3.27020986007537	0.00107467723999072	0.017105365103125	TNNI3
3.91005531360796	4.49599311774325	1.51870325316971	2.96041580760401	0.00307224080685582	0.0385373916594516	LOC105610529
15.1582862791979	4.49120187618999	1.42245323875532	3.15736345759942	0.0015920277600635	0.0235170494965685	LOC101120392
3.90190264589276	4.47994740008917	1.48352327534058	3.01980257037807	0.00252939506386128	0.03347372292878	CTNNA2
7.11161570439442	4.42783035487879	1.30297722357229	3.39824079406337	0.000678206975377384	0.0118411753243277	SIM2
917.32209709242	4.3852706918333	0.713218320945536	6.14856708394648	7.81860583357602e-10	7.78723777424371e-08	LOC101104797
6.85981628262865	4.37216770975374	1.30547312452604	3.34910587404169	0.000810728092206275	0.0136763086791754	HOXB6
6099.83182107835	4.3683526735081	0.595447012631944	7.3362576028377	2.19649069061932e-13	4.24816623919433e-11	LOC101117112
9.43641805353735	4.22034988770406	1.42813401100429	2.9551497654875	0.00312517303770194	0.0390103008198989	LOC106991801
8.61130557952031	4.11227848417126	1.2425056008077	3.30966595361667	0.000934073750359696	0.015216893917466	IL7
63.4164817013704	4.06520946745471	0.484956878707582	8.38262048842065	5.17621628135196e-17	1.72192010815454e-14	LOC101107119
1160.53455591734	4.03515671722984	0.479515014153243	8.41507898215735	3.92630278349159e-17	1.36054571245449e-14	CRYAB
5.45792193527681	4.03109606602897	1.34118657601138	3.0056191570432	0.0026504072744452	0.0346574089589992	HS3ST1
31.6931382058304	3.98125633230868	1.17159756089223	3.3981432406506	0.000678448871766023	0.0118411753243277	LOC101114033
29.6706659804005	3.89952185730432	0.659631327403233	5.91166867810167	3.38659215801498e-09	2.91861074426234e-07	LOC105614340
106.531643505702	3.75824806083226	0.558028188804315	6.73487134921453	1.64075043378275e-11	2.14886629646523e-09	C3H2orf40
4.37322875645461	3.69871229437322	1.28977534592237	2.86771824726432	0.00413443539932139	0.049084985008503	LOC105604890
12.6503112738777	3.62525392157292	0.856480131115844	4.23273557653912	2.30865883987433e-05	0.000741311244857718	LOC101108705
6.34416689872043	3.62324868624065	1.13998060928917	3.17834238294624	0.00148119726927213	0.0222152878086594	LOC101106315
16.4545775972657	3.58157938483533	1.03858633152988	3.44851388479138	0.000563680488418641	0.0102578747963537	HOPX
157.953125674827	3.48801	0.630181085588939	5.53493555252496	3.11342813740601e-08	2.21143878705984e-06	LOC101117785
7.71264894251055	3.47843316168966	1.01861420981212	3.41486809057104	0.00063812906939169	0.0112555681985069	LOC101102114
13.104557324288	3.46002262967568	1.02508174529595	3.37536264356824	0.000737184807313435	0.0126408194845818	LOC101102413
15.0463964731903	3.45825504878483	0.765190681553504	4.51946832620049	6.19951213040544e-06	0.000241490597810383	RIBC1
12.2061860040561	3.35776995768362	0.806744708202117	4.16212207349538	3.15303706020803e-05	0.000979194540800115	ADAMTSL2
6.88729688585398	3.33719885953108	1.00249743548894	3.32888518353512	0.000871943419885076	0.0144093979953359	TMEM229B
778.596721545621	3.30611492379448	0.752893632910542	4.39121116088294	1.12721003323783e-05	0.000402336576885084	LOC101106144
42.3505311993877	3.2926529689184	0.501151170790617	6.57017914120385	5.02547639725293e-11	6.33248097844757e-09	LOC105601929
347.485564055513	3.26266567242294	1.08934599402198	2.99506831651973	0.00274383379958154	0.0355160992906145	LOC101123349
175.69042058436	3.19301735700011	0.394248749917189	8.09899170934795	5.54165602248832e-16	1.53623941036747e-13	LOC101109111
66.7755041617082	3.18543213604443	0.420034988947614	7.58373045070708	3.3575834949238e-14	7.54684949609022e-12	EEPD1
31.8345849640065	3.17763738984219	1.04671538611061	3.03581798071172	0.00239884130526725	0.0322033312594917	LOC101107984
5.97461976283958	3.09572350524939	0.966521198373253	3.20295458646927	0.00136025429599915	0.0207569813810586	MORC1
81.3172897024797	3.08501039607593	0.359742073469285	8.57561743146879	9.85566359293605e-18	3.81130052028542e-15	SOD3
62.848580806185	3.05421099015613	0.453218557597473	6.73893630116694	1.59550324338261e-11	2.10619090850659e-09	SCN7A
235.183126737745	3.04211485268682	1.02407866503253	2.97058708140374	0.00297231124383768	0.037595781687264	RBP1
55.9372043323619	3.03948425336984	0.772076715276959	3.93676456397149	8.25875610695775e-05	0.00216327386341777	LOC101108654
5.81396390491414	3.03674157924932	0.991533928338335	3.06267036604431	0.00219371562903416	0.0300066382053661	CCDC110
255.777471962347	3.01769989531648	0.363280591689911	8.3068018615548	9.83159117614126e-17	3.14478569293765e-14	STMN2
7.11738466492281	3.01346912633637	1.00473384123849	2.99927105333866	0.00270626429481051	0.0351391834625942	ZNF467
8.57781493002724	3.00955553741115	0.828559006717108	3.63227665502728	0.00028093169693161	0.00591485685451071	GAL3ST3
11.1916322317961	2.99940414934728	0.778390096513033	3.85334315375255	0.00011651591270281	0.00294083334747471	XIRP2
100.092681766123	2.94912341304548	0.812099375410986	3.6314809521347	0.000281799459632861	0.0059256263110915	LOC101103156
665.72036083004	2.94456269409216	0.586920194063675	5.01697287616706	5.24919750882799e-07	2.71148764485516e-05	FABP4
44.0817302108422	2.9151804723308	0.387369442931119	7.5255819103139	5.24860376799734e-14	1.13376657757272e-11	DUSP27
6.65748163369991	2.89967935543392	0.947410052238435	3.06063815618473	0.00220865837200107	0.0301862076429694	FOXC2
8.81914606690749	2.80664894893921	0.8203962884471	3.42108928143961	0.000623708532685505	0.0110480767030437	LOC105608167
28.6719661111796	2.80254850898875	0.563788450517327	4.9709221719905	6.66351961094915e-07	3.3790951734426e-05	ANO1
475.639453905584	2.7663671535938	0.25191654491171	10.9812841175769	4.70192055140438e-28	4.88794028321931e-25	ISLR
31.6228259640437	2.7571555838082	0.593934008081856	4.64219180294558	3.44732619628056e-06	0.000143359362191281	LOC105603892
11.0208645116957	2.75578579174464	0.78068245349023	3.52997019392997	0.000415606485469452	0.00805685626202028	TTC12
33.0574108526886	2.71915997438982	0.617030772349686	4.40684662133642	1.04886403579237e-05	0.000382276127188141	EPHA3
56.1450555708824	2.70681540134439	0.85350447595099	3.17141324692926	0.00151699171211401	0.0225891881357139	LOC101106199
14.5720136501278	2.64312871700841	0.72519911933083	3.6446937765828	0.000267710365964816	0.00568687933217469	LOC101112623
51.1631461799841	2.64122287905628	0.520634736269478	5.07308232635711	3.91423053255298e-07	2.0867114246139e-05	LOC101120029
8.98938720631312	2.63232858775404	0.774965709194733	3.39670330767189	0.000682028714803467	0.0118787262966765	BAALC
124.656544393579	2.60917084268088	0.24278979215679	10.7466	6.14698317243002e-27	5.68015395039047e-24	EYA2
469.300164610989	2.60811497624715	0.673268520883067	3.8738109615259	0.000107146536926437	0.00271672004374608	VAMP8
54.5098834009953	2.5946615213398	0.846604781431169	3.06478486567673	0.0021782662279055	0.0298444004684944	LOC100037664
54.1378584242521	2.58880057600287	0.573177921209034	4.51657413904251	6.28481195076234e-06	0.000243671974771632	LOC105616898
19.6596981026009	2.5749578048114	0.541503180750264	4.75520347127737	1.98246647970082e-06	8.81556489393429e-05	LOC101109388
9.79156626577358	2.5574586999527	0.766723449968181	3.33556864611201	0.000851251343815977	0.0141872380778468	LOC101113217
7.5041884078335	2.55339396232821	0.831303682814625	3.07155377164087	0.00212947805241491	0.0293694929069794	MRO
10.5768505320807	2.50978149457844	0.800495319036381	3.13528565988326	0.00171686839681678	0.0248751498643323	C15H11orf70
1138.25044557984	2.49699297951179	0.50756782009568	4.91952578680242	8.67541389565535e-07	4.27055779217692e-05	PPP1R1A
25.8407321327409	2.49492606695002	0.547219503606219	4.55927840749144	5.13296861334981e-06	0.00020672316451779	GALNT13
124.500145123799	2.44687509718092	0.769380100926818	3.18032022693769	0.00147112386212449	0.0221240535250602	SH2D7
73.8106733477465	2.44566352714719	0.405252090478953	6.03491896675165	1.5904247619115e-09	1.46964083693744e-07	B3GALT4
43.1038141019172	2.44171403671189	0.564066964987615	4.32876624279089	1.49946983551679e-05	0.000506924426303877	SALL1
13.003011714274	2.43805087504791	0.730998665419854	3.33523300435521	0.000852279537701209	0.0141901557062905	COL28A1
19.2111355968161	2.42788540537473	0.688083859619453	3.52847312349033	0.000417964387836176	0.00809313348414332	MAP1LC3C
11.0877113090986	2.4236197677213	0.782019817510697	3.09917947531829	0.00194057426115656	0.027446914698824	LOC105611708
15.9524184371149	2.40872497255791	0.696062052711697	3.46050321688142	0.00053916679177115	0.00992927820877081	FN3K
98.0010278527035	2.40729590870919	0.291096170413082	8.26976152002652	1.34227233608329e-16	4.13444736408765e-14	ARSI
777.683497253223	2.40648029391023	0.649088964287333	3.70747374599478	0.000209337111043925	0.00464253889065813	CLEC3B
396.277897750443	2.39574214104603	0.435804169400448	5.49729054759145	3.85670973590575e-08	2.66046733791365e-06	FOXS1
11.5883741560435	2.39316573123866	0.705842154632443	3.39051120074412	0.00069762403737839	0.0120744855501714	TRPM2
15.4326884430668	2.37494321401509	0.763306810170529	3.11138742949838	0.00186210455383712	0.0265629374305085	CABP1
31.3568871642566	2.36464077139792	0.663781054130558	3.5623806324138	0.000367507023294835	0.0072684236842604	CBLN2
41.5673974474509	2.35950644782705	0.698538801555914	3.37777435207825	0.000730750176559875	0.0125434135053874	COL15A1
103.968301638307	2.35220635298605	0.266033998677363	8.84175092161334	9.42301042014864e-19	3.91832330795831e-16	SLC38A3
967.62508577003	2.34061753955166	0.656964104511568	3.56277842804186	0.000366950384845916	0.00726605446564538	LOC101102543
14.1640125550337	2.33018897402191	0.735966657627774	3.16616106160673	0.00154465240969017	0.0228985771215477	PROB1
8.50536410983573	2.32295711684779	0.763495638759449	3.04252833797742	0.00234599727092792	0.0315959292367158	LOC106991047
20.0930082283697	2.32069314513379	0.780612906772231	2.97291157371412	0.00294989422789928	0.0374546493837013	MUSTN1
122.871959484325	2.31944443847188	0.759611946339785	3.05345966404056	0.00226219131272489	0.0307418589237777	SPA17
29.2141061533341	2.31797792015558	0.492909350925289	4.70264545763693	2.5681213965006e-06	0.000110949514774012	LOC101111669
314.959479011282	2.31710919455731	0.579343951276086	3.99953980610922	6.34657728054921e-05	0.00172206557760807	BOK
150.530486155485	2.31520738556817	0.557676306491759	4.15152546130698	3.30266513359694e-05	0.00101154766076746	LOC101120283
19.6765774312795	2.31311375733905	0.543734021173583	4.2541273256113	2.09865865728896e-05	0.000684450773464457	LOC105610544
44.9379200212047	2.30670587327769	0.57082098316376	4.04103202459874	5.32164898298409e-05	0.00149603648741713	PRSS35
113.487061037173	2.29628962906111	0.726711469622032	3.15983677848847	0.00157857545328992	0.0233598269702591	LOC101102327
58.1934293756543	2.27803130653473	0.502065778087408	4.53731643533397	5.69745852766283e-06	0.000224563572726578	GRIK2
38.911074013238	2.26644316060963	0.476675329454539	4.75468945121017	1.98751688524341e-06	8.81556489393429e-05	GLDN
11.8583025796963	2.26451187984173	0.695430613756033	3.25627292651249	0.00112885184334222	0.0178142245828379	EYA4
11.0346176676608	2.25551238602387	0.751600368952665	3.0009463528695	0.00269141977559976	0.0350010829769748	TSPAN12
308.429798055215	2.25328714030165	0.272821920926052	8.2591865516276	1.46668548868361e-16	4.4355235878681e-14	CTHRC1
38.5883772504801	2.24032726867406	0.50933731237308	4.39851394007643	1.08994626932055e-05	0.00039240424886599	LGI2
127.960386990642	2.23157022433688	0.394827320556292	5.65201572472925	1.58577079562117e-08	1.19534940904674e-06	PAX8
28.3245621914466	2.21943571232405	0.750221179114458	2.95837517536337	0.00309265466756433	0.0387350339499982	GSC
15.9829137241627	2.20946769747956	0.559827808102517	3.94669158177108	7.92385214413696e-05	0.00208870733301791	LOC105603893
25.6640858314982	2.20300033018644	0.54914318505432	4.01170476142488	6.02818594481788e-05	0.00164641735336873	TIMP4
16.4148175009734	2.19752455633024	0.66920827367919	3.28376776373165	0.00102429290316825	0.0164133563183021	LOC105602205
34.0607411085462	2.19746083818145	0.411427804103425	5.34106060957671	9.24043529407586e-08	5.69245037949496e-06	LHX8
83.3542518120132	2.1826831824069	0.392796682972119	5.55677600404233	2.74803042179844e-08	1.96171630926067e-06	DDIT4L
30.8089807165324	2.17106583299127	0.478209231621228	4.53999147116192	5.62565037838801e-06	0.000222623275623205	LOC101122521
82.9702969464011	2.16004970287066	0.449282235718332	4.80777901093081	1.52616335089401e-06	7.09069134508939e-05	BAMBI
56.233566806474	2.14517474704911	0.565615487223616	3.79263792365185	0.000149055413555001	0.00357239004850192	TCEA3
154.38219302858	2.13983932875646	0.482080628400412	4.43875817175365	9.04794074221153e-06	0.00033818965924765	NEGR1
163.233480738787	2.13471599726786	0.563351362336325	3.78931540773202	0.000151063014280005	0.00358947302359904	LOC105603226
58.4126996823067	2.13287836946983	0.513617380070133	4.15266003883784	3.28632771260568e-05	0.00101037872169631	ASL
20.1036935901404	2.12969613422505	0.656481448435694	3.24410710965227	0.00117819432712272	0.0184354715362485	LOC101118184
15.2319965558707	2.12113935433389	0.704386085990253	3.01133057072232	0.00260105514384669	0.0342743587133435	SLC7A10
14.1006490337417	2.11879870736152	0.641330409187689	3.3037552515952	0.000953990787288624	0.0154807109902163	LOC105602647
20.9111629473596	2.11763853617655	0.553225201189546	3.82780562350232	0.000129290794073099	0.00318120381334001	CASQ1
52.2421151484427	2.10666995333677	0.351608818789645	5.99151625544727	2.07893540417569e-09	1.86712011662887e-07	NIPAL2
22.3671442291708	2.10416712453477	0.507528064906495	4.14591	3.38462557356181e-05	0.00103107101034897	CHRDL1
63.5821790188711	2.10402768341758	0.376916984368705	5.58220449243378	2.37488905960273e-08	1.72076466627518e-06	TBX4
411.721961257215	2.09695934408172	0.724973989108682	2.89246148908021	0.00382236039030092	0.0460705220086052	PLAC9
34.6072240567759	2.09643550225219	0.405524534668718	5.16968844798703	2.34484577926727e-07	1.30878590089102e-05	SMTNL2
20.7474725477337	2.0932950237833	0.539001744620597	3.88365166657627	0.000102899295689064	0.00263311382337876	RND2
1176.41798940463	2.0855698668454	0.575594845040338	3.62332964726125	0.000290834776576456	0.006077204571352	MAP1LC3A
8.89714291422513	2.06905459215848	0.701740001827723	2.94846322964275	0.0031935812872449	0.0398192185537814	LOC105603666
40.6069037060292	2.06288802884492	0.421691619098181	4.89193509052079	9.98493770592416e-07	4.8419670222343e-05	CLHC1
221.00614218046	2.06134126875049	0.271876975948264	7.58188979247269	3.40557511907215e-14	7.55265746073693e-12	RET
219.699781329307	2.05832681394413	0.341155760368375	6.03339310970914	1.60552204228606e-09	1.47539492427315e-07	IL33
24.3881409598422	2.05240858511882	0.519237930225411	3.95273239038572	7.72638310572069e-05	0.00204313084574646	PITX2
151.848745895395	2.05070127632311	0.295461732709838	6.9406662497882	3.90255009071293e-12	5.95514822558056e-10	KHDRBS3
20.9993141763554	2.04894450694701	0.608576724345838	3.36678092503362	0.000760510779608616	0.0129473651967555	SOX5
442.613563815945	2.04403840341007	0.301075552630419	6.78912115431437	1.12818671671876e-11	1.5769016520322e-09	TGM2
51.2357933806917	2.04304320711543	0.396383275913533	5.1542114192555	2.54700459294913e-07	1.4121442464841e-05	EYA1
1035.01177613504	2.03904324315872	0.322313394745293	6.32627522281557	2.51149700922674e-10	2.73030913427898e-08	SLC40A1
1127.76444825506	2.03480629924323	0.548358880080755	3.71072006519447	0.000206670545313419	0.00460797745334865	MDK
32.0271699269864	2.0340962057876	0.703123063982566	2.89294479157924	0.00381648374695349	0.046066454399911	PLEKHG6
47.5893462700559	2.03006508207115	0.388526783366275	5.22503253053048	1.74124494266529e-07	1.00913334952445e-05	LOC105603904
847.501222713715	2.02090067153908	0.676547453572992	2.98707897112947	0.00281656955731473	0.0362040196652364	S100A13
176.617747500677	2.01788	0.367971081623572	5.48379812459354	4.16289800593819e-08	2.83776567757254e-06	CADPS
171.328095228292	2.01231175236861	0.221828912511931	9.07145840270204	1.17434485842492e-19	5.42579945282826e-17	PPARG
583.085397911027	2.00986799817021	0.334397401137409	6.01041751919693	1.85046136546899e-09	1.68189748042873e-07	AHNAK2
24.9739292610539	2.00674699982646	0.449676985162572	4.46264110915297	8.0955581737072e-06	0.000304645744577538	LOC101119976
44.5531086081016	2.00452107826149	0.454945173900862	4.40607174942425	1.05262109211909e-05	0.000382276127188141	THNSL2
120.758227198853	2.00384702248076	0.419184212506577	4.78035	1.74990753238418e-06	7.95251693610549e-05	TPPP3
28.923652721604	2.00170176962158	0.414941144660573	4.82406190704226	1.40663726179954e-06	6.60920835466432e-05	ARHGAP26
131.693378289549	1.99732950356803	0.677848224144218	2.94657333666346	0.00321316216095026	0.0400307416401145	NUDT8
34.3115215032944	1.98748590036132	0.596003583813323	3.33468783466884	0.000853952047497343	0.0142037844060233	RGS1
314.140975967033	1.97487541726957	0.476663399662659	4.14312367735223	3.42607058386685e-05	0.0010379932972943	LOC101109545
85.0871058589127	1.97475788394597	0.288939764130976	6.83449676746748	8.22933916776463e-12	1.1799879170468e-09	EPHX2
55.2148668431054	1.97387969916167	0.400775938505815	4.92514522334037	8.4297724711277e-07	4.18544494066469e-05	DBP
20.7839506648159	1.9729298135619	0.549458885796998	3.59067778237882	0.000329819172027126	0.00671696319136131	TNXB
39.7012640497758	1.97289722638439	0.450919430443339	4.37527658642844	1.21278601025777e-05	0.000424040343227353	ANKRD29
610.97229367262	1.96723040302236	0.682940728880537	2.88052874844206	0.00397008744203254	0.0475410111039074	PRLH
688.434697510541	1.96714473157187	0.65366160152473	3.00942372472747	0.00261743791802075	0.0343885030730167	AK1
591.609393313713	1.96266730248567	0.213198527629978	9.20582015412426	3.39071835734642e-20	1.76243182617947e-17	ADRA2B
603.511861971369	1.95993634912568	0.612098911120752	3.20199286997104	0.00136480376135083	0.0207882609547146	POLD4
40.4174678033808	1.95687768035694	0.477003503497412	4.10243879973422	4.08818011174657e-05	0.00121209803562711	PDE4C
11.3845572881526	1.95622024442671	0.616243667732847	3.1744265245331	0.00150132895951988	0.0224363024112257	FOXC1
1155.94070049309	1.95510560811936	0.513978140596908	3.80386917982309	0.000142453430323367	0.00345397654018741	S100A14
56.0404121070121	1.94673686879257	0.406321028696144	4.79112999649444	1.65844626740288e-06	7.57827933123961e-05	MET
88.9855405291018	1.94280295933781	0.346363873937526	5.60913855492976	2.03336188157472e-08	1.49650036178019e-06	DACH1
186.989139948803	1.94200331689547	0.50762596528644	3.82565796412649	0.000130423270795847	0.00320432830597832	SCN3A
364.216637728705	1.93982371623481	0.387752946109146	5.00273108354097	5.65237637683975e-07	2.90172766283875e-05	CRLF1
968.257	1.9381041652903	0.517586747450122	3.74450113886865	0.000180752557185618	0.0041354295511257	IGFBP2
29.6685826975873	1.9356603698238	0.427233191057488	4.53068818233119	5.87918593605118e-06	0.000230633253948913	MROH5
55.562584169496	1.93101205253086	0.368607086245528	5.23867316876437	1.6173517222013e-07	9.43909164749974e-06	CADM3
1402.69142571794	1.92318733138218	0.453649866515584	4.23936492289503	2.24153021916625e-05	0.000725357434540706	DDAH2
895.525434023479	1.89886046934575	0.198682149317193	9.55727767125295	1.20894868434552e-21	6.70281448890636e-19	POSTN
14.9463433288405	1.89561992113379	0.637902806689753	2.97164380099011	0.00296210121774498	0.0375523091118539	LOC105603679
117.452883111389	1.89435460129705	0.37482574396868	5.05396075851008	4.32740557535002e-07	2.29228461575786e-05	AS3MT
24.2220504021209	1.88072747096441	0.525468253732391	3.57914575734241	0.000344719174045924	0.00692477538877519	LOC105605873
18.2070923134698	1.86856638485265	0.613060431500756	3.04793180058686	0.00230422215389332	0.0312356373966647	LOC105607925
3598.93209949795	1.86535648887983	0.298801642792024	6.24279194535146	4.29828479187883e-10	4.49643842410821e-08	DES
12.4355481405847	1.85430588710796	0.619499916805643	2.9932302439513	0.00276041413859847	0.0356575528187336	AKNAD1
71.8178498824838	1.85343681920512	0.355358044737966	5.21568836459523	1.8313584786447e-07	1.05401334170579e-05	DPYS
41.4696301458263	1.85293420506606	0.544395504249229	3.4036544949456	0.000664907995515958	0.0116537562586058	YJEFN3
389.059892535208	1.84643322213646	0.511006939805785	3.61332318273059	0.000302297527059379	0.00625387408902817	LOC105614785
58.0407589066285	1.8457027341361	0.46668057799747	3.95495939011652	7.6547652989018e-05	0.00203714737946614	RHBDL2
129.777101959876	1.84523872818991	0.269304165813869	6.85187591737905	7.28877677474105e-12	1.05421064429798e-09	KCP
131.821953557646	1.84210922707221	0.359847506695693	5.11913850393857	3.06934492680137e-07	1.65218168826819e-05	CEBPA
196.277835528045	1.83783182298005	0.272307965637453	6.74909314047356	1.48772068099814e-11	1.99558532960016e-09	FAM129A
89.8559003359041	1.83436818221099	0.255444958932984	7.1810701995189	6.91678234916264e-13	1.17394735524104e-10	SYT9
15.9379816600317	1.83265007415276	0.614129580067476	2.98414232701738	0.00284374459356605	0.0364704101527183	LOC105605233
1601.83692065266	1.82205849890563	0.126039466025812	14.4562537144714	2.28923121877863e-47	9.51919571548625e-44	SERPINE2
295.866216140069	1.81858390340606	0.32138834558987	5.65852473607364	1.52679713162349e-08	1.16491819680245e-06	LOC105611550
29.1364025201109	1.8178785319082	0.544174780095749	3.34061518174058	0.000835929984781846	0.0139738929013834	ADGRG1
73.3512050563401	1.81413629719635	0.582260792980863	3.1156765474607	0.00183523453892774	0.0262697556678012	LOC105605741
121.121065942593	1.81099927510848	0.600051164497646	3.01807476138243	0.00254386139169874	0.0335809893080358	CSTF2T
5505.33149622547	1.80152040970561	0.513851121340749	3.50591900043938	0.000455033673020958	0.00872961370629481	IGFBP6
56.3640952621754	1.79223742417218	0.317928230669012	5.63723900957396	1.72798206108163e-08	1.28310382240941e-06	LOC101110740
55.5286609323203	1.78702561963246	0.470275681370225	3.79995328362647	0.000144723367674818	0.0034877139396289	SCARA5
28.7803553443855	1.78451830180163	0.488088690916509	3.65613531928132	0.000256046230404946	0.00550946565371989	DNAJC22
634.389201780315	1.77868642316011	0.221308569982142	8.0371330550084	9.19647920624414e-16	2.44156356733955e-13	SERINC2
903.745652385296	1.76751716034146	0.280864541948008	6.29313030431819	3.11126949574575e-10	3.29616213520631e-08	PTPRN
50.7581280412578	1.76737407770469	0.357558920079359	4.94288906933836	7.69732862956822e-07	3.86796577328121e-05	GNAT1
19.7729931490079	1.75900031578683	0.563873545133657	3.11949431032429	0.0018116175958454	0.0259764098893936	LOC101111915
26.9043530434059	1.75205190954309	0.564182784942141	3.10546857561911	0.00189977805934879	0.0270308027896907	SLC25A21
56.7070244645841	1.7519882597768	0.291822959482685	6.00359979517222	1.92990053957345e-09	1.74456715623507e-07	GRIA1
19.0430801291718	1.74148351744175	0.566359498417659	3.0748729778652	0.00210592222485267	0.0291170443607436	LOC101108397
220.419585954246	1.73546205743834	0.528341480161522	3.28473557841376	0.00102078122113424	0.0163819350071324	BMF
877.613973438697	1.73488568587363	0.577662893854837	3.00328392965742	0.00267083127035897	0.0348423031528476	CDKN1C
85.3328317001779	1.73398595288149	0.310288261009808	5.5883066514936	2.29294482176327e-08	1.67274347457844e-06	KCNJ8
38.7502875067531	1.72752078787775	0.462724182506548	3.7333704465582	0.000188934395537667	0.00429309535652735	STAP2
239.865297571408	1.72145602247343	0.25281750480958	6.80908556458549	9.82210513834468e-12	1.38450063361091e-09	LOC101117673
52.2921565813334	1.71859572444978	0.540620482493184	3.17893194968144	0.00147818790280169	0.0221901619018957	RTN4RL1
65.5663	1.71464050264144	0.454334965487145	3.7739567343292	0.000160678638714954	0.00373785705978438	BCAM
151.961265553974	1.71319279128875	0.278585990582096	6.14960137697192	7.76779239250615e-10	7.78323438943101e-08	PTPRK
471.734765308885	1.70660053107941	0.15369067405367	11.1041254883393	1.19784143845039e-28	1.32824644304969e-25	FIBIN
28.2720539707185	1.70594362507329	0.44361938065966	3.84551193984483	0.000120301006044869	0.00298751081739903	STPG1
135.445180644293	1.69941033218963	0.532463119876657	3.19160195091689	0.0014148616854875	0.0214479379929246	RSPH9
15.171643688644	1.69842579101313	0.562202074554583	3.02102369927885	0.00251921641336713	0.033388148688076	LOC106991608
90.7923821174751	1.69495998610587	0.318785482190772	5.31692966209655	1.05532839482252e-07	6.40630554419085e-06	SSC5D
2833.59367898401	1.69040716898294	0.386168228370319	4.37738541080058	1.20111472476578e-05	0.000423265703750618	LOC101104787
231.016749412656	1.68639122943893	0.224377910508273	7.51585227627275	5.65413690131223e-14	1.20570844973752e-11	LOC106990140
179.921251953752	1.68377242544124	0.283891724985329	5.93103735421754	3.01026712990635e-09	2.62145409276086e-07	SNTA1
722.053434618516	1.68226201392802	0.444176274150584	3.78737476949906	0.000152247375614749	0.00360256830386699	LOC101108558
228.047028315051	1.66064	0.385392581360787	4.3089595945605	1.64024328173978e-05	0.000548936951814442	LOC105602957
16.758935863093	1.64276983484102	0.53059730032882	3.09607650439037	0.00196099758981697	0.0276183513221217	IGSF5
149.237260216337	1.6425279972446	0.272837829365482	6.0201622372693	1.7424233746888e-09	1.59240263687905e-07	CD82
78.0999928862224	1.63706821012075	0.413998927901761	3.95428127898246	7.6765058516693e-05	0.00203966967780855	ZMYND10
29.7696249391773	1.63608468766152	0.550730498714951	2.97075373795183	0.00297069887824731	0.037595781687264	C13H20orf196
122.870734081334	1.63100069008434	0.367501571306936	4.43807814013978	9.07656703750254e-06	0.000338498967566771	ABCC9
22.3789809016074	1.62932769006759	0.463183470651712	3.51767235513626	0.000435349529395623	0.00839069376875713	ABLIM1
200.267843813823	1.62923178279316	0.383634775884474	4.24683028027621	2.16816072244671e-05	0.000702982793303237	CPQ
321.575058989587	1.62850968931836	0.481238538540897	3.38399683087719	0.000714388277394018	0.012326162051758	LOC101112162
649.344868166095	1.6070763334553	0.216721129415598	7.41541139892026	1.21247840487258e-13	2.45940894002995e-11	SHOX2
102.627447261791	1.60473314046556	0.51954611784228	3.08872126141594	0.0020101994382037	0.0281516999586905	HSPB2
84.5459698506726	1.60119462320897	0.358452663642729	4.46696254656622	7.933801314465e-06	0.000299738863134867	DTNB
24.7032232232708	1.6004731453826	0.552706900603791	2.89569958984447	0.00378314367611183	0.0457636572834677	MFRP
256.314112474316	1.59987549619307	0.361626926640429	4.42410500527757	9.68429119024365e-06	0.000357952923038495	YPEL3
50.1109812876599	1.59896625039205	0.533770855693142	2.99560426227406	0.00273901645937776	0.0354813557389643	LOC105611006
49.1750499662221	1.5934499735338	0.448501234288237	3.55283297282911	0.000381106362095414	0.00749164134174523	LOC105604472
79.5814051485835	1.5934471576763	0.30987708057652	5.14219107367256	2.71552729617556e-07	1.49067212928344e-05	MLLT3
182.215727192947	1.59286075118703	0.449165678389378	3.54626550474365	0.00039073231863256	0.00763003950852283	NRK
48.5171296172037	1.58717184439979	0.460730336520669	3.44490414151096	0.000571261942245147	0.010350544537433	SARDH
49.0924980378862	1.58683700418645	0.31635779714711	5.01595667467792	5.27702202648484e-07	2.71742128069728e-05	MAMDC2
67.8034015524717	1.58679826858346	0.420163872165116	3.77661758591152	0.000158972526061477	0.00370854141091241	MMP16
1533.17781484919	1.58499396071679	0.437088177957709	3.62625676155934	0.000287559434124359	0.00601632209784964	BIN1
593.426102215714	1.58328204694111	0.273806745852543	5.78248005545406	7.36072983417512e-09	5.88610669864591e-07	NQO1
95.1468929290175	1.57927098647075	0.349128937333956	4.52346058316017	6.08366535281458e-06	0.000238093190149094	TMCC2
310.632405803381	1.57827491250745	0.450911971282975	3.50018410027305	0.000464936939327887	0.00888884610556407	LOC101105123
3431.67495503418	1.57659083891869	0.494509734275109	3.18818969505176	0.00143166580917035	0.0216284263432611	GLTSCR2
155.451872029403	1.57640388692047	0.439093351633225	3.59013380880619	0.000330508252355	0.0067204691459911	LDLRAD4
115.743751138398	1.56898228503423	0.535374476248137	2.93062586029416	0.00338279929145789	0.0417734066748698	C15H11orf96
70.5951891507908	1.56683862150771	0.387062127361032	4.04802875494517	5.16508021135079e-05	0.0014585870824346	LOC105616860
106.524653241895	1.56158739471583	0.425317550802497	3.67157995659807	0.000241055637702912	0.00524800840564469	IL18
381.159814000168	1.5592199927284	0.181279136389131	8.60121039732562	7.88797271224482e-18	3.12382500292305e-15	LNX1
90.2241283388673	1.55856874383519	0.343323768671919	4.53964707967703	5.63484633183246e-06	0.000222623275623205	MOGAT1
1864.2430522372	1.55722265720472	0.436436304195817	3.56804106861384	0.000359660140847659	0.00715105635518633	S100A16
23.5669399756947	1.55701304924299	0.454184632201215	3.42815000520139	0.000607709569451684	0.0108455292582509	PRSS42
217.06873956179	1.55554037533338	0.238334796935507	6.52670275316239	6.72332857446052e-11	8.16270979408772e-09	LOC101122871
32.1856403079796	1.5551322190108	0.494486886446955	3.14494127475232	0.00166120172318181	0.0243228593852844	SPARCL1
46.5652763162833	1.54449770494256	0.352185947071874	4.38546091286079	1.15740440881402e-05	0.000411348451534266	TSNARE1
43.9517380830617	1.54390732379979	0.471924634911923	3.27151246106898	0.00106973874179479	0.0170497852715955	IQCD
1805.92731842444	1.54062361223066	0.206617328863712	7.45641046035825	8.89114694917658e-14	1.82575860747721e-11	PCOLCE2
369.828279610404	1.53090608819077	0.529416370615652	2.89168634209497	0.00383180284270383	0.0461508882568377	HYI
25.5216492840572	1.52522789635601	0.45748594005053	3.33393392633564	0.000856269955717368	0.0142281100633836	C15H11orf1
104.69592372135	1.52327884920564	0.374287722753231	4.0698071472944	4.70520703827135e-05	0.00135199684321511	BBC3
171.015542999104	1.52141434082438	0.225535719199357	6.74577998653758	1.5220711452296e-11	2.02532874868832e-09	RAPGEF3
73.2094432370424	1.51666275588141	0.504271176909786	3.0076332444294	0.00263290674888477	0.0345099589867616	EGFL7
334.614050040501	1.5158521360283	0.274922231466929	5.51374884431872	3.51269780860719e-08	2.45490347271275e-06	GK
752.116299515368	1.51522538548983	0.200945465867346	7.54048059233199	4.68242588191032e-14	1.02477354860282e-11	PTGIS
92.1483416545597	1.51428636500552	0.42481067305544	3.56461468850125	0.000364391094183931	0.00723259793503739	TMEM14A
385.329280114571	1.49960282033609	0.488622849882317	3.06903948658411	0.00214748205217394	0.0295211154736286	AGTRAP
26.2817401648796	1.49901148263512	0.408600947458542	3.66864416727085	0.000243840179916157	0.00528786663956381	CCDC89
333.284719119173	1.49706323253921	0.220909020543315	6.77683160632034	1.2283991986132e-11	1.70266365587778e-09	LOC101108092
53.2512656298907	1.49049501040385	0.327648345797865	4.54906923694154	5.38837136586333e-06	0.00021544418492405	ADCYAP1
54.3554326732329	1.48575882343216	0.390706361336865	3.80275053200668	0.000143098435038145	0.00346456516737914	LOC106991287
201.180653041176	1.48242000013944	0.337492440761357	4.39245393702808	1.12078381369994e-05	0.000400903165016581	ADA
7006.55266338028	1.47968425524907	0.244300196712797	6.05682793202416	1.38831953947422e-09	1.29729881461094e-07	ELN
27.8047197185742	1.47964517354942	0.409803477225756	3.61062132407017	0.000305464371791977	0.00630370830771209	TRIM6
101.444836519728	1.47482448428905	0.393072517831623	3.75204171592788	0.000175400268783474	0.00402926888115313	CLDN15
20.1978955643756	1.47377747988298	0.465213302862052	3.16796074148377	0.00153512248732817	0.0228144720144503	LOC101115808
153.695202791838	1.46944588442656	0.281416456298284	5.2216060985042	1.77377954854167e-07	1.02441927885047e-05	TMEM100
128.064435356283	1.46440403367189	0.30832502727071	4.7495464336281	2.03873383400104e-06	9.01868613322853e-05	TNFAIP8L3
38.2255184060525	1.45995347539357	0.438707869925129	3.32784883855109	0.000875193406837859	0.014412962312806	RRAGD
31.0587357167701	1.45836895274875	0.483397028022077	3.01691749888488	0.00255359301027257	0.033682722077608	LOC101117657
43.1540768264064	1.45782119111472	0.440017800460648	3.31309594654704	0.000922693207698374	0.0150515826250788	RGS16
3067.60277515151	1.45713250724855	0.129780663772592	11.2276549132297	2.98290533100221e-29	3.81651264388921e-26	ENG
617.799557650098	1.45409378157333	0.200271148547562	7.26062536775235	3.85304740421521e-13	6.89115456713029e-11	JUP
42.2644526522322	1.44333407882885	0.43942736606559	3.28457941013491	0.00102134711732077	0.0163819350071324	AGMO
31.8121213201738	1.43493007383456	0.372784456339044	3.84922184773042	0.00011849365388069	0.00296376683458273	C1H2orf54
58.4961056966037	1.43346692212135	0.333998295760004	4.29183903127271	1.77199390206333e-05	0.000588294901657075	LOC101109342
138.70104408883	1.42925830710521	0.394882893270753	3.61944852882049	0.000295231525717315	0.00614591485263593	LOC101113505
172.45634804058	1.42733976617207	0.274168247519927	5.20607247222647	1.92879341876712e-07	1.09868564843676e-05	ME3
69.5452399909175	1.42687612797227	0.309933031366913	4.60382077276257	4.14809481682138e-06	0.00016993906671968	SOX9
340.818758819028	1.41593833997667	0.264001648020285	5.36336932210316	8.16837522162264e-08	5.0695740694496e-06	ANGPT4
139.48531757008	1.41450053822276	0.311047106976604	4.54754442814721	5.42754651567853e-06	0.000216490122770458	EPHX1
32.2229523185233	1.40969699022597	0.386029832479496	3.65178250906514	0.000260426400101766	0.00559647585645049	TXLNB
89.9242774617704	1.40790046404698	0.331203202616851	4.25086609345289	2.12945459033709e-05	0.000693135385539665	AOX1
401.737669533781	1.40571148233894	0.20106874187083	6.99119847898586	2.7254785568104e-12	4.23671820891844e-10	AKR7A2
55.5246352774951	1.40496937212287	0.308442505373483	4.55504461170692	5.23744618220727e-06	0.000210421358330081	SOBP
314.335380500337	1.40377503151012	0.405179206653326	3.46457816309217	0.000531063786115633	0.00985846423488987	LOC101118175
1941.36213592918	1.39978637451968	0.180082361515193	7.77303430909074	7.66279752396834e-15	1.77021265578007e-12	LTBP3
97.0635083662295	1.39439796879863	0.417033665814655	3.34361008019518	0.000826958783098759	0.0138797229457938	LOC101123672
54.4079614224423	1.39419626980162	0.320350661921692	4.35209423772759	1.34843275466101e-05	0.000460543778404036	OBSCN
272.860816624837	1.39203345718348	0.325713525050506	4.27379691085172	1.92172087865366e-05	0.000634206019338222	HOXC11
72.2597392537578	1.38912307893704	0.318529985377764	4.36104336390684	1.29443706919871e-05	0.000446792182928382	ALS2CL
102.048170097574	1.38893301672283	0.276436682759153	5.02441645175199	5.04965564630743e-07	2.63530353428419e-05	SIRT3
169.744164612558	1.38855079317059	0.226222429304457	6.13798904662027	8.35726233000159e-10	8.22522747543885e-08	C1QTNF6
139.524025021707	1.38149948222304	0.290384842027575	4.75747794746069	1.96026663771406e-06	8.76481585620913e-05	PAMR1
1456.27049144829	1.38014397717189	0.476939865079618	2.89374841195439	0.0038067304190112	0.0459820966299297	APOE
63.5327903701752	1.37957852115139	0.322554947705081	4.27703413315107	1.89399771320525e-05	0.000627547090911214	MAB21L1
20.3838572831107	1.37266305299082	0.477965235111232	2.87188889934929	0.00408026388009802	0.0487200496178538	LOC101109940
163.205374549384	1.36906661082943	0.451926008771189	3.0294043366789	0.00245036492594225	0.0326839773963091	LOC105605775
82.592226799392	1.36856841368015	0.459335196631938	2.97945470696593	0.00288761916681435	0.036782286160775	LOC100526780
21.9661	1.36781171597481	0.467655600963554	2.92482697343213	0.00344647795332056	0.0424588939010343	DGKI
271.890617781026	1.36311863038212	0.17963220051423	7.58838686204334	3.23912612851341e-14	7.38032669802241e-12	PDK3
32.331269939921	1.35908910790304	0.455750849367689	2.98208793201076	0.00286289758245851	0.036573406673604	LOC105606766
39.1446363044565	1.35580072033995	0.38277135276391	3.54206423900326	0.000397008777557451	0.00772332982118488	PPM1H
2079.14242352151	1.35536401416258	0.184903628954246	7.33011040306821	2.29963208373384e-13	4.39652648836149e-11	CITED2
3329.13792667597	1.35483474188807	0.430113323393214	3.14994832338516	0.00163299344479529	0.0239731508978641	TPT1_1
156.95912459503	1.35457272483352	0.217547753937302	6.22655348224794	4.76807507854721e-10	4.92592501748296e-08	LOC101116273
118.523586931924	1.35409944247654	0.292875239436727	4.62346849491548	3.77376080658714e-06	0.000156141700238716	DCLK3
858.059	1.34571078679543	0.315080816320465	4.27100196867182	1.94596690303884e-05	0.000638407642963411	TMEM59L
611.029005399788	1.34418158933072	0.465583305404622	2.88709146940426	0.0038882117634872	0.0466613465094391	RNF187
2303.71818358396	1.34154754776446	0.365317329345232	3.67228006995715	0.000240396012741291	0.00524050705101689	EIF2S3
180.38254776092	1.33823071862301	0.209343408204483	6.39251424298896	1.63180021579905e-10	1.84637639383575e-08	TMEM108
489.11307421041	1.33611292021395	0.393611319997564	3.39449820757753	0.000687544900968183	0.0119497746476529	TCEA2
1731.54980889632	1.33113573096957	0.216059170455808	6.16097769958735	7.2297173323558e-10	7.28799323570146e-08	LOC101102683
2109.11518885044	1.32913734093766	0.353064925091162	3.76456919529596	0.000166836465668196	0.00384347774717328	LOC100125610
66.1524586819073	1.32409322732082	0.433318561759732	3.05570391894499	0.00224532860923421	0.0306621927400596	HAS1
807.042442900948	1.32075721362081	0.191051977142731	6.91307796639076	4.74249118054273e-12	6.98069520406789e-10	FES
27.8275183078874	1.3184284706672	0.435151044969578	3.02981800436529	0.0024470114421448	0.0326654424696585	WNK2
200.959157755128	1.31387765957327	0.230204287168862	5.70744218420876	1.14686558258776e-08	8.87247220241036e-07	LOC105607467
27.9068011529228	1.31276805140318	0.425982182316451	3.08174403977292	0.00205791710695904	0.0286198455184362	METTL20
7227.45893942906	1.31255534900596	0.179588888932071	7.30866679342524	2.6980589138486e-13	4.98631265711598e-11	GSN
93.1592879197353	1.31071465476416	0.344228326379553	3.80768970569534	0.000140271125406391	0.00341100822936332	RHPN1
90.5431214290358	1.30544303635853	0.400273048419898	3.26138130336741	0.00110870839650481	0.0175462861646665	PIK3IP1
55.3729871776916	1.3050370797784	0.392816984163803	3.32225217439733	0.000892939534789212	0.0146327717065507	EFEMP1
69.7168934129078	1.30096771326385	0.378823294134016	3.43423367414045	0.000594231690068973	0.0106507065742642	LRRC73
228.978872845636	1.30038697531629	0.348129045571677	3.73535903383433	0.000187447559305913	0.00427683848276441	TM7SF2
3709.9528350879	1.29594891595488	0.258095387218848	5.02120138573418	5.13492864917154e-07	2.6607248667187e-05	PPL
237.409804734428	1.29478422360533	0.430093531016342	3.01047128178298	0.00260842613317319	0.0342971951565769	UNC119
27.1204474197998	1.29243410499617	0.429971304261794	3.00586130326793	0.00264829764296245	0.0346570689971632	PDE6A
94.8513707742859	1.29227521857923	0.370202337622086	3.49072679248834	0.00048170857483792	0.00913275879147197	MAPK8IP1
177.300339045189	1.29094409749831	0.221609384706084	5.82531330616013	5.7005553582759e-09	4.67080479183267e-07	EXD3
95.7046529704842	1.29013555926649	0.283909730793075	4.54417520548737	5.51507723611358e-06	0.000218931455055554	ANKRD6
85.4214097927189	1.28953456104558	0.376736960135578	3.42290430060674	0.000619558856076776	0.0109862712719883	LOC101122092
1429.94035411461	1.28827099543004	0.185810394786105	6.93325578966144	4.11263589064654e-12	6.21867934264762e-10	CDO1
201.537841508034	1.28656926939989	0.217287961516169	5.92103336246797	3.19924943844813e-09	2.77151645363061e-07	CCDC136
175.934032382594	1.28316445979235	0.228350048613872	5.61928700073156	1.91747108160909e-08	1.4174798444624e-06	BCO2
176.098932283855	1.28098442772066	0.286791650931615	4.46660292780318	7.94714354851658e-06	0.000299738863134867	PDE1B
29.4219723704716	1.28098433703797	0.381546688042349	3.35734623621156	0.00078694500474636	0.0133291815315134	CEP126
180.891528581091	1.27878592749623	0.223564991936737	5.71997393875555	1.0654039338631e-08	8.28077739810514e-07	TMEM173
2098.39485307728	1.27396388054671	0.149962009611715	8.49524412112968	1.97517329894221e-17	7.14196901767517e-15	MXRA8
165.522762607139	1.26680709679948	0.300752498058852	4.21212493653696	2.52979547535944e-05	0.000809194002724107	PPP2R2B
58.8024848737011	1.26323305040239	0.328373875561658	3.84693529057916	0.000119604542059003	0.00298656806929523	LOC105604373
770.89411971384	1.25994608223572	0.218906021399404	5.75564835622722	8.63098837459563e-09	6.77166177521929e-07	LFNG
53.6395651957209	1.24865622688487	0.38203960331055	3.26839473202434	0.0010815940350569	0.0171989996033474	LOC101107502
149.174638174858	1.24751866667096	0.240582655440876	5.18540567434022	2.15545159827489e-07	1.21944307599001e-05	EPDR1
782.12229313719	1.24607376565396	0.202707576514749	6.14714944097463	7.88877981900274e-10	7.81036159104004e-08	MEOX2
328.476602050825	1.2460715451768	0.189234918022545	6.58478656158132	4.55539319623506e-11	5.81018318955587e-09	TES
9241.07495763749	1.24038756142431	0.217581704690134	5.70078979384223	1.19253615578398e-08	9.18308049960873e-07	BGN
214.454790599925	1.23709668783028	0.327393639081887	3.77862163510409	0.000157698819864035	0.00369115557170145	NNAT
176.487910886597	1.22836349289435	0.307758793953418	3.99131890632595	6.57068527279354e-05	0.00177707655516057	PTPRD
63.3734341715552	1.22667784385622	0.377162857020302	3.25238241524453	0.00114441935661693	0.0180086349655718	GRTP1
91.233260516215	1.22466227085539	0.333159583424033	3.67590287594003	0.000237009686785838	0.00518708173724848	LOC101108865
107.323825577838	1.22316585343402	0.315249731589018	3.87999015024897	0.000104460694918783	0.00266441104007703	MKX
128.365971725706	1.21951584877968	0.261259256420052	4.66783786148021	3.04385951373559e-06	0.000128825738656397	FAM213A
121.598	1.21870914106483	0.341147051464999	3.57238655832225	0.000353742734179775	0.0070633888326677	B4GALNT4
121.797153413887	1.21603866944886	0.396229368115941	3.06902710223397	0.0021475710769609	0.0295211154736286	EFHD1
4658.19481391946	1.2149705166804	0.22496642038784	5.40067497445084	6.63906190230433e-08	4.23715090849986e-06	MARCKS
271.61128005748	1.21363414214135	0.220795382173282	5.49664639810663	3.87081762625565e-08	2.66046733791365e-06	PCBP3
791.137566473069	1.21066152427937	0.365427951823433	3.31299649695197	0.000923021359801623	0.0150515826250788	LOC101112687
681.389049210936	1.20851841518124	0.381811482604316	3.16522281346282	0.00154964233387558	0.0229520934455499	NR1H3
697.159235979488	1.20815862983998	0.235804232507078	5.12356634567072	2.99810083814176e-07	1.62434564302319e-05	ANK2
2126.33568951309	1.20536541167889	0.296947155859601	4.05919163694161	4.92428890968292e-05	0.00140731438891333	PRSS23
157.12399019353	1.19651560174142	0.227184837685952	5.26670535731536	1.3889385985524e-07	8.19801691019393e-06	GALNT12
78.1268184645104	1.19039909282555	0.274606710434802	4.33492353825118	1.45810795361756e-05	0.000494953256990221	TMEM63C
685.811717343713	1.18556577119106	0.217019658188733	5.46294184170183	4.68308061441474e-08	3.11574719438241e-06	NR2F2
119.46587666781	1.18212286533887	0.2524376423616	4.6828311906255	2.82939517198211e-06	0.000120670076655329	LAMB3
138.89784431151	1.17705981099278	0.306093126334485	3.84543039266601	0.00012034102372737	0.00298751081739903	ADAMDEC1
632.599512416283	1.17331506488704	0.399864199544827	2.93428385492536	0.00334318311625635	0.0414051859811556	PTGR1
206.417364285986	1.17184021419834	0.270170448162491	4.33741077963328	1.44171026964525e-05	0.000490387871472584	LOC101123395
591.610158447242	1.17016118255885	0.364685236429735	3.20868811146488	0.00133342050646468	0.0203661921800065	GDPD3
280.663383246038	1.16828605538285	0.221830256551299	5.26657667689564	1.38991208361371e-07	8.19801691019393e-06	TBC1D16
118.937110000485	1.16794708481219	0.267973295026067	4.35844580967883	1.30989346776969e-05	0.000450154091930026	LOC105605369
236.32001540408	1.15513787198503	0.389707999333302	2.96411126782411	0.00303558503815194	0.0381351102262698	ZNF775
1086.89587557336	1.15252488813951	0.36663719963563	3.1435023213272	0.00166939091649613	0.0244148509989317	ECM2
172.495318870067	1.15174035946957	0.234146673411047	4.91888414510029	8.70389642005637e-07	4.27055779217692e-05	PRTFDC1
105.588019162673	1.14843048877366	0.330699283183069	3.4727335291438	0.000515186589102624	0.0096390309747401	THRB
102.299415854913	1.14597399607506	0.262346971385916	4.36816171355497	1.25296706119847e-05	0.000435085618557708	HIP1R
193.00103687642	1.14305809971503	0.262109626102754	4.36099244698065	1.29473836452522e-05	0.000446792182928382	ACSS3
114.67131598077	1.14130945590366	0.237490076039069	4.8057143057881	1.54199963613152e-06	7.12446665215989e-05	DTNA
448.695379327091	1.12956	0.232310752382093	4.86227906194011	1.16041868570812e-06	5.56231815544181e-05	LOC101104133
214.432507901314	1.12549152314757	0.364725353078135	3.08586039782777	0.00202964090085655	0.0282738836716474	SLCO2A1
876.639348272846	1.12521485234333	0.343399491824595	3.27669341141039	0.00105030349463222	0.0167816503614002	LOC101106374
58.1211566348192	1.12429341348056	0.306272221602042	3.67089580504437	0.000241701864062157	0.0052551988299946	PDZD3
1804.25145729662	1.11940995653937	0.227566424176805	4.91904708960783	8.69665478243994e-07	4.27055779217692e-05	LOC101111528
2262.26513042319	1.11881804670753	0.374922862568315	2.98412862593482	0.00284387193940213	0.0364704101527183	LIMS2
151.798279442313	1.11817499087167	0.271471330781006	4.11894319615536	3.8061394941116e-05	0.00114480141420539	LSP1
647.61168927246	1.11788055033963	0.345741865919018	3.23328083906816	0.00122377193678084	0.0190411586758425	ALDOC
517.146309923425	1.10915963169156	0.34461592563998	3.21853852120084	0.00128845663036528	0.0198250685780441	C1QTNF5
1511.30221579992	1.10283183963554	0.292677606969716	3.76807727469785	0.000164509781754356	0.00380298641836504	SMARCD3
1256.63836238422	1.1026502503882	0.170480333835903	6.46790292802666	9.93722966041054e-11	1.18061386386863e-08	PLCD1
1421.35922029288	1.09917675596037	0.179958072737643	6.10796025562484	1.00912473261396e-09	9.70218016044391e-08	SMAD6
42.2177002520427	1.08893549099035	0.373687862671761	2.91402424259855	0.00356802197592251	0.0437339053246272	ZFP1
36.2452836402265	1.08857228951643	0.341095513715879	3.19140019655368	0.00141585017232196	0.0214479379929246	ASIC4
627.921756781035	1.08756822932845	0.26609537678802	4.08713688473754	4.36729463681223e-05	0.00128228691904613	ACAD10
54.8711953881472	1.07591109201192	0.297684577833398	3.61426547469336	0.000301200318222361	0.00624547683622437	SCN1B
82.3557515111646	1.07205616296022	0.34892613632268	3.07244442694544	0.00212313362292472	0.0293062917428273	COL9A2
257.109040875606	1.06995409900553	0.274152290675195	3.90277278504731	9.50969667686093e-05	0.00245232224536787	UBTD1
48.3499292619172	1.06526420902198	0.337958829587766	3.15205319630607	0.00162126733718515	0.0238712100363706	MYOM3
56.5541133978162	1.06321471039082	0.350315058965207	3.03502428223167	0.00240516321781905	0.0322621611306324	PHYHD1
175.539873580504	1.05957721243616	0.26004226863157	4.07463455080595	4.60866614632027e-05	0.00133314685237817	ADGRB2
1802.20217752408	1.05917989381328	0.29546858731417	3.58474619397377	0.000337406160304678	0.00683565976169027	CCDC80
188.917817612755	1.05858864539593	0.349711222360483	3.02703653102883	0.00246964110286463	0.0328883430455943	PDK4
15746.5724155387	1.05826097682537	0.285516518021314	3.70647899518855	0.000210160657371868	0.00465459682299106	FTL
8645.15955069679	1.0563382216038	0.201522427486959	5.24178988302508	1.59026398535101e-07	9.31368340434628e-06	OGN
173.641187964854	1.05072999509386	0.300000896414944	3.50242285156558	0.000461047280246233	0.00882462533065086	CREB5
627.334458031412	1.04645039569674	0.254856484528733	4.10603794379325	4.02503392808238e-05	0.00119979192340133	COL18A1
1966.45559844348	1.04619618336821	0.300003007462654	3.48728565162282	0.000487949886070193	0.00921233876845121	OAF
211.684644062072	1.04230591555674	0.25805168766561	4.03913620943794	5.36484055917554e-05	0.00150224567375028	C26H8orf48
408.493895051716	1.03775581930541	0.214719556276789	4.83307546503901	1.34439794802774e-06	6.4072696474342e-05	TTC9
160.509172812001	1.03685776706148	0.193537911760128	5.35738841879499	8.44334783941589e-08	5.22075110085519e-06	CYSTM1
611.723810300915	1.03324100023664	0.229852805514221	4.49522901373817	6.94951108073343e-06	0.000265726937484688	TSHZ2
236.529277826604	1.03193788018709	0.340305698348591	3.0323849562167	0.00242629563110006	0.0324409768746683	RCSD1
452.67086719924	1.02851677962793	0.239470567272519	4.29496113590221	1.74723942438216e-05	0.000581236666914968	PRCP
5032.70420077746	1.02702195155509	0.326731394816849	3.14332190859955	0.00167042027516288	0.0244148509989317	NDUFA4L2
556.42617671785	1.02561756692646	0.279102943702223	3.67469276146616	0.000238135800622707	0.00520487880651442	SPATA20
176.267237746931	1.02235804520283	0.25217475700057	4.05416488693401	5.03137196794208e-05	0.00143054375970565	SCD5
2032.61796988365	1.01769734406057	0.220975663901585	4.60547250358671	4.11530362644933e-06	0.000169011963503041	SERPINB1
141.951263586059	1.01423452024912	0.274882933038603	3.68969622463498	0.000224521991924679	0.0049463235651433	ACBD4
104.271656850613	1.01086410020838	0.249150673997388	4.05724007882467	4.96560312678081e-05	0.00141668742380352	RGS20
429.231750156134	1.00904706343186	0.232611153918139	4.33791349398048	1.43841744837927e-05	0.000490270438911729	DENND2A
55.2465556736871	1.00715580654485	0.301478863179358	3.34071780662667	0.000835621084634815	0.0139738929013834	PLPP6
561.305551039117	1.00612507145768	0.194099202966017	5.18356106611028	2.17688908214783e-07	1.22739647808016e-05	IGSF8
146.189397200091	1.00223368001576	0.273833524522488	3.66001088348644	0.000252204535998067	0.00543383166742985	CCDC92
219.988423465364	1.00169378515145	0.297805666291593	3.36358202187682	0.000769379700594359	0.0130715960776159	COL7A1
3866.2808238007	-1.00338	0.216046133764002	-4.64431	3.41219570913842e-06	0.000142600631231405	NUAK1
109.112395189702	-1.0038	0.244352610510515	-4.10802	3.99069201598407e-05	0.00119169084922555	LOC105605390
117.690474571642	-1.00533	0.278052104369291	-3.61561	0.000299638959180906	0.00622209089644944	E2F7
691.937698963962	-1.00777	0.334706094324766	-3.01091	0.00260462871482392	0.0342743587133435	ADGRL2
624.973524731261	-1.01042	0.217659930609864	-4.64218	3.44758882201121e-06	0.000143359362191281	SATB1
475.468340737252	-1.01123	0.247112286088955	-4.09219	4.27314762145143e-05	0.00125796928119649	LARP1B
3336.53883294553	-1.0166	0.353336826493547	-2.87715	0.00401280691748104	0.0479834776840131	NRP1
87.1885971748625	-1.01929	0.280194685630598	-3.63781	0.000274968089842434	0.00581875857296337	CFAP100
2685.93072356876	-1.02171	0.200912599880235	-5.08534	3.66960457181247e-07	1.96258948048093e-05	LOC101122183
4138.02997748835	-1.02329	0.139670147934322	-7.32645	2.36336378219265e-13	4.43779390644066e-11	LOC101114082
469.561116326633	-1.03037	0.269623991250264	-3.82151	0.000132639077322879	0.00323962668591989	LOC101108171
131.385177034383	-1.03444	0.320711090875938	-3.22545	0.00125775618342138	0.0194607056733467	HTR2A
179.918078532821	-1.03467	0.215749505755544	-4.79571	1.62099437863087e-06	7.42754807156123e-05	TRIM52
419.867906975262	-1.03614	0.301188415416774	-3.44017	0.000581349869512551	0.0104876273097638	RRP8
62.7456221517831	-1.03615	0.335648330337049	-3.08701	0.00202178012635056	0.0282116349342189	SYN1
2872.87256618649	-1.04191	0.280080249218388	-3.72003	0.000199196041810367	0.00448946851413528	PICALM
226.795386132775	-1.04438	0.286473172436023	-3.64564	0.000266727707861719	0.00568066439240758	STIL
763.812335832787	-1.04562	0.142467034520136	-7.33941	2.14537898213752e-13	4.19812807175216e-11	PLK2
147.856622947572	-1.04565	0.231710879664094	-4.51272	6.40018641151229e-06	0.000247568140889963	LOC101110341
284.792396256371	-1.0474	0.29880928301531	-3.50525	0.000456173333360372	0.00874139522325238	GUCY1A3
233.722853457728	-1.04996	0.315476406181334	-3.32819	0.000874133875146322	0.0144097807188392	GCNT4
1505.86260088518	-1.05005	0.278534881565521	-3.7699	0.000163312891664257	0.00378854020509287	DCLK1
6953.69187179854	-1.05029	0.239995790425772	-4.37629	1.2071458582483e-05	0.000424040343227353	CDH11
2672.67028561646	-1.05914	0.242409596833374	-4.36921	1.24696091084653e-05	0.000433905875106909	LOC101104051
962.480095428959	-1.06427	0.197154639203667	-5.39815	6.73304041577988e-08	4.27445271891858e-06	PTBP3
140.883390204769	-1.0655	0.368819933220534	-2.88894	0.00386546786990194	0.0465089468084486	LONRF3
951.915733535109	-1.06745	0.314934331170102	-3.38945	0.000700335902898028	0.0121088223211049	TTC7A
261.650342126695	-1.07309	0.179157295931344	-5.98963	2.10313596114074e-09	1.87066633377829e-07	ORC1
1127.90468376335	-1.07794	0.308819977865837	-3.49052	0.000482087549985715	0.00913275879147197	PHLDB2
143.219	-1.08234	0.334223733836176	-3.23838	0.001202100645068	0.0187214794282922	ATAD5
119.448296739823	-1.08525	0.360742244780789	-3.00837	0.00262649952758215	0.0344531282667776	MAST4
104.970643293764	-1.08622	0.246517308788069	-4.40626	1.05171777181955e-05	0.000382276127188141	BCAR3
49.7429579177503	-1.09946	0.302856240694323	-3.6303	0.000283094659818339	0.00594534529893741	HPDL
145.33468141929	-1.09975	0.32176670592842	-3.41785	0.0006311730204096	0.0111684051579499	RAD51AP1
175.753947666696	-1.09999	0.371723558801426	-2.95916	0.00308481557365914	0.0386659664179898	LOC105603608
85.0742199592383	-1.10265	0.316011065867826	-3.48926	0.000484355147567011	0.00915486269259328	PSMC3IP
167.040375109499	-1.10695	0.264394563082175	-4.18673	2.82998786208802e-05	0.000894889507796768	DENND2C
139.497606820314	-1.11847	0.249094202448693	-4.49016	7.11685364218372e-06	0.000271266231356643	LOC101118878
1260.85409020716	-1.12334	0.190524086031212	-5.89605	3.72306298057765e-09	3.14543091036822e-07	ITGB8
308.283254197867	-1.12526	0.325302967853111	-3.45913	0.000541931194374565	0.00994916286537764	AGFG2
2855.94579774233	-1.12943	0.140945688344706	-8.01325	1.11720343410901e-15	2.85883764915926e-13	STXBP6
1566.49425182637	-1.13512	0.300300225762388	-3.77996	0.000156854296565005	0.00368574289923872	LTA4H
40.9247061058212	-1.13569	0.341783210077311	-3.32283	0.000891076102285935	0.0146166359066291	LOC101118645
292.077454407058	-1.14293	0.18697145404714	-6.11287	9.78544351905495e-10	9.51820362879772e-08	CDC6
110.728155548388	-1.14751	0.254705699768209	-4.50524	6.62994630790574e-06	0.000255860549743378	SATB2
172.72549278982	-1.15382	0.210731893225063	-5.47528	4.36814895748789e-08	2.95347242316651e-06	EXO1
2092.17470741301	-1.16387	0.148831346672687	-7.82003	5.28105312974551e-15	1.27303995227619e-12	CTSC
45.7282580077808	-1.17382	0.372956588871555	-3.14733	0.00164767241935895	0.0241673151245127	LOC101118635
249.260299417872	-1.17606	0.316439940053394	-3.71655	0.000201964628866015	0.00453343815374956	RELL1
132.666955974807	-1.18064	0.218912976966569	-5.39317	6.92242174068848e-08	4.36138790957846e-06	MFSD2A
145.13043120039	-1.18567	0.284599240195543	-4.1661	3.09855154991499e-05	0.000965134979957605	KLF15
1189.17483932136	-1.18583	0.245736703955688	-4.82561	1.39574617949752e-06	6.60920835466432e-05	SIPA1L1
1049.91794301681	-1.18743	0.309170381175183	-3.84069	0.000122691300512615	0.00303679226402726	SLIT3
58.668737284935	-1.18792	0.320076531559223	-3.71135	0.000206153193910856	0.00460261218029431	MEGF10
219.323233167956	-1.1931	0.344985286697013	-3.45841	0.00054337116934097	0.00996460050677877	POLQ
235.033567077371	-1.2126	0.192744236876195	-6.29121	3.14993820062979e-10	3.31600772728325e-08	TPST1
302.063670273784	-1.21296	0.363965638440393	-3.33262	0.000860311777768354	0.014281003792037	PLA2G4A
332.57025050357	-1.2373	0.372811656374671	-3.31884	0.000903909278664661	0.0147979557401863	SLITRK6
101.126258956167	-1.23936	0.409219820809835	-3.0286	0.00245688567411583	0.0327446950461287	IL6R
375.390426984683	-1.25186	0.19616596424446	-6.38163	1.75214592055123e-10	1.95593577829052e-08	CNKSR3
68.9667235904929	-1.25217	0.286956244945807	-4.36362	1.27928251816267e-05	0.000443298044262494	MYO1F
330.461064807002	-1.25767	0.380916716389176	-3.30169	0.000961046875112406	0.0155497010444987	IL1RL1
324.963519968807	-1.26115	0.266678840679122	-4.7291	2.25514514098699e-06	9.92151322336025e-05	RNF150
818.254962324356	-1.2735	0.181973449196759	-6.99827	2.59133614925647e-12	4.10492325434122e-10	EFHD2
1192.26887767163	-1.27629	0.334149137965608	-3.81952	0.000133710928492666	0.00326101740999782	PCSK6
28.8849156378689	-1.28173	0.447892530831028	-2.86168	0.00421401070054756	0.0499228205001478	LOC106990114
781.227320009719	-1.28362	0.271167917787565	-4.73366	2.20509987875352e-06	9.72876028734942e-05	GUCY1B3
159.050819571197	-1.29889	0.200992496763283	-6.4624	1.03053748097235e-10	1.21566878872433e-08	NEDD4L
90.7877081898889	-1.305	0.261980804485102	-4.9813	6.31586693694345e-07	3.22244830558836e-05	LOC105602135
123.857094717214	-1.30503	0.429284426168804	-3.04	0.00236575741899341	0.0318105441795613	SYNE3
123.654608137166	-1.30679	0.339725533458484	-3.84661	0.000119764378177113	0.00298656806929523	ACTA1
97.6530064374509	-1.30777	0.358375438700072	-3.64916	0.000263097538266945	0.00563930586854908	ADCY7
131.148461171357	-1.30816	0.326256933928339	-4.0096	6.08213012632788e-05	0.0016557130996925	SUSD1
359.815261568085	-1.31019	0.369035908075076	-3.5503	0.000384797534440134	0.00754756767729097	ASGR2
64.3604607990671	-1.32066	0.421374682094757	-3.13417	0.00172340324271334	0.0249264053356965	CD55
215.404324392919	-1.33939	0.225782244640135	-5.93223	2.98848372302585e-09	2.61618156658363e-07	FAM111B
143.543122025712	-1.35632	0.332331071769516	-4.08124	4.4796923030037e-05	0.0012980962034122	PRDM1
662.40425780473	-1.36873	0.257980137367332	-5.30555	1.12336370993357e-07	6.76989441569749e-06	BTBD3
41.7940012495135	-1.37275	0.432565844574601	-3.1735	0.00150614136607609	0.0224678469434472	KIAA1644
59.2048241001979	-1.37635	0.321986081094504	-4.27457	1.91503909199879e-05	0.000633257360183219	ARHGEF3
64.1233681313076	-1.37675	0.371300428080008	-3.7079	0.000208982835294581	0.00464086982570731	PI15
24.7225777153869	-1.37948	0.47580099395402	-2.89928	0.00374017040516989	0.0455061463984998	GNA15
623.335352315599	-1.38099	0.211547390997689	-6.52806	6.66255936363266e-11	8.14840808053691e-09	NRG1
244.750224614546	-1.38741	0.229576098040072	-6.04336	1.50937226730638e-09	1.40253569397246e-07	SPIN4
277.758720186464	-1.39221	0.306200711326012	-4.54671	5.44915299041212e-06	0.000216831965764413	INPP4B
949.129519794584	-1.40082	0.260013916668048	-5.3875	7.14451289104317e-08	4.48080042944366e-06	ATP10A
513.117762392811	-1.40771	0.19577495761321	-7.19046	6.4575701938894e-13	1.13061857931539e-10	PTGER4
56.3677133391104	-1.40969	0.343746052578022	-4.10096	4.11439286568821e-05	0.00121769922660128	NYX
212.328121343537	-1.41185	0.201302788660671	-7.01356	2.32328308320623e-12	3.75176383718148e-10	DUSP6
216.094090468878	-1.4231	0.470755815555817	-3.023	0.00250279076366378	0.0332346546350623	IL1RAP
678.268385460781	-1.4348	0.327429364870665	-4.38203	1.17579890111146e-05	0.000415224270110127	IL1R2
28.8616059782814	-1.43932	0.412262302265172	-3.49128	0.000480718255299942	0.00912761043425106	LOC101108938
26.2202199768129	-1.44365	0.483932268249605	-2.98317	0.00285278751738855	0.0365003190590183	MAB21L2
23.9413285370165	-1.45109	0.484592260090925	-2.99445	0.00274941361635308	0.0355606506071545	LOC101122587
181.041652175602	-1.45232	0.283155076442936	-5.12908	2.91168818963604e-07	1.58268332216393e-05	NGF
1183.93009264354	-1.45234	0.140864876454774	-10.3101	6.34060250865365e-25	4.39430173026818e-22	PDPN
24.1543706740146	-1.46494	0.480082109580487	-3.05143	0.0022775283254605	0.0309241866427628	LOC106990145
16.7964437457965	-1.47105	0.512807139052248	-2.86862	0.0041226259586547	0.0490498122820483	HEATR4
156.960745168572	-1.48066	0.204560472837378	-7.23825	4.54518413165086e-13	8.04255826188816e-11	MTSS1
319.989810369072	-1.49124	0.228547222807357	-6.52487	6.80594944798567e-11	8.20314182379316e-09	KCNK12
43.6827113671583	-1.49509	0.360678797757276	-4.14521	3.39507789673145e-05	0.00103236436300428	SCARF1
247.213741665807	-1.50367	0.373013658544344	-4.03114	5.55064007137376e-05	0.00154129876973555	LRP4
110.03559022387	-1.50429	0.388125301345754	-3.87578	0.000106285052332078	0.00270020599999491	UCP2
90.0047482995268	-1.51376	0.317902507302394	-4.76172	1.91948151698605e-06	8.60558923774366e-05	MAFB
8636.31771045874	-1.51642	0.229708083176958	-6.60152	4.06959001486172e-11	5.24724734241822e-09	ACTG2
51.7224408079314	-1.51723	0.487848642649759	-3.11004	0.00187059849865586	0.0266612380703881	LOC105603609
47.4800217341603	-1.51768	0.375615732458773	-4.0405	5.33367183934563e-05	0.00149603648741713	LOC101116529
356.449475234698	-1.52032	0.215578908380523	-7.05226	1.7604054211654e-12	2.89909142279644e-10	THBS4
90.7814276990215	-1.5213	0.341891081163323	-4.44968	8.60001000246033e-06	0.000322898343952421	KERA
48.5713268733265	-1.52957	0.39351158464623	-3.88698	0.000101500637550413	0.00260533966724695	LYN
500.808465097762	-1.53905	0.189091133814659	-8.1392	3.97883281661622e-16	1.14103321101341e-13	ACKR4
1778.18702606617	-1.54521	0.328055008809832	-4.71022	2.4745442116389e-06	0.000107185140292161	PDGFD
199.387952262162	-1.55918	0.318361747474328	-4.89752	9.70518270313646e-07	4.72825109545031e-05	LOC101113252
22.3029869457735	-1.57546	0.49594910177793	-3.17665	0.00148985307934682	0.022284825781273	AURKC
21.5164303159757	-1.5784	0.549657043791206	-2.87161	0.00408385415246821	0.0487279383916813	ADAP2
16.8149764359337	-1.58216	0.503716668430288	-3.14096	0.0016839216467734	0.0245259796416655	DLG2
29.7025126978884	-1.58418	0.548401349521631	-2.88872	0.00386811183850936	0.0465089468084486	WDFY4
203.967478576338	-1.58467	0.217361500038731	-7.29047	3.08885217714875e-13	5.64581079807859e-11	PLPPR2
373.81535708586	-1.59023	0.41468899384939	-3.83475	0.000125691910897209	0.00310183019874373	ADAMTSL1
48.9664682603415	-1.59708	0.410310200272722	-3.89236	9.92730486102964e-05	0.00255605049154034	CFB
106.094254139641	-1.59948	0.47850481303272	-3.34266	0.000829782687491211	0.0139130800816949	ITGA8
30.3771028214671	-1.5995	0.45967651849138	-3.47963	0.00050210495564427	0.00942608547091552	DOCK4
75.0192628075778	-1.60891	0.293558380875776	-5.48072	4.23606298780658e-08	2.87585451739538e-06	LOC101121820
8432.68078485368	-1.60962	0.224038246597475	-7.18457	6.74206844726951e-13	1.15609097405602e-10	THBS2
30.9196184679517	-1.6186	0.428210337761916	-3.77991	0.000156887270646366	0.00368574289923872	CHRNG
99.5736328932525	-1.62165	0.272694768675187	-5.94675	2.73526571210861e-09	2.40717854970913e-07	SERPINB12
397.614102449644	-1.63897	0.320487045129795	-5.11398	3.15433171161605e-07	1.6924515922358e-05	CFAP54
1379.29143946321	-1.65058	0.229683889354438	-7.18629	6.65733957557764e-13	1.15345342875607e-10	EMILIN2
2393.25023873129	-1.65493	0.244922426973825	-6.75695	1.4092761140486e-11	1.92135160696479e-09	LOC101105044
23.1369510379174	-1.66374	0.558768843246461	-2.97752	0.00290595210770992	0.0369249055825355	HBEGF
82.5046841371122	-1.66486	0.547123589554342	-3.04293	0.00234284034357095	0.0315959292367158	HSD11B1
97.617995570613	-1.66905	0.270182658074338	-6.17749	6.51289828973066e-10	6.60542910079818e-08	SLC4A4
42.1866948979685	-1.66988	0.346685333626013	-4.8167	1.45949483583401e-06	6.7999377043213e-05	SLCO4A1
25.8080599168254	-1.68904	0.454284175091156	-3.71802	0.000200791596588154	0.00451649077652891	AXIN2
25.8743091951213	-1.7018	0.546847940054229	-3.11202	0.00185810799422302	0.0265286783415549	LOC105602134
284.181715394687	-1.70303	0.574402242709364	-2.96487	0.00302809933443551	0.0380986204460408	PTCHD2
19.7571395860262	-1.71392	0.594027861891492	-2.88525	0.00391105434331631	0.0469016343852777	LOC106991731
163.933730381803	-1.73664	0.51014953696808	-3.40418	0.000663634511424999	0.0116472663446044	CD14
602.882488279527	-1.73774	0.285637383579849	-6.08372	1.17422468241189e-09	1.10970904219074e-07	CRABP2
48.6062901548693	-1.75968	0.446531352461137	-3.94078	8.12180855344768e-05	0.00213412388103468	SLC16A6
12.9991873194086	-1.76597	0.557678588477646	-3.16665	0.00154204115565446	0.0228802591810889	LOC105607911
210.127469508946	-1.76686	0.25232176623611	-7.00239	2.51630102466438e-12	4.02438797531179e-10	NOCT
19.2600931572363	-1.79135	0.578749516705805	-3.0952	0.00196680419826704	0.0276766956258678	IL6
98.6667397260118	-1.79833	0.261182935862761	-6.88534	5.76502323283015e-12	8.41137117821612e-10	CLEC11A
41.2386378585216	-1.80223	0.409314978586048	-4.40304	1.06743966705584e-05	0.000385972260481299	SH3TC1
28.8025417673057	-1.81003	0.487485380873143	-3.71299	0.000204824435937418	0.00458295824501461	LOC105605940
26.0997053699126	-1.81136	0.542005872259692	-3.34195	0.00083192743331179	0.0139349939559668	LOC105602133
58.085938331457	-1.82283	0.418372964132966	-4.35695	1.31884638081827e-05	0.00045229632684846	GPR143
116.764791351145	-1.8268	0.31205245781248	-5.85413	4.79507172206901e-09	4.02810242187747e-07	ITGA9
308.113514875305	-1.82898	0.353025051588947	-5.18089	2.20830515182167e-07	1.24090336453547e-05	ST8SIA4
16.773229552992	-1.83073	0.566697055225354	-3.23052	0.00123565766092692	0.0191901903587278	PERP
22.4947297738085	-1.83392	0.571415155264378	-3.20943	0.00132998803785946	0.0203463737720197	SERPINB10
302.329329486364	-1.83489	0.332243363396051	-5.52272	3.33793106101215e-08	2.34260790454916e-06	CDH6
57.4279189820575	-1.8386	0.394580512024842	-4.65964	3.16756989162975e-06	0.000133045934362317	FCER1G
330.251322346804	-1.84313	0.288144631809681	-6.39656	1.58917000519943e-10	1.81045648606042e-08	LCP1
15.7904794369039	-1.84332	0.54203243080386	-3.40075	0.000672003430068871	0.0117533470581867	STRIP2
429.619138398624	-1.84491	0.270834188527505	-6.81196	9.62747628640233e-12	1.36866506898914e-09	PELI2
25.9524496362199	-1.84993	0.509999946099528	-3.62732	0.000286377469713773	0.00599913911051534	HIVEP3
631.472879218908	-1.85127	0.168827719896674	-10.9654	5.60288969512195e-28	5.48193319405667e-25	MX2
10.3693347029736	-1.86841	0.644486391428878	-2.89907	0.00374270476000407	0.0455061463984998	LOC106990488
38.6218400234155	-1.87034	0.520292012308096	-3.59479	0.000324654005278129	0.00664202960613915	LOC105605706
242.330139858584	-1.88517	0.220297219544236	-8.55741	1.15433074474898e-17	4.26666295053549e-15	OLFML2A
91.5385989733188	-1.88728	0.581706372904491	-3.24438	0.00117705299591744	0.0184349552552682	SYNJ2
26.2561794291018	-1.88991	0.472082726569749	-4.00335	6.2451408836006e-05	0.00169731092021126	LOC101112115
67.3962155378014	-1.89278	0.483069046025861	-3.91824	8.91964614643269e-05	0.00231451598055561	RNASE2
14.8738234304131	-1.89283	0.588976122869032	-3.21377	0.00131006758556519	0.0201018027220533	DNAI2
43.1327664375256	-1.89983	0.422042893981504	-4.50151	6.74719096341699e-06	0.000259782470589155	PRR5L
96.7802079658841	-1.90031	0.423245180589609	-4.48986	7.1269971203543e-06	0.000271266231356643	B3GALT2
24.9685241548254	-1.90175	0.497534818928074	-3.82235	0.000132183626710367	0.00323793740086871	HAL
22.3207682846654	-1.91346	0.540609127709979	-3.53946	0.000400945073021007	0.00778170291663759	SIGLEC1
65.2532803919432	-1.91964	0.359846887785116	-5.3346	9.57554986658502e-08	5.87712623361287e-06	SMPDL3A
26.528559183006	-1.94874	0.582149989057349	-3.34749	0.000815466862526783	0.0137284011380648	HMHA1
30.2844436270817	-1.95239	0.513033106765757	-3.80559	0.000141465787527684	0.0034350371444496	INPP5D
368.87067832571	-1.96166	0.300867239551678	-6.52001	7.0300523527507e-11	8.41229214268362e-09	FLRT2
167.248856346711	-1.9618	0.322843783846822	-6.07663	1.22734100227781e-09	1.15335383564332e-07	PTGS2
27.8858450803817	-1.97521	0.473351939695587	-4.17281	3.00864725328773e-05	0.00094177815916749	LOC106991667
15.5157143350716	-1.97851	0.673899558886943	-2.93591	0.00332572934748583	0.0412504520780997	ARHGDIB
19.1217047473613	-1.99115	0.491610340621674	-4.05027	5.11593367804842e-05	0.00144716538889421	REEP1
12.9606531771159	-1.99996	0.589605182903579	-3.39203	0.00069377780890436	0.0120455180537643	TNNI1
22.9197266802694	-2.00372	0.49252223000229	-4.06828	4.73612041578154e-05	0.00135820501509818	LOC105605335
111.240395032511	-2.00592	0.694430775982938	-2.88857	0.00386992018174069	0.0465089468084486	IGSF3
151.267879928464	-2.02724	0.566058468008976	-3.58132	0.000341861755308166	0.00688400311869338	IL18R1
246.382642050408	-2.0393	0.649109243201392	-3.14169	0.00167975864659308	0.0245082680427918	ARAP2
24.630416009895	-2.04332	0.609284120345025	-3.35364	0.000797551383476537	0.0134676874734672	HK3
123.28672071131	-2.06245	0.644102469115674	-3.20206	0.00136448659835762	0.0207882609547146	CRABP1
89.6955801839675	-2.08353	0.436963902621006	-4.76819	1.85889915340432e-06	8.36465498466027e-05	HOXD9
24.9780939718308	-2.08425	0.585487300959684	-3.55985	0.000371062446234383	0.00732133056727935	CYP1A1
1237.64444884455	-2.09423	0.22457782981536	-9.3252	1.10778280522807e-20	5.94379077398659e-18	CA12
61.5766940889164	-2.10241	0.386653980749051	-5.43745	5.40484426093766e-08	3.55331124870261e-06	HOXD3
54.769843719752	-2.12633	0.556179793058599	-3.82311	0.000131780790743387	0.00323290544606895	MYRIP
66.5986202557153	-2.13755	0.423519858580322	-5.04711	4.48534141196753e-07	2.36840265730971e-05	ICAM3
2623.3650595614	-2.1389	0.262050370449665	-8.16216	3.29083923595904e-16	9.60289982661521e-14	ADAMTS9
25.9546457206726	-2.14769	0.457759986332719	-4.69174	2.70897244978474e-06	0.000116129739065128	TTN
13.4780178077426	-2.15074	0.636301604981605	-3.38006	0.000724695850231003	0.0124781222328077	LOC101103335
229.452073568608	-2.15175	0.398059243224262	-5.40561	6.45889762583107e-08	4.1639862097073e-06	STAB1
209.967562352213	-2.15329	0.239535743873536	-8.98943	2.48512493489822e-19	1.08776534321479e-16	CD68
29.7214988055078	-2.15662	0.499879082621014	-4.31428	1.60121370726016e-05	0.000536955395017303	QRICH2
14.2854932100795	-2.15946	0.754249626822905	-2.86306	0.00419576789288165	0.0497421292674985	MPP3
77.7038096554827	-2.16222	0.382226682130574	-5.65692	1.54116716859268e-08	1.17051294589964e-06	TSPAN13
71.1455163320833	-2.16522	0.39608228878596	-5.46659	4.58768885393382e-08	3.07689631885005e-06	LOC105615813
20.1146476001348	-2.17303	0.536106755609348	-4.05335	5.04887192898544e-05	0.00143306974052585	FAM20A
1324.24195372129	-2.18116	0.594874392659569	-3.66659	0.000245811007831181	0.00531674186379198	LOC101121216
29.8431894897596	-2.18256	0.498853715612669	-4.37515	1.21351051149053e-05	0.000424040343227353	HUNK
14.2629753873295	-2.18739	0.73696203762787	-2.96812	0.00299625159984833	0.0378410424147892	BSN
58.9202498659141	-2.1936	0.333165312529236	-6.58411	4.57604760314928e-11	5.81018318955587e-09	KCNA3
65.1570559579828	-2.19484	0.585914312447336	-3.746	0.000179675879290542	0.00411645854027491	LIF
195.352752494384	-2.20611	0.346093412538393	-6.37433	1.83760363108375e-10	2.03765741305441e-08	AHR
61.5969806425023	-2.21176	0.468033311293621	-4.72565	2.29380886323957e-06	0.000100138905045312	RNF157
267.71619487426	-2.22609	0.399732822152885	-5.56894	2.56286616254956e-08	1.84537458362281e-06	CH25H
25.1917174935181	-2.23186	0.598741649092052	-3.72758	0.000193323804774203	0.00438086491118435	VAV3
42.7731289361473	-2.26114	0.420780988338011	-5.37367	7.71500852950236e-08	4.80613246708662e-06	CFP
9.35425149280108	-2.26577	0.754765973458368	-3.00195	0.00268253745860215	0.0349402079474781	CECR6
68.781387160439	-2.2975	0.39810316065797	-5.77112	7.87467169513229e-09	6.23711496691121e-07	NPL
124.676625868792	-2.354	0.290140748513532	-8.11329	4.92654201912099e-16	1.38886734583118e-13	NAP1L5
78.4726911155331	-2.37237	0.419759250645095	-5.65175	1.58824156435597e-08	1.19534940904674e-06	FRMD4B
190.976032943943	-2.37445	0.29545997779671	-8.03645	9.24779082200394e-16	2.44156356733955e-13	HOXD8
60.704687630382	-2.37941	0.374013391678951	-6.36184	1.99350363507319e-10	2.19545147480383e-08	TRIM36
29.1115531476647	-2.38705	0.54326669795621	-4.39389	1.11340883145802e-05	0.000399670954457746	PIK3CD
210.951001682429	-2.3946	0.669997371704219	-3.57405	0.000351507099372487	0.00703564089514149	EGR1
67.0529930642079	-2.39992	0.464025441348352	-5.17195	2.31662128961099e-07	1.29738592289898e-05	GALNT6
225.922244054744	-2.40145	0.393332672274614	-6.10538	1.02553354942743e-09	9.80327559058994e-08	BMP4
13.5207830365373	-2.40601	0.740641597673433	-3.24855	0.0011599324957127	0.0182010916992353	LOC105607091
167.637878769739	-2.45395	0.256256373775605	-9.57613	1.00744780257176e-21	5.77823424144002e-19	PSTPIP2
118941.494388949	-2.46062	0.65304565534151	-3.76791	0.00016462154880195	0.00380298641836504	THBS1
10.5539282227234	-2.46386	0.841238817088487	-2.92884	0.003402274971024	0.0419807415378651	SHANK1
36.2245982551281	-2.48326	0.80411227888615	-3.0882	0.00201373218568195	0.0281540960592995	EFNA5
84.0166087596066	-2.50348	0.340756219730935	-7.34684	2.02951938830135e-13	4.01868999828765e-11	CTSS
13.2036654199922	-2.51401	0.663792948418458	-3.78735	0.000152263904143479	0.00360256830386699	CT55
224.758029889363	-2.52518	0.235424494658523	-10.7261	7.67807170147735e-27	6.38546833053364e-24	NIPAL4
10.3986936340298	-2.52588	0.804094086344525	-3.14128	0.00168212003846977	0.0245212117439681	REL
37.6925229922164	-2.55133	0.816689303874804	-3.12399	0.0017841674864592	0.025626992920791	EFNB2
92.0910207310497	-2.55926	0.64323297351425	-3.97875	6.92793039175393e-05	0.00186459977679682	CNGA3
61.5096005705164	-2.57586	0.380901440160648	-6.76254	1.35594724826349e-11	1.86392318846006e-09	GRIK1
259.575330402263	-2.58411	0.541970163582478	-4.76799	1.86071204492533e-06	8.36465498466027e-05	WNT5A
22.143824430056	-2.60882	0.6244095143413	-4.17806	2.94004415325838e-05	0.000926169590930809	EVI2B
22.795384851373	-2.61158	0.559172246382782	-4.67044	3.00552900376243e-06	0.000127527969182603	IL10RA
107.008829523834	-2.64044	0.290165270729162	-9.09976	9.05284506995446e-20	4.42870506025155e-17	TLR2
19.9514989194249	-2.65616	0.819908609862634	-3.23959	0.0011970335235114	0.0186775408973407	SYCP2L
21.2101815037898	-2.67686	0.705547952871591	-3.79402	0.000148230550416598	0.00356288835994116	LOC101121452
567.754233140519	-2.68706	0.433842120567572	-6.19363	5.87938129134184e-10	6.03652771721536e-08	SEMA3D
131.869559569343	-2.70876	0.328726242449527	-8.24017	1.71963841125114e-16	5.10763315970361e-14	LOC105604551
32.9050947337506	-2.71789	0.615823376458668	-4.41343	1.01747885538147e-05	0.000372769290783259	HPSE
12.4565272636308	-2.73054	0.780976580745461	-3.49631	0.000471739132556445	0.00900779988309525	LOC101106730
134.236742230032	-2.77335	0.264142282603056	-10.4995	8.68823701883655e-26	6.56870210610492e-23	EDNRB
115.299838840059	-2.86833	0.297017869338572	-9.6571	4.58644871225162e-22	2.9340923627262e-19	FZD10
50.3129691266992	-2.87039	0.530689856779558	-5.40879	6.34521531475005e-08	4.10661347588473e-06	LOC101108953
179.602330322398	-2.8807	0.396669050515759	-7.26221	3.80802798326163e-13	6.88466624408595e-11	TMEM132D
17.9308199189957	-2.88595	0.677988371095578	-4.25663	2.07526792348434e-05	0.00067815189334607	CPNE7
26.4399425504811	-2.88828	0.53616041267717	-5.38696	7.16583246697536e-08	4.48080042944366e-06	SCAMP5
16.3649799470818	-2.89464	0.823028542738436	-3.51706	0.000436349973885	0.00840024203197825	SEMA3E
17.7307417361413	-2.9026	0.59600422328669	-4.87009	1.11545089109139e-06	5.37776657145599e-05	RNF128
5.83776301892915	-2.90369	1.00751839095087	-2.88203	0.0039512705528834	0.0473497716902806	KCNJ5
50.5695326606202	-2.91744	0.527153826795449	-5.53432	3.12444005867289e-08	2.21143878705984e-06	EMB
379.747029627879	-2.94051	0.305094341697359	-9.63804	5.52336407723744e-22	3.2810755248818e-19	ATP6AP1L
1344.80443358699	-2.96022	0.186925657896638	-15.8364	1.74632799483161e-56	1.45233367690171e-52	DPEP1
7.33729233077774	-2.97432	0.926802011393945	-3.20923	0.00133089969722584	0.0203463737720197	LOC101112402
35.452783363838	-2.97717	0.448148095897725	-6.64327	3.06808450704975e-11	3.98683200044989e-09	ADAM28
23.1112061673991	-2.98687	0.518896037533214	-5.75619	8.60323008493423e-09	6.77166177521929e-07	CNR1
156.84	-3.0242	0.266730994637296	-11.338	8.50540250744194e-30	1.2860941809662e-26	CPXM2
6.0702202239065	-3.02797	1.02389463218107	-2.9573	0.0031034120457978	0.0387821581951577	FBXL21
46.2168868547035	-3.02943	0.403747130633702	-7.50328	6.22403478738654e-14	1.2940546327325e-11	NCF1
10.6307760721755	-3.04037	0.849975442192555	-3.57701	0.000347552764180966	0.00697327518289748	KCNT1
19.5733303623353	-3.04264	0.707821295262544	-4.2986	1.71881787203425e-05	0.00057292780892877	MYZAP
18.5127978080687	-3.05508	0.747591784192226	-4.08656	4.37824320513202e-05	0.00128228691904613	FCRLB
79.6491568126661	-3.06436	0.466638413608831	-6.56688	5.13788110896285e-11	6.42544184100595e-09	TMEM154
18.4574251620724	-3.06894	0.691822896011861	-4.43601	9.16395137911853e-06	0.000340978101350126	PDE8B
84.2867308447144	-3.0738	0.440755059463061	-6.97393	3.08198010825918e-12	4.74653473524768e-10	KCNIP1
238.342791304597	-3.09084	0.368231265069001	-8.39375	4.70884845409459e-17	1.59841380279501e-14	ATP8B1
10.9118027728374	-3.0911	0.902536747308219	-3.42491	0.000615014110453278	0.0109173209169364	HAVCR2
8.26850228654927	-3.11788	1.00971739455309	-3.08787	0.00201596395157973	0.0281540960592995	NFE2L3
32.8248855840171	-3.15881	0.496601258375485	-6.36086	2.00630448007084e-10	2.19545147480383e-08	MMP3
158.11307428986	-3.18265	0.371241129481021	-8.573	1.00821994163746e-17	3.81130052028542e-15	LOC101110963
49.6666668534287	-3.18826	0.721951927333123	-4.41616	1.00468298364477e-05	0.000370529757582337	ROBO2
5.15126673685989	-3.21584	1.11051119926932	-2.89582	0.00378166212589012	0.0457636572834677	LOC101122662
31.1814936262155	-3.21771	0.718946321308466	-4.47559	7.62007213936773e-06	0.000289371369621241	LEF1
10.4101913733193	-3.25253	0.905002100807238	-3.59395	0.000325705081614494	0.00665534720208094	PRKCQ
39.2410039487224	-3.25676	0.45948287201983	-7.08789	1.3617529076619e-12	2.28788243567075e-10	FMNL1
7.05298327687139	-3.25986	0.98592930340285	-3.30639	0.000945076026669102	0.0153510249527219	LOC101118515
59.3838717731646	-3.28238	0.420424301715623	-7.80731	5.84222676529057e-15	1.3881965398154e-12	CSF1R
19.1688137470554	-3.28327	0.81806720968361	-4.01345	5.98387455143381e-05	0.00163700304957234	LOC105609054
606.042569987445	-3.28351	0.306041215261658	-10.729	7.44207388697828e-27	6.38546833053364e-24	SPP1
16.9520295545134	-3.28995	0.750401394076323	-4.38426	1.16380918001169e-05	0.000412742816442099	ZNF536
72.8178796613723	-3.30463	0.342695304598419	-9.64306	5.25947547067819e-22	3.24003168532557e-19	WNT2
28.1882389456611	-3.30674	0.518061126784379	-6.38291	1.73752434446464e-10	1.95271908253245e-08	LAT2
364.294007298322	-3.34414	0.228240763130391	-14.6518	1.31166363714873e-48	7.27230042556491e-45	EREG
7.48932914078774	-3.35769	0.993730981294437	-3.37887	0.000727849702416357	0.0125065331614579	RETN
9.70083259064772	-3.42064	0.940785210406423	-3.63594	0.000276971622374844	0.00584628045045785	ANOS1
15.9246666828243	-3.43393	0.763428550017006	-4.49804	6.85820145897155e-06	0.000263446801078692	AIF1
35.8493340981175	-3.43498	0.495551437437196	-6.93163	4.160255897343e-12	6.23401228292848e-10	FERMT3
90.299897705363	-3.44142	1.16012841797985	-2.96641	0.00301295738326862	0.0379943291553503	LOC101108163
136.945126582563	-3.47166	0.311073261880395	-11.1603	6.38065185395771e-29	7.58067016334847e-26	LOC101113341
66.9361649720232	-3.4797	0.419630539443697	-8.29229	1.11085747167563e-16	3.48620609931712e-14	F2RL1
26.1403993400457	-3.4937	0.678326043143168	-5.15048	2.59825200644551e-07	1.43577161538897e-05	SDS
142.516071750345	-3.51474	0.328932008798016	-10.6853	1.19239922559202e-26	9.44436967584384e-24	LRRTM4
246.268147683563	-3.51871	1.02278865923658	-3.44031	0.000581057884742703	0.0104876273097638	NTN1
22.4837226242754	-3.55169	0.704894976177723	-5.0386	4.68937367262588e-07	2.46051584532449e-05	SYBU
6.35133213543654	-3.55528	1.22670614025849	-2.89824	0.00375268576399002	0.0455608921988657	TRDN
8.7351845760203	-3.58984	0.932507480131019	-3.84967	0.00011827909582618	0.00296285572421212	MEFV
6.90243492327529	-3.61327	1.1196887831929	-3.22704	0.00125080144149685	0.0193891709006683	SUSD3
8.92824883311015	-3.65212	1.16883553582837	-3.12458	0.00178057908563455	0.0256145395027551	LOC105601931
16.1925718404639	-3.65412	0.70242802951581	-5.20213	1.97013415895283e-07	1.11840414559257e-05	HHIP
22.1190935328501	-3.71178	0.682189219250359	-5.44098	5.29880134560933e-08	3.49741915799682e-06	BCL11B
43.5671227245195	-3.71408	0.502794920005947	-7.38687	1.50321006472238e-13	3.01239674777437e-11	SH3BGRL2
7.40519362420898	-3.724	1.06878898326547	-3.48432	0.000493397798898667	0.00930463218716726	LOC101115820
21.5994738249303	-3.83304	0.65667698285209	-5.83703	5.31403436982224e-09	4.41941668366267e-07	LOC101121728
591.925432632406	-3.86183	0.294724953050709	-13.1032	3.15838250165193e-39	7.50476802142523e-36	PTGFR
18.3884264912985	-3.88028	0.742574902759353	-5.22544	1.73745653694634e-07	1.00913334952445e-05	LOC105613123
5.29150066408838	-3.88315	1.28601235652869	-3.01953	0.00253171066220196	0.03347372292878	LOC105616335
8.15841346110979	-3.92101	1.03475212625896	-3.78932	0.000151060376154557	0.00358947302359904	XDH
12.9280136039601	-3.95677	1.09067155232311	-3.62783	0.000285811237711014	0.00599482763789066	LOC100192427
29.5389823673634	-3.96326	0.629161108814542	-6.29928	2.99022315974733e-10	3.1882296035947e-08	LOC101103771
20.6774064657398	-3.98744	0.683286244950453	-5.83568	5.35709062192278e-09	4.43305912012147e-07	PIK3AP1
11.2774900276869	-3.9985	1.05519591750743	-3.78934	0.000151045556516653	0.00358947302359904	ZIC1
23.9633203128928	-3.99945	0.850724089376466	-4.70123	2.58603406404061e-06	0.00011143394970774	RAC2
8.51452737609989	-4.00084	1.15938967794979	-3.45081	0.000558899231785459	0.0101926010862309	SAMD3
11.7629238797763	-4.05802	1.01916751863946	-3.9817	6.84247658683243e-05	0.00184458530095274	IRX6
8.91350826611428	-4.05894	1.04546476619784	-3.88243	0.000103419018595715	0.00264234798203153	ANGPT2
8.8566897832955	-4.06162	1.13354	-3.58314	0.00033948529731029	0.00685889062114372	PLCB2
42.211620951984	-4.06365	0.505649831510817	-8.03649	9.24481598138891e-16	2.44156356733955e-13	NKD1
17.8017888542234	-4.06585	0.791363752027996	-5.13777	2.78013854208585e-07	1.52111988060901e-05	PTPN6
9.61499914653083	-4.06743	1.06990188948454	-3.80168	0.000143716014427653	0.00347430306730492	SLCO2B1
5.98136452101433	-4.06895	1.3054549996528	-3.11688	0.00182775389662723	0.0261852115095614	LOC101104003
6.00666181161507	-4.07782	1.33948103978725	-3.04433	0.00233201149678529	0.0315096240666366	WAS
25.9012874272079	-4.0837	0.681659658932772	-5.99081	2.08792365594282e-09	1.86712011662887e-07	LOC106990463
14.9639239203174	-4.1061	1.07009503045456	-3.83713	0.000124479799834064	0.00307648218520058	LOC105607154
26.6389378926454	-4.13167	1.18276997043075	-3.49322	0.000477235050078331	0.00907182924337472	CSF2RB
10.5998937480368	-4.22353	1.05181325203281	-4.01547	5.93264104923882e-05	0.00162566093199323	LOC105613124
32.5609278764732	-4.27966	0.975408881903781	-4.38755	1.14634720598346e-05	0.000408291072315264	IL2RG
7.0079612850777	-4.30973	1.28348041979829	-3.35784	0.000785533175156545	0.0133188310931486	LOC101102085
14.3104436786365	-4.34385	0.921410816977421	-4.71434	2.42490361181911e-06	0.000105309195235998	CD86
19.5760689847043	-4.34668	0.843210219004374	-5.15492	2.53745989913238e-07	1.4115575418819e-05	C1H1orf162
45.7696788116684	-4.34928	0.64410163813214	-6.75248	1.45343786712933e-11	1.96544975967172e-09	ARHGAP30
4.05772114298335	-4.37599	1.44423462368634	-3.02997	0.00244576155478916	0.0326654424696585	NPTX1
53.0501786349468	-4.37662	0.486162880377324	-9.00238	2.2087845141588e-19	9.92938184432521e-17	TNFSF18
25.4761990519203	-4.37736	0.742436065728481	-5.89595	3.72542469393699e-09	3.14543091036822e-07	BDKRB2
8.38403025611232	-4.40854	1.35155181195739	-3.26183	0.00110694690239372	0.0175417066295765	NRROS
11.2017632352633	-4.4125	1.11939063365232	-3.94188	8.08458971753204e-05	0.00212770539195744	PLVAP
22.9214560617561	-4.45652	1.07856903033082	-4.13188	3.59811619321921e-05	0.0010861609190892	SAMSN1
4.39900639164083	-4.4949	1.47833113028314	-3.04052	0.00236169627577287	0.0317816295751862	PTAFR
4.40833594531969	-4.49761	1.47985058938128	-3.03923	0.0023718052523132	0.0318661040078557	2025-03-01
164.047740349882	-4.53413	0.332505266992136	-13.6363	2.43696409780565e-42	8.10680476776028e-39	PAPPA2
4.53792068293866	-4.54251	1.41489978608192	-3.21048	0.00132512105694859	0.0202953393556408	TIE1
4.54111880100485	-4.54335	1.42269146153029	-3.19349	0.00140564760439196	0.0213322414268718	TNFSF4
8.24299082951781	-4.55074	1.24135033399776	-3.66596	0.000246409890157444	0.00532277364024514	ITGAL
8.61808652012276	-4.55153	1.28269140442257	-3.54842	0.000387547441779407	0.0075925519424227	LOC106991906
8.41323112510956	-4.57865	1.22314681900288	-3.74333	0.000181594767576748	0.00414899144107698	BAIAP2L1
78.5503021915685	-4.57965	0.609732218894522	-7.51093	5.87098678796076e-14	1.23610282587533e-11	MMP1
25.2443056204187	-4.59199	0.778783521101913	-5.89636	3.71609812125872e-09	3.14543091036822e-07	SPI1
9.74553888610984	-4.64974	1.31119098905733	-3.54619	0.000390837110639178	0.00763003950852283	C1QC
17.6356944235214	-4.65772	0.924251726629016	-5.03945	4.66875678991108e-07	2.45745036982883e-05	C1QB
9.06563754212891	-4.68587	1.18542386103488	-3.9529	7.72082144608018e-05	0.00204313084574646	MCEMP1
14.0920061158499	-4.70822	0.984522815464037	-4.78223	1.73358819977908e-06	7.89993767860969e-05	LOC105601911
13.7890643220267	-4.70976	0.997250701169949	-4.72274	2.32687465970952e-06	0.000101316508416096	RSPO1
23.2786007774734	-4.70987	0.804780815278044	-5.85236	4.84650538686759e-09	4.0508504572748e-07	DOCK8
5.11104192216549	-4.72198	1.48766996108933	-3.17408	0.00150312106904363	0.0224429198755859	MS4A7
5.11743815829786	-4.72372	1.46786499262753	-3.21809	0.00129047863799139	0.0198378291919694	LRMP
60.6795587189342	-4.72554	0.558783513074835	-8.45684	2.74727445008375e-17	9.72242892090276e-15	MMP9
2.66496435211381	-4.78576	1.64711151934123	-2.90555	0.00366614066715615	0.0447715989110192	OCSTAMP
14.6406236133991	-4.80203	1.00612988013517	-4.77277	1.8170784758044e-06	8.23527691772602e-05	ATP2A3
9.82373527727548	-4.80716	1.19486155187245	-4.02319	5.74144589549438e-05	0.00158897619933042	TNFSF8
174.355077034061	-4.81149	0.734887227668061	-6.54725	5.8607669588951e-11	7.27478633039568e-09	MRC1
5.44595378809964	-4.81501	1.54865464394563	-3.10916	0.00187623047576897	0.0267186143009121	PIK3CG
57.6566152244662	-4.82009	0.924672116353933	-5.21276	1.8605179290667e-07	1.06343624447307e-05	CD53
5.54208097288362	-4.83743	1.46612283591667	-3.29947	0.000968683543229959	0.0156428285189747	FNDC9
2.8093777560654	-4.86299	1.62244468332018	-2.99732	0.00272364018171046	0.0353372130595867	LOC105603248
221.260196336735	-4.89434	0.421360462075159	-11.6156	3.43500328699266e-31	5.7134409672549e-28	LAPTM5
5.76255121570624	-4.89912	1.40710758975739	-3.4817	0.00049824614834283	0.00936421263885456	OC90
235.847822933788	-4.92628	0.370250433122235	-13.3053	2.15718122317165e-40	5.98006588083569e-37	SRGN
863.154976899636	-4.99064	0.300710848241243	-16.5962	7.43005097980602e-62	1.23584037947113e-57	CXCL8
11.4972475657868	-4.99819	1.14359164886371	-4.37061	1.23901521370758e-05	0.000432044864771452	C1H21orf62
22.9870212173652	-5.01717	0.86560827008261	-5.79612	6.78672233610607e-09	5.50651476177816e-07	C1QA
3.15359632226937	-5.02735	1.62231464693031	-3.09888	0.00194255445764723	0.0274515788394616	CGNL1
17.1903947591917	-5.03243	0.948742687538041	-5.30432	1.13095931144001e-07	6.79106361992121e-06	VIT
18.3093111204231	-5.12553	0.948636518764338	-5.40305	6.55160345563197e-08	4.2074447983601e-06	LOC101122718
24.4726500705951	-5.14821	0.94717472323497	-5.43534	5.46935189844064e-08	3.58156417821903e-06	CXCL1
3.45201748437112	-5.15901	1.68133153313939	-3.06841	0.00215204180404865	0.029537116951467	IBSP
25.1309499169535	-5.18624	0.931714670472755	-5.56634	2.60140914640838e-08	1.86505337638839e-06	SYK
12.8135800060901	-5.1999	1.18351967746105	-4.39359	1.11493610814883e-05	0.000399670954457746	BIN2
7.17918680348482	-5.22361	1.34779732254765	-3.87567	0.000106332888234033	0.00270020599999491	MILR1
3.64542641049111	-5.23554	1.60579	-3.26041	0.00111249810525566	0.017589525650872	LOC101119029
149.649	-5.23871	0.938522323855561	-5.58187	2.37946175219918e-08	1.72076466627518e-06	MSR1
33.5424252467875	-5.26928	0.753087095119117	-6.9969	2.61678633717758e-12	4.10613274964855e-10	ITGAM
3.72965087904267	-5.27263	1.56966954414229	-3.35907	0.000782046870851319	0.0132732506151735	FCAR
3.74651573944316	-5.27813	1.57298761221601	-3.35548	0.000792269082280077	0.0134057086933515	LOC101117868
67.8125628093897	-5.37931	0.687856809466439	-7.82039	5.26617367561419e-15	1.27303995227619e-12	PECAM1
4.04493690154492	-5.38943	1.55716988100641	-3.46104	0.000538091817624039	0.00992248470348187	CD300E
4.0469730956128	-5.39017	1.52074124248039	-3.54444	0.0003934529702529	0.00766311856465631	ABI3
4.05177027271208	-5.39165	1.50960181437699	-3.57157	0.000354843508453004	0.00707687299292425	TCN1
230.252674911561	-5.40826	1.01849009791782	-5.31008	1.09577361978046e-07	6.62763731556666e-06	LOC100101238
8.27103448056723	-5.43199	1.3297882114306	-4.08485	4.41043608287001e-05	0.00128611467613914	BTK
4.19298555859749	-5.44172	1.53388550616862	-3.54767	0.00038865861361112	0.00760536320022796	IKZF1
4.21144947803108	-5.44723	1.48470078148837	-3.66891	0.000243588617166921	0.00528786663956381	TREML2
4.21944477319654	-5.44941	1.54840340024328	-3.51937	0.000432568027717582	0.00835645064463012	RUNX3
30.7819787426526	-5.47161	0.849247328505072	-6.44289	1.17218791809677e-10	1.36342668823102e-08	CYBB
4.36066005908196	-5.49771	1.51062643873446	-3.63936	0.00027331570690547	0.00579854611346772	CLEC4F
16.3142055252499	-5.55792	1.19178613457213	-4.66352	3.10841770480848e-06	0.000131224141330151	PSTPIP1
17.3985372242439	-5.56119	1.17639877197172	-4.7273	2.27521769123863e-06	9.95886733115056e-05	S100A8
58.8179783180621	-5.57581	0.625038727648992	-8.92074	4.63165093771132e-19	1.97533974479365e-16	S100A9
4.81280132540512	-5.64052	1.51921403750774	-3.71279	0.000204989829736129	0.00458295824501461	CNPY1
18.6921144630087	-5.75427	1.1603945498857	-4.95889	7.08972134606874e-07	3.58429590119031e-05	LCP2
19.0071356849913	-5.77785	1.1504513682311	-5.02225	5.10707610228307e-07	2.65456240028982e-05	NCKAP1L
5.33952305842617	-5.78797	1.44741088659635	-3.99884	6.36526656415603e-05	0.00172432375833237	LOC101112832
10.7752612779192	-5.8105	1.39624472318525	-4.16152	3.16135073895065e-05	0.000979194540800115	ADGRF5
11.0845074781774	-5.8611	1.32365717227526	-4.42796	9.51286424587545e-06	0.000352399712698544	CLEC4D
5.75313742684907	-5.89775	1.45563223832738	-4.05168	5.08518558059618e-05	0.00144091808793963	CYTH4
5.77639852338194	-5.90287	1.4050065720147	-4.20131	2.65372044818782e-05	0.00084235366821962	FGR
6.06726152535301	-5.97426	1.4577470239851	-4.09828	4.16228794809193e-05	0.00122968624228442	CAPN3
12.2586432631944	-6.00672	1.30129408220346	-4.61596	3.91290905046967e-06	0.000161280767827088	LOC105602100
6.24656657410391	-6.01569	1.38856887855321	-4.3323	1.47561903552725e-05	0.000499877218287674	PARVG
6.28669253103727	-6.02332	1.39507176767266	-4.31757	1.57758458922042e-05	0.000530100292373802	RASGRP4
6.30835456853705	-6.02776	1.4452084591286	-4.17086	3.03451757056336e-05	0.000946963053493064	ALOX5
47.9562268291489	-6.04355	0.873926631567711	-6.9154	4.66540370639311e-12	6.92854105789613e-10	LOC101116157
6.52492475773898	-6.07925	1.48175878042907	-4.10272	4.08315797490943e-05	0.00121209803562711	CXHXorf21
6.54658679523876	-6.08348	1.47529909166346	-4.12356	3.73067205756055e-05	0.00112413529589501	TNFAIP8L2
24.0163945734765	-6.11821	1.13291628315428	-5.40041	6.64880891672256e-08	4.23715090849986e-06	PDGFB
6.94653442132735	-6.16969	1.63730648386716	-3.76819	0.000164433944871585	0.00380298641836504	LOC101122675
6.99029563136168	-6.17881	1.43446	-4.30741	1.65175981180962e-05	0.000551681143570871	LOC101117288
7.47175692876622	-6.2718	1.60548644139028	-3.90648	9.36495223115175e-05	0.00242250778321535	LOC101123328
14.8311039387671	-6.27979	1.32039456115758	-4.75599	1.97474643845866e-06	8.80588673214021e-05	LOC101122319
155.054315960652	-6.36532	0.535943396827555	-11.8769	1.56139535945593e-32	2.88563211264783e-29	FCGR1A
8.05382023429223	-6.38323	1.46390977519211	-4.3604	1.29827554488358e-05	0.000447085240953387	EHF
30.0435383619785	-6.42062	1.08782377412156	-5.90226	3.585578811813e-09	3.07417177200441e-07	MS4A8
8.30450763167483	-6.42572	1.42887247206802	-4.49706	6.89002793047664e-06	0.000264059526653497	LOC101117231
30.2984476286029	-6.42906	1.11370334981732	-5.77269	7.80165216270233e-09	6.20884595321664e-07	MMP12
8.3643090796952	-6.43782	1.45010458693521	-4.43955	9.01460998895977e-06	0.000337702720599928	CCR5
63.9873008227634	-6.48305	0.821333958009521	-7.89332	2.94247464302468e-15	7.30480309513874e-13	SLC11A1
320.276455207967	-6.54688	0.670501160140888	-9.76416	1.60436575202642e-22	1.06741662213822e-19	LOC105612575
9.09287216903649	-6.55636	1.3296093292722	-4.93104	8.1791190005198e-07	4.08538397404342e-05	IL1RN
9.11879441514984	-6.56182	1.6268919992346	-4.03335	5.4987302359705e-05	0.00153199966524116	LOC105606058
9.17346138448708	-6.5708	1.36970546199615	-4.79724	1.6086950119889e-06	7.41202884609734e-05	LOC101107003
9.48075211182386	-6.61836	1.37116181958339	-4.82682	1.38727237040658e-06	6.59271466770646e-05	ABCG1
9.59589567048989	-6.63353	1.38294279341689	-4.79668	1.61318878508694e-06	7.41220139843954e-05	APELA
87.2425461464087	-6.63895	0.722182935631004	-9.1929	3.82401428223336e-20	1.92741907746629e-17	C5AR1
19.2094224071726	-6.66283	1.26651365931706	-5.26076	1.43459599568032e-07	8.43167321418752e-06	SLC37A2
20.6497488590725	-6.76849	1.31503308940404	-5.14701	2.64664948672754e-07	1.45767287790527e-05	TFEC
11.2443443954288	-6.86357	1.33778239671129	-5.13056	2.8888722088455e-07	1.57542988359762e-05	LOC101120293
11.2787989051933	-6.86738	1.30371681467186	-5.26754	1.38266045877516e-07	8.19801691019393e-06	C5AR2
23.4163623620331	-6.95067	1.25777845398724	-5.52615	3.27338440280175e-08	2.30704249033057e-06	TLR7
44.2582014762409	-6.98684	1.06916915897548	-6.53483	6.36827308762807e-11	7.8461841678902e-09	LOC101114285
90.4998663634409	-7.04286	0.815305329292227	-8.63831	5.70523131419004e-18	2.31451493777861e-15	LOC101114790
49.1223874069948	-7.10065	1.12305459994442	-6.32262	2.5716699341034e-10	2.77757052038584e-08	LOC101114032
26.0346321865661	-7.10471	1.25890430665815	-5.64356	1.66565163167116e-08	1.24796322475615e-06	PTPRC
211.588176465577	-7.10913	0.589489473787893	-12.0598	1.72181725480726e-33	3.57987329990115e-30	LOC101114535
13.5365947726717	-7.13175	1.34050769850264	-5.32018	1.03662765020675e-07	6.33905430363558e-06	LOC101104027
14.0179562366253	-7.1822	1.30542432215534	-5.50181	3.75907740445697e-08	2.60519726951387e-06	MARCO
15.902700827649	-7.36382	1.31747194758831	-5.58936	2.27910921884879e-08	1.6699746095644e-06	LOC101109907
31.2582217637449	-7.36877	1.27371491202087	-5.78526	7.24008179954194e-09	5.81759809525513e-07	KCNJ15
16.067614345102	-7.37849	1.35000013681924	-5.46555	4.61486191649142e-08	3.08269069305228e-06	LOC101123578
86.058211038109	-7.37978	0.886282653024187	-8.32666	8.31528813812708e-17	2.7119252470876e-14	LOC101117971
16.7956404659576	-7.44304	1.31223222755771	-5.67205	1.41102561249781e-08	1.08154788076849e-06	ST14
16.8229739506262	-7.44507	1.31951175631892	-5.64229	1.67798763461191e-08	1.25156808639013e-06	SELPLG
33.2890439513711	-7.46113	1.28060443693205	-5.82626	5.66837078271923e-09	4.66742629846381e-07	CLEC5A
185.464669900389	-7.49578	0.666247862182593	-11.2507	2.29679102097386e-29	3.18354375432152e-26	LOC101104705
18.2996757869449	-7.56656	1.38832263746084	-5.45015	5.03285838206438e-08	3.33512085533374e-06	TYROBP
18.6574116143771	-7.59468	1.30696358162031	-5.81093	6.21254835722302e-09	5.06535866792601e-07	IL1B
71.3735375850569	-7.69694	1.08938168863975	-7.06542	1.60132658902195e-12	2.66348651552022e-10	LYVE1
21.8078098185803	-7.8196	1.27530590574695	-6.13155	8.7027995769037e-10	8.51492149191995e-08	FCGR2B
24.0819837637693	-7.96206	1.26027609496331	-6.31771	2.65463240577103e-10	2.84867747130256e-08	CLEC4A
129.071811592174	-7.9657	0.877263925284614	-9.08016	1.08414076657502e-19	5.15214667726922e-17	LOC101119572
25.0275541773473	-8.01759	1.25056667133579	-6.41116	1.44412408022358e-10	1.65655971216268e-08	LOC106990380
50.9372104447752	-8.07692	1.29494850375777	-6.23725	4.45316661426918e-10	4.6293450184462e-08	ITGB2
121.247914166483	-8.46121	1.06550573266436	-7.94103	2.00507737761511e-15	5.05309879119275e-13	ADGRE1
90.1275068022571	-8.90124	1.21505123491168	-7.32581	2.37457859480081e-13	4.43779390644066e-11	LOC101102588
70.0093916345778	-9.50136	1.21748681798867	-7.80408	5.99376453233288e-15	1.40414486572243e-12	IRX1
