# Supplementary material for: PDGFD maintains ovine tail ADSCs in a proliferative state by suppressing CXCL8 and activating PI3K/MAPK signaling
Source: Front Vet Sci. 2026 Feb 13;13:1777426. doi: 10.3389/fvets.2026.1777426 (PMC12947266; doi:10.3389/fvets.2026.1777426)
Supplement: Supplementary file 6 [file Table_5.xlsx]

## Sheet: Sheet1
Supplementary Tables 5. GO and KEGG analysis of all DEGs
ID	Description	GeneRatio	BgRatio	pvalue	p.adjust	qvalue	geneID	Count	Enrichment.Score	Fold.Enrichment
GO:0002274	myeloid leukocyte activation	43/636	223/18723	1.17202e-20	5.6468e-17	3.94786e-17	ADGRF5/AIF1/BTK/C1QA/C5AR1/CEBPA/CLEC4D/CNR1/CTSC/CXCL8/F2RL1/FCER1G/FCGR2B/FES/FGR/HAVCR2/IL18/IL1RL1/IL33/IL6/ITGAM/ITGB2/ITGB8/LAT2/LCP2/LYN/MILR1/NR1H3/PIK3CD/PIK3CG/PLA2G4A/PTAFR/PTPRC/RAC2/S100A13/SLC11A1/SPI1/SYK/THBS1/TLR2/TYROBP/VAMP8/WNT5A	43	19.9311	5.67652
GO:0060326	cell chemotaxis	43/636	310/18723	3.76684e-15	9.07431e-12	6.34415e-12	ACKR4/AIF1/ALOX5/BIN2/C5AR1/C5AR2/CCR5/CH25H/CSF1R/CXCL1/CXCL8/DOCK4/DPEP1/EDNRB/F2RL1/FCER1G/HBEGF/IL6/IL6R/ITGB2/LEF1/LYN/MDK/MET/NCKAP1L/NRP1/PDGFB/PDGFD/PIK3CD/PIK3CG/PRKCQ/RAC2/S100A14/S100A8/S100A9/SPI1/SYK/THBS1/THBS4/TNFSF18/TRPM2/VAV3/WNT5A	43	14.424	4.08343
GO:0002366	leukocyte activation involved in immune response	39/636	275/18723	3.57335e-14	5.7388e-11	4.01218e-11	ADA/BTK/CD86/EXO1/F2RL1/FCER1G/FCGR2B/FES/FGR/HAVCR2/IL18/IL18R1/IL6/IL6R/ITGAL/ITGAM/ITGB2/LAT2/LCP1/LEF1/LFNG/LYN/MDK/MILR1/NCKAP1L/PIK3CD/PIK3CG/PTAFR/PTGER4/PTPRC/RAC2/S100A13/SLC11A1/SPI1/SYK/TNFSF18/TNFSF4/TYROBP/VAMP8	39	13.4469	4.17494
GO:0002263	cell activation involved in immune response	39/636	279/18723	5.76546e-14	6.94449e-11	4.85512e-11	ADA/BTK/CD86/EXO1/F2RL1/FCER1G/FCGR2B/FES/FGR/HAVCR2/IL18/IL18R1/IL6/IL6R/ITGAL/ITGAM/ITGB2/LAT2/LCP1/LEF1/LFNG/LYN/MDK/MILR1/NCKAP1L/PIK3CD/PIK3CG/PTAFR/PTGER4/PTPRC/RAC2/S100A13/SLC11A1/SPI1/SYK/TNFSF18/TNFSF4/TYROBP/VAMP8	39	13.2392	4.11508
GO:0050900	leukocyte migration	45/636	369/18723	1.00699e-13	9.7034e-11	6.78396e-11	ADA/AIF1/ALOX5/C5AR1/C5AR2/CCR5/CH25H/CSF1R/CXCL1/CXCL8/DOCK8/DPEP1/EDNRB/F2RL1/FCER1G/IL6/IL6R/ITGAL/ITGB2/LYN/MDK/MMP9/NCKAP1L/PDGFB/PDGFD/PECAM1/PIK3CD/PIK3CG/PLVAP/PTAFR/PTGER4/RAC2/RET/S100A14/S100A8/S100A9/SELPLG/SPI1/SYK/THBS1/THBS4/TNFSF18/TRPM2/VAV3/WNT5A	45	12.997	3.59008
GO:0030595	leukocyte chemotaxis	34/636	230/18723	4.80316e-13	3.85694e-10	2.69651e-10	AIF1/ALOX5/C5AR1/C5AR2/CCR5/CH25H/CSF1R/CXCL1/CXCL8/DPEP1/EDNRB/F2RL1/FCER1G/IL6/IL6R/ITGB2/LYN/MDK/NCKAP1L/PDGFB/PIK3CD/PIK3CG/RAC2/S100A14/S100A8/S100A9/SPI1/SYK/THBS1/THBS4/TNFSF18/TRPM2/VAV3/WNT5A	34	12.3185	4.3518
GO:0042110	T cell activation	51/636	487/18723	9.01693e-13	6.20622e-10	4.33897e-10	ADA/AIF1/BCL11B/BMP4/CD55/CD86/CLEC4A/DOCK8/EGR1/F2RL1/FCER1G/FCGR2B/GSN/HAVCR2/IGFBP2/IL18/IL18R1/IL1B/IL6/IL6R/IL7/ITGAL/LAPTM5/LCP1/LEF1/LFNG/LYN/MAFB/MAPK8IP1/MDK/NCKAP1L/PIK3CD/PIK3CG/PRDM1/PRKCQ/PTGER4/PTPN6/PTPRC/PTPRK/RAC2/RUNX3/SLC11A1/SPI1/SYK/TNFAIP8L2/TNFSF18/TNFSF4/TNFSF8/TREML2/WAS/WDFY4	51	12.0449	3.0829
GO:0032103	positive regulation of response to external stimulus	47/636	427/18723	1.23696e-12	7.44962e-10	5.20827e-10	AIF1/BTK/C5AR1/CEBPA/CNR1/CSF1R/CTSC/CXCL8/EREG/F2RL1/FABP4/HAVCR2/IL18/IL1B/IL1RL1/IL33/IL6/IL6R/LYN/MDK/MET/MMP12/NCKAP1L/NRP1/PDGFB/PDGFD/PIK3CG/PTGER4/PTGS2/RAC2/S100A14/S100A8/S100A9/SCARF1/SPI1/SYK/TGM2/THBS1/THBS4/TLR2/TLR7/TNFSF18/TNFSF4/TRIM6/TYROBP/VAMP8/WNT5A	47	11.9076	3.24032
GO:0032722	positive regulation of chemokine production	19/636	71/18723	1.57079e-12	8.40898e-10	5.87899e-10	ADCYAP1/AIF1/CSF1R/EGR1/F2RL1/HAVCR2/IL18/IL1B/IL1RL1/IL33/IL6/IL6R/IL7/POSTN/SYK/TLR2/TLR7/TNFSF4/WNT5A	19	11.8039	7.87796
GO:0050727	regulation of inflammatory response	44/636	386/18723	2.01378e-12	9.70238e-10	6.78325e-10	ADA/ADCYAP1/ALOX5/APOE/BTK/CEBPA/CNR1/CTSC/EDNRB/FABP4/FCGR2B/FGR/IL18/IL1B/IL1RL1/IL33/IL6/ISL1/LYN/MDK/MEFV/MMP3/MMP9/NCF1/NR1H3/PIK3AP1/PIK3CG/PLK2/PPARG/PTGER4/PTGIS/PTGS2/PTPRC/S100A8/S100A9/SYK/TGM2/TLR2/TLR7/TNFAIP8L2/TNFSF18/TNFSF4/VAMP8/WNT5A	44	11.696	3.3557
GO:0043299	leukocyte degranulation	19/636	73/18723	2.7071e-12	1.18571e-09	8.28968e-10	BTK/F2RL1/FCGR2B/FES/FGR/ITGAM/ITGB2/LAT2/LYN/MILR1/NCKAP1L/PIK3CD/PIK3CG/PTAFR/RAC2/S100A13/SPI1/SYK/VAMP8	19	11.5675	7.66212
GO:0042116	macrophage activation	22/636	106/18723	7.1522e-12	2.87161e-09	2.00764e-09	ADGRF5/AIF1/C1QA/C5AR1/CEBPA/CTSC/FCGR2B/HAVCR2/IL1RL1/IL33/IL6/ITGAM/ITGB2/NR1H3/PLA2G4A/PTPRC/SLC11A1/SYK/THBS1/TLR2/TYROBP/WNT5A	22	11.1456	6.10991
GO:0097529	myeloid leukocyte migration	31/636	220/18723	1.85903e-11	6.88986e-09	4.81692e-09	AIF1/C5AR1/C5AR2/CSF1R/CXCL1/CXCL8/DPEP1/EDNRB/FCER1G/IL6/IL6R/ITGB2/LYN/MDK/NCKAP1L/PDGFB/PDGFD/PECAM1/PIK3CD/PIK3CG/PTGER4/RAC2/S100A14/S100A8/S100A9/SPI1/SYK/THBS1/THBS4/TNFSF18/VAV3	31	10.7307	4.14818
GO:0002275	myeloid cell activation involved in immune response	20/636	91/18723	2.13014e-11	7.33073e-09	5.12515e-09	BTK/F2RL1/FCER1G/FES/FGR/HAVCR2/ITGAM/ITGB2/LAT2/LYN/MILR1/PIK3CD/PIK3CG/PTAFR/RAC2/S100A13/SPI1/SYK/TYROBP/VAMP8	20	10.6716	6.47004
GO:0001819	positive regulation of cytokine production	47/636	467/18723	2.94448e-11	9.45767e-09	6.61217e-09	ADCYAP1/AIF1/C5AR1/CD14/CD55/CD86/CSF1R/CYBB/EGR1/EREG/F2RL1/FCER1G/FGR/HAVCR2/HPSE/IL18/IL18R1/IL1B/IL1RAP/IL1RL1/IL33/IL6/IL6R/IL7/ISL1/LAPTM5/MDK/MMP12/PIK3CD/PIK3CG/POSTN/PRKCQ/PTAFR/PTGER4/PTGS2/PTPRC/S100A13/SCAMP5/SLC11A1/SYK/THBS1/TLR2/TLR7/TNFSF4/TRIM6/TYROBP/WNT5A	47	10.531	2.96278
GO:0032642	regulation of chemokine production	20/636	98/18723	8.9288e-11	2.68869e-08	1.87975e-08	ADCYAP1/AIF1/CSF1R/EGR1/F2RL1/HAVCR2/IL18/IL1B/IL1RL1/IL33/IL6/IL6R/IL7/MEFV/POSTN/SYK/TLR2/TLR7/TNFSF4/WNT5A	20	10.0492	6.00789
GO:0002444	myeloid leukocyte mediated immunity	20/636	99/18723	1.08391e-10	2.90128e-08	2.02838e-08	BTK/F2RL1/FCGR2B/FES/FGR/IL6/ITGAM/ITGB2/LAT2/LYN/MILR1/PIK3CD/PIK3CG/PTAFR/RAC2/S100A13/SPI1/SYK/TYROBP/VAMP8	20	9.965	5.94721
GO:0032602	chemokine production	20/636	99/18723	1.08391e-10	2.90128e-08	2.02838e-08	ADCYAP1/AIF1/CSF1R/EGR1/F2RL1/HAVCR2/IL18/IL1B/IL1RL1/IL33/IL6/IL6R/IL7/MEFV/POSTN/SYK/TLR2/TLR7/TNFSF4/WNT5A	20	9.965	5.94721
GO:0018212	peptidyl-tyrosine modification	40/636	378/18723	2.05147e-10	5.20208e-08	3.63695e-08	ANGPT4/BTK/CRLF1/CSF1R/EFEMP1/EFNA5/EPHA3/EREG/FCGR1A/FES/FGR/HBEGF/HTR2A/IL18/IL6/IL6R/IL7/ISL1/ITGB2/LIF/LRP4/LYN/MET/NCF1/NRG1/NRP1/PDGFB/PDGFD/PECAM1/PTPN6/PTPRC/RET/SAMSN1/SYK/THBS4/TIE1/TNFSF18/TPST1/TTN/UNC119	40	9.68794	3.1152
GO:0002237	response to molecule of bacterial origin	39/636	363/18723	2.21919e-10	5.34603e-08	3.73758e-08	C5AR1/CCR5/CD14/CD55/CD68/CD86/CNR1/CSF2RB/CXCL1/CXCL8/CYP1A1/EDNRB/FCGR2B/HAVCR2/IL10RA/IL18/IL1B/IL6/KCNJ8/LYN/MRC1/NOCT/NR1H3/PTAFR/PTGER4/PTGFR/PTGS2/S100A14/S100A8/S100A9/SLC11A1/SMAD6/SPI1/SSC5D/TIMP4/TLR2/TNFSF4/TRIM6/WNT5A	39	9.65381	3.16283
GO:0070661	leukocyte proliferation	36/636	318/18723	2.61416e-10	5.99763e-08	4.19314e-08	ADA/AHR/AIF1/BMP4/BTK/CD55/CD86/CSF1R/DOCK8/F2RL1/FCGR2B/HAVCR2/IGFBP2/IL18/IL1B/IL33/IL6/IL7/INPP5D/LEF1/LYN/MAPK8IP1/NCKAP1L/OCSTAMP/PIK3CG/PRKCQ/PTPN6/PTPRC/RAC2/SLC11A1/SYK/TNFSF18/TNFSF4/TNFSF8/TYROBP/VAV3	36	9.58267	3.33268
GO:0070663	regulation of leukocyte proliferation	31/636	245/18723	2.98097e-10	6.52833e-08	4.56417e-08	ADA/AHR/AIF1/BMP4/BTK/CD55/CD86/CSF1R/FCGR2B/HAVCR2/IGFBP2/IL18/IL1B/IL33/IL6/IL7/INPP5D/LYN/MAPK8IP1/NCKAP1L/OCSTAMP/PRKCQ/PTPN6/PTPRC/RAC2/SYK/TNFSF18/TNFSF4/TNFSF8/TYROBP/VAV3	31	9.52564	3.72489
GO:0045785	positive regulation of cell adhesion	43/636	437/18723	4.27774e-10	8.96094e-08	6.26489e-08	ADA/ADGRG1/AIF1/ALOX5/CCDC80/CD55/CD86/CITED2/DOCK8/ECM2/FOXC2/HAVCR2/IBSP/IGFBP2/IL18/IL1B/IL6/IL7/ITGB2/JUP/LEF1/LIF/LIMS2/LYN/MDK/MEGF10/NCKAP1L/NRP1/PDGFB/PDPN/PRKCQ/PTAFR/PTPN6/PTPRC/RET/RUNX3/SYK/TGM2/TNFSF18/TNFSF4/VAV3/VIT/WNT5A	43	9.36879	2.89671
GO:0050729	positive regulation of inflammatory response	23/636	142/18723	4.67044e-10	9.37591e-08	6.555e-08	BTK/CEBPA/CNR1/CTSC/FABP4/IL18/IL1B/IL1RL1/IL33/IL6/MDK/PIK3CG/PTGER4/PTGS2/S100A8/S100A9/TGM2/TLR2/TLR7/TNFSF18/TNFSF4/VAMP8/WNT5A	23	9.33064	4.76824
GO:0018108	peptidyl-tyrosine phosphorylation	39/636	375/18723	5.77088e-10	1.07503e-07	7.51585e-08	ANGPT4/BTK/CRLF1/CSF1R/EFEMP1/EFNA5/EPHA3/EREG/FCGR1A/FES/FGR/HBEGF/HTR2A/IL18/IL6/IL6R/IL7/ISL1/ITGB2/LIF/LRP4/LYN/MET/NCF1/NRG1/NRP1/PDGFB/PDGFD/PECAM1/PTPN6/PTPRC/RET/SAMSN1/SYK/THBS4/TIE1/TNFSF18/TTN/UNC119	39	9.23876	3.06162
GO:0032496	response to lipopolysaccharide	37/636	343/18723	5.8013e-10	1.07503e-07	7.51585e-08	C5AR1/CCR5/CD14/CD55/CD68/CD86/CNR1/CSF2RB/CXCL1/CXCL8/CYP1A1/EDNRB/HAVCR2/IL10RA/IL18/IL1B/IL6/KCNJ8/LYN/MRC1/NOCT/NR1H3/PTAFR/PTGER4/PTGFR/PTGS2/S100A14/S100A8/S100A9/SLC11A1/SMAD6/SPI1/TIMP4/TLR2/TNFSF4/TRIM6/WNT5A	37	9.23647	3.1756
GO:0030198	extracellular matrix organization	34/636	301/18723	8.77147e-10	1.56522e-07	1.0943e-07	ADAMTS9/ADAMTSL2/CCDC80/COL15A1/COL18A1/COL28A1/COL2A1/COL9A2/CTSS/ECM2/ELN/ENG/FLRT2/FOXC1/FOXC2/HAS1/IBSP/IL6/LAMB3/LCP1/LTBP3/MMP1/MMP12/MMP16/MMP3/MMP9/OLFML2A/PDPN/PHLDB2/POSTN/SOX9/TIE1/TNXB/VIT	34	9.05693	3.3253
GO:0043062	extracellular structure organization	34/636	302/18723	9.57356e-10	1.64734e-07	1.15171e-07	ADAMTS9/ADAMTSL2/CCDC80/COL15A1/COL18A1/COL28A1/COL2A1/COL9A2/CTSS/ECM2/ELN/ENG/FLRT2/FOXC1/FOXC2/HAS1/IBSP/IL6/LAMB3/LCP1/LTBP3/MMP1/MMP12/MMP16/MMP3/MMP9/OLFML2A/PDPN/PHLDB2/POSTN/SOX9/TIE1/TNXB/VIT	34	9.01893	3.31429
GO:0097530	granulocyte migration	23/636	148/18723	1.08337e-09	1.79989e-07	1.25836e-07	C5AR1/C5AR2/CSF1R/CXCL1/CXCL8/DPEP1/FCER1G/ITGB2/MDK/NCKAP1L/PECAM1/PIK3CD/PIK3CG/PTGER4/RAC2/S100A14/S100A8/S100A9/SYK/THBS1/THBS4/TNFSF18/VAV3	23	8.96522	4.57493
GO:0045229	external encapsulating structure organization	34/636	304/18723	1.13902e-09	1.82926e-07	1.2789e-07	ADAMTS9/ADAMTSL2/CCDC80/COL15A1/COL18A1/COL28A1/COL2A1/COL9A2/CTSS/ECM2/ELN/ENG/FLRT2/FOXC1/FOXC2/HAS1/IBSP/IL6/LAMB3/LCP1/LTBP3/MMP1/MMP12/MMP16/MMP3/MMP9/OLFML2A/PDPN/PHLDB2/POSTN/SOX9/TIE1/TNXB/VIT	34	8.94347	3.29248
GO:0071621	granulocyte chemotaxis	21/636	125/18723	1.34126e-09	2.08458e-07	1.4574e-07	C5AR1/C5AR2/CSF1R/CXCL1/CXCL8/DPEP1/FCER1G/ITGB2/MDK/NCKAP1L/PIK3CD/PIK3CG/RAC2/S100A14/S100A8/S100A9/SYK/THBS1/THBS4/TNFSF18/VAV3	21	8.87249	4.9457
GO:0031349	positive regulation of defense response	32/636	278/18723	1.72458e-09	2.59657e-07	1.81535e-07	BTK/CEBPA/CNR1/CTSC/EREG/F2RL1/FABP4/HAVCR2/IL18/IL1B/IL1RL1/IL33/IL6/LYN/MDK/MMP12/PIK3CG/PTGER4/PTGS2/S100A8/S100A9/SPI1/SYK/TGM2/TLR2/TLR7/TNFSF18/TNFSF4/TRIM6/TYROBP/VAMP8/WNT5A	32	8.76332	3.38862
GO:1903131	mononuclear cell differentiation	41/636	426/18723	2.1244e-09	3.10162e-07	2.16845e-07	ADA/BCL11B/BMP4/BTK/CD86/CSF1R/EGR1/F2RL1/FCER1G/FCGR2B/FES/IKZF1/IL18/IL18R1/IL1B/IL6/IL6R/IL7/INPP5D/ITGB8/LEF1/LFNG/LYN/MAFB/MDK/NCKAP1L/PDE1B/PIK3CD/PPARG/PRDM1/PTGER4/PTPN6/PTPRC/PTPRK/RUNX3/SPI1/SYK/TNFSF18/TNFSF4/TNFSF8/TRPM2	41	8.67276	2.8333
GO:0043300	regulation of leukocyte degranulation	13/636	46/18723	2.57408e-09	3.64762e-07	2.55017e-07	F2RL1/FCGR2B/FES/FGR/ITGAM/ITGB2/LYN/NCKAP1L/PTAFR/RAC2/SPI1/SYK/VAMP8	13	8.58938	8.31963
GO:0050866	negative regulation of cell activation	27/636	210/18723	2.96098e-09	4.076e-07	2.84967e-07	ADGRF5/APOE/BMP4/BTK/CD86/CNR1/FCGR2B/FGR/HAVCR2/INPP5D/LAPTM5/LYN/MDK/MILR1/NCKAP1L/NR1H3/PDGFB/PTPN6/PTPRC/RUNX3/SAMSN1/SERPINE2/SPI1/TNFAIP8L2/TNFSF18/TNFSF4/TYROBP	27	8.52856	3.78497
GO:0050670	regulation of lymphocyte proliferation	28/636	225/18723	3.17262e-09	4.24602e-07	2.96853e-07	ADA/AHR/AIF1/BMP4/BTK/CD55/CD86/FCGR2B/HAVCR2/IGFBP2/IL18/IL1B/IL6/IL7/INPP5D/LYN/MAPK8IP1/NCKAP1L/PRKCQ/PTPN6/PTPRC/RAC2/SYK/TNFSF18/TNFSF4/TNFSF8/TYROBP/VAV3	28	8.49858	3.66348
GO:0002683	negative regulation of immune system process	41/636	434/18723	3.66509e-09	4.6535e-07	3.25341e-07	ADA/ADCYAP1/ADGRF5/AHR/BMP4/BTK/C1QC/C5AR2/CD55/CD68/CD86/CNR1/FCGR2B/FCRLB/FGR/HAVCR2/IL1RL1/INPP5D/LAPTM5/LYN/MAFB/MDK/MILR1/MMP12/NCKAP1L/NR1H3/PLK2/PPARG/PTGER4/PTPN6/PTPRC/RUNX3/SAMSN1/SOX9/SPI1/SYK/THBS1/TNFAIP8L2/TNFSF18/TNFSF4/TYROBP	41	8.43592	2.78107
GO:0002886	regulation of myeloid leukocyte mediated immunity	14/636	56/18723	3.67026e-09	4.6535e-07	3.25341e-07	BTK/F2RL1/FCGR2B/FES/FGR/ITGAM/ITGB2/LYN/PTAFR/RAC2/SPI1/SYK/TYROBP/VAMP8	14	8.4353	7.35967
GO:0032944	regulation of mononuclear cell proliferation	28/636	227/18723	3.87532e-09	4.78751e-07	3.34711e-07	ADA/AHR/AIF1/BMP4/BTK/CD55/CD86/FCGR2B/HAVCR2/IGFBP2/IL18/IL1B/IL6/IL7/INPP5D/LYN/MAPK8IP1/NCKAP1L/PRKCQ/PTPN6/PTPRC/RAC2/SYK/TNFSF18/TNFSF4/TNFSF8/TYROBP/VAV3	28	8.41169	3.6312
GO:0046651	lymphocyte proliferation	32/636	288/18723	4.15121e-09	5.00013e-07	3.49575e-07	ADA/AHR/AIF1/BMP4/BTK/CD55/CD86/DOCK8/FCGR2B/HAVCR2/IGFBP2/IL18/IL1B/IL6/IL7/INPP5D/LEF1/LYN/MAPK8IP1/NCKAP1L/PIK3CG/PRKCQ/PTPN6/PTPRC/RAC2/SLC11A1/SYK/TNFSF18/TNFSF4/TNFSF8/TYROBP/VAV3	32	8.38183	3.27096
GO:0050867	positive regulation of cell activation	40/636	420/18723	4.53158e-09	5.32516e-07	3.72299e-07	ADA/AIF1/BTK/CAPN3/CD55/CD86/CEBPA/CLEC4D/CTSC/DOCK8/F2RL1/FGR/HAVCR2/IGFBP2/IL18/IL1B/IL1RL1/IL33/IL6/IL7/INPP5D/ITGAM/ITGB2/LEF1/LYN/MDK/NCKAP1L/PLA2G4A/PRKCQ/PTAFR/PTPN6/PTPRC/RUNX3/SYK/THBS1/TNFSF4/TYROBP/VAMP8/VAV3/WNT5A	40	8.34375	2.80368
GO:0032943	mononuclear cell proliferation	32/636	291/18723	5.35667e-09	6.14486e-07	4.29607e-07	ADA/AHR/AIF1/BMP4/BTK/CD55/CD86/DOCK8/FCGR2B/HAVCR2/IGFBP2/IL18/IL1B/IL6/IL7/INPP5D/LEF1/LYN/MAPK8IP1/NCKAP1L/PIK3CG/PRKCQ/PTPN6/PTPRC/RAC2/SLC11A1/SYK/TNFSF18/TNFSF4/TNFSF8/TYROBP/VAV3	32	8.27111	3.23724
GO:0002696	positive regulation of leukocyte activation	39/636	409/18723	6.85826e-09	7.68444e-07	5.37244e-07	ADA/AIF1/BTK/CD55/CD86/CEBPA/CLEC4D/CTSC/DOCK8/F2RL1/FGR/HAVCR2/IGFBP2/IL18/IL1B/IL1RL1/IL33/IL6/IL7/INPP5D/ITGAM/ITGB2/LEF1/LYN/MDK/NCKAP1L/PLA2G4A/PRKCQ/PTAFR/PTPN6/PTPRC/RUNX3/SYK/THBS1/TNFSF4/TYROBP/VAMP8/VAV3/WNT5A	39	8.16379	2.80711
GO:0048568	embryonic organ development	40/636	427/18723	7.2517e-09	7.94061e-07	5.55154e-07	ADA/APELA/BMP4/CEBPA/CITED2/COL2A1/CTHRC1/CXCL8/E2F7/EFEMP1/ENG/EYA1/FOXC1/FOXC2/GSC/HOXB6/HOXD3/HOXD9/LEF1/LIF/MAFB/MMP16/NR2F2/NTN1/PAX8/PDGFB/PITX2/PRDM1/SALL1/SATB2/SHOX2/SLITRK6/SOBP/SOX9/ST14/STIL/TBX4/WNT2/WNT5A/ZIC1	40	8.13956	2.75772
GO:0050730	regulation of peptidyl-tyrosine phosphorylation	30/636	264/18723	7.54448e-09	8.07763e-07	5.64733e-07	ANGPT4/CRLF1/CSF1R/EFNA5/EREG/FCGR1A/HBEGF/HTR2A/IL18/IL6/IL6R/IL7/ISL1/ITGB2/LIF/LRP4/LYN/NCF1/NRG1/NRP1/PDGFB/PDGFD/PECAM1/PTPN6/PTPRC/SAMSN1/SYK/THBS4/TNFSF18/UNC119	30	8.12237	3.3453
GO:0048762	mesenchymal cell differentiation	28/636	236/18723	9.25415e-09	9.69272e-07	6.77649e-07	AXIN2/BAMBI/BMP4/CITED2/EDNRB/ENG/EPHA3/FOXC1/FOXC2/GSC/IL1B/IL6/ISL1/LDLRAD4/LEF1/MDK/NRG1/NRP1/PDPN/PHLDB2/PITX2/RET/SEMA3D/SEMA3E/SOX9/TMEM100/WNT2/WNT5A	28	8.03366	3.49272
GO:0050731	positive regulation of peptidyl-tyrosine phosphorylation	25/636	193/18723	9.78788e-09	1.00336e-06	7.01483e-07	ANGPT4/CRLF1/CSF1R/EFNA5/EREG/FCGR1A/HBEGF/HTR2A/IL18/IL6/IL6R/ISL1/LIF/LRP4/LYN/NCF1/NRG1/NRP1/PDGFB/PECAM1/PTPRC/SYK/THBS4/TNFSF18/UNC119	25	8.00931	3.8133
GO:0050920	regulation of chemotaxis	27/636	223/18723	1.10082e-08	1.10494e-06	7.72503e-07	AIF1/ANGPT2/C5AR1/C5AR2/CSF1R/CXCL8/EFNB2/F2RL1/IL6/IL6R/LYN/MDK/MET/NCKAP1L/NRP1/PDGFB/PDGFD/RAC2/ROBO2/S100A14/SEMA3D/SEMA3E/SPI1/THBS1/THBS4/TNFSF18/WNT5A	27	7.95829	3.56432
GO:0007389	pattern specification process	40/636	436/18723	1.30446e-08	1.28263e-06	8.96726e-07	ADGRG1/AXIN2/BMP4/C1QA/CITED2/DNAI2/ENG/EYA1/FOXC1/FOXC2/GSC/HHIP/HOXB6/HOXD3/HOXD8/HOXD9/IRX1/ISL1/ITGAM/LEF1/LFNG/LRP4/MAFB/MEOX2/MLLT3/NKD1/NR2F2/NRP1/PAX8/PCSK6/PITX2/ROBO2/SATB2/SIM2/SMAD6/SMARCD3/STIL/WNT2/WNT5A/ZIC1	40	7.88457	2.7008
GO:0032755	positive regulation of interleukin-6 production	17/636	93/18723	1.34566e-08	1.29668e-06	9.06553e-07	ADCYAP1/AIF1/EREG/F2RL1/IL1B/IL1RAP/IL33/IL6/IL6R/ISL1/PTAFR/SYK/TLR2/TLR7/TNFSF4/TYROBP/WNT5A	17	7.87106	5.38126
GO:0045576	mast cell activation	14/636	62/18723	1.52317e-08	1.43895e-06	1.00601e-06	BTK/CNR1/FES/FGR/LAT2/LCP2/LYN/MILR1/PIK3CD/PIK3CG/RAC2/S100A13/SYK/VAMP8	14	7.81725	6.64744
GO:0046631	alpha-beta T cell activation	22/636	156/18723	1.57801e-08	1.46208e-06	1.02219e-06	ADA/BCL11B/CD55/CD86/CLEC4A/IL18/IL18R1/IL6/IL6R/LEF1/MAPK8IP1/NCKAP1L/PRDM1/PRKCQ/PTGER4/PTPRC/RUNX3/SYK/TNFSF18/TNFSF4/TNFSF8/WDFY4	22	7.80189	4.15161
GO:0007159	leukocyte cell-cell adhesion	36/636	371/18723	1.67652e-08	1.52405e-06	1.06551e-06	ADA/AIF1/ALOX5/BMP4/CD55/CD86/DOCK8/FCGR2B/FERMT3/HAVCR2/IGFBP2/IL18/IL1B/IL6/IL7/ITGAL/ITGB2/LAPTM5/LEF1/LYN/MDK/NCKAP1L/PECAM1/PRKCQ/PTAFR/PTPN6/PTPRC/RAC2/RUNX3/S100A8/S100A9/SELPLG/SYK/TNFAIP8L2/TNFSF18/TNFSF4	36	7.77559	2.85658
GO:0042119	neutrophil activation	11/636	36/18723	1.76709e-08	1.57664e-06	1.10228e-06	CXCL8/F2RL1/FCER1G/FCGR2B/IL18/ITGAM/ITGB2/PTAFR/SPI1/SYK/TYROBP	11	7.75274	8.99515
GO:0060485	mesenchyme development	31/636	291/18723	1.96806e-08	1.72402e-06	1.20532e-06	ACTA1/ACTG2/AXIN2/BAMBI/BMP4/CITED2/EDNRB/ENG/EPHA3/FOXC1/FOXC2/GSC/IL1B/IL6/ISL1/LDLRAD4/LEF1/MDK/NRG1/NRP1/PDPN/PHLDB2/PITX2/RET/ROBO2/SEMA3D/SEMA3E/SOX9/TMEM100/WNT2/WNT5A	31	7.70596	3.13608
GO:0001503	ossification	38/636	408/18723	2.0269e-08	1.74386e-06	1.21919e-06	ALOX5/ASGR2/AXIN2/BAMBI/BMP4/CDH11/CEBPA/CHRDL1/CLEC11A/CLEC3B/CLEC5A/COL2A1/CTHRC1/FGR/FOXC1/FOXC2/IBSP/IL6/IL6R/LEF1/LRP4/LTBP3/MDK/MKX/MMP16/MMP9/NOCT/PPARG/PTGER4/PTGS2/RUNX3/SATB2/SHOX2/SMAD6/SOX9/SPP1/SRGN/WNT5A	38	7.69317	2.74184
GO:0006909	phagocytosis	32/636	308/18723	2.11881e-08	1.79095e-06	1.25211e-06	AIF1/BIN2/CD14/F2RL1/FCER1G/FCGR1A/FCGR2B/FGR/GSN/ICAM3/IL1B/IL2RG/ITGAL/ITGAM/ITGB2/LYN/MARCO/MEGF10/MET/MSR1/NCKAP1L/NR1H3/PECAM1/PTPRC/RAC2/SLC11A1/SYK/TGM2/THBS1/TLR2/TYROBP/VAV3	32	7.67391	3.05856
GO:0003007	heart morphogenesis	28/636	246/18723	2.30678e-08	1.89274e-06	1.32328e-06	AXIN2/BMP4/CITED2/COL2A1/ELN/ENG/EYA1/FLRT2/FOXC1/FOXC2/ISL1/NRG1/NRP1/PITX2/ROBO2/SHOX2/SLIT3/SMAD6/SMARCD3/SOX9/STIL/TMEM100/TNNI1/TNNI3/TTN/WNT2/WNT5A/XIRP2	28	7.63699	3.35074
GO:0002695	negative regulation of leukocyte activation	24/636	187/18723	2.31781e-08	1.89274e-06	1.32328e-06	ADGRF5/BMP4/BTK/CD86/CNR1/FCGR2B/FGR/HAVCR2/INPP5D/LAPTM5/LYN/MDK/MILR1/NCKAP1L/NR1H3/PTPN6/PTPRC/RUNX3/SAMSN1/SPI1/TNFAIP8L2/TNFSF18/TNFSF4/TYROBP	24	7.63492	3.77823
GO:0003205	cardiac chamber development	22/636	161/18723	2.83438e-08	2.27601e-06	1.59123e-06	ANK2/BMP4/CITED2/ENG/FOXC1/FOXC2/ISL1/NRG1/NRP1/PAX8/PRDM1/ROBO2/SALL1/SHOX2/SLIT3/SMAD6/SMARCD3/TNNI1/TNNI3/WNT2/WNT5A/XIRP2	22	7.54754	4.02268
GO:0002687	positive regulation of leukocyte migration	20/636	135/18723	3.04595e-08	2.4058e-06	1.68198e-06	AIF1/C5AR1/CSF1R/CXCL8/DOCK8/F2RL1/IL6/IL6R/MDK/NCKAP1L/PDGFD/PLVAP/PTAFR/RAC2/S100A14/SPI1/THBS1/THBS4/TNFSF18/WNT5A	20	7.51628	4.36129
GO:0003002	regionalization	33/636	331/18723	3.48146e-08	2.70543e-06	1.89146e-06	ADGRG1/AXIN2/BMP4/C1QA/CITED2/FOXC1/FOXC2/GSC/HHIP/HOXB6/HOXD3/HOXD8/HOXD9/IRX1/ISL1/ITGAM/LEF1/LFNG/LRP4/MAFB/MEOX2/MLLT3/NKD1/NR2F2/NRP1/PAX8/PCSK6/PITX2/ROBO2/SMAD6/SMARCD3/WNT2/WNT5A	33	7.45824	2.93497
GO:0019221	cytokine-mediated signaling pathway	41/636	472/18723	3.99964e-08	3.05877e-06	2.13849e-06	ACKR4/CCR5/CEBPA/CRLF1/CSF1R/CSF2RB/CXCL1/CXCL8/EGR1/EREG/F2RL1/FCER1G/FOXC1/IL10RA/IL18/IL18R1/IL1B/IL1R2/IL1RAP/IL1RL1/IL1RN/IL2RG/IL33/IL6/IL6R/IL7/LAPTM5/MMP12/NR1H3/PDGFB/PLVAP/PPARG/PTPN6/PTPRC/PTPRN/SLIT3/SPI1/SYK/TNFSF18/TRIM6/WNT5A	41	7.39798	2.55717
GO:0032635	interleukin-6 production	22/636	165/18723	4.44914e-08	3.29784e-06	2.30563e-06	ADCYAP1/AIF1/C5AR2/EREG/F2RL1/HAVCR2/IL1B/IL1RAP/IL33/IL6/IL6R/INPP5D/ISL1/NCKAP1L/PTAFR/PTPN6/SYK/TLR2/TLR7/TNFSF4/TYROBP/WNT5A	22	7.35172	3.92516
GO:0032675	regulation of interleukin-6 production	22/636	165/18723	4.44914e-08	3.29784e-06	2.30563e-06	ADCYAP1/AIF1/C5AR2/EREG/F2RL1/HAVCR2/IL1B/IL1RAP/IL33/IL6/IL6R/INPP5D/ISL1/NCKAP1L/PTAFR/PTPN6/SYK/TLR2/TLR7/TNFSF4/TYROBP/WNT5A	22	7.35172	3.92516
GO:0043303	mast cell degranulation	12/636	48/18723	4.8377e-08	3.53152e-06	2.469e-06	BTK/FES/FGR/LAT2/LYN/MILR1/PIK3CD/PIK3CG/RAC2/S100A13/SYK/VAMP8	12	7.31536	7.35967
GO:0002286	T cell activation involved in immune response	18/636	114/18723	5.46489e-08	3.92983e-06	2.74747e-06	CD86/F2RL1/FCER1G/FCGR2B/HAVCR2/IL18/IL18R1/IL6/IL6R/ITGAL/LCP1/LEF1/MDK/NCKAP1L/PTGER4/SLC11A1/TNFSF18/TNFSF4	18	7.26242	4.64821
GO:0071674	mononuclear cell migration	24/636	196/18723	5.78931e-08	4.08418e-06	2.85538e-06	AIF1/ALOX5/C5AR1/CCR5/CH25H/CSF1R/DOCK8/IL6/IL6R/ITGAL/LYN/MDK/PDGFB/PDGFD/PECAM1/PIK3CD/PIK3CG/RET/S100A14/SPI1/THBS1/TNFSF18/TRPM2/WNT5A	24	7.23737	3.60474
GO:0002703	regulation of leukocyte mediated immunity	26/636	226/18723	5.89055e-08	4.08418e-06	2.85538e-06	AHR/BTK/CD55/F2RL1/FCGR2B/FES/FGR/HAVCR2/IL18/IL18R1/IL1B/IL6/ITGAM/ITGB2/LYN/NCKAP1L/PTAFR/PTPN6/PTPRC/RAC2/SPI1/SYK/TNFSF4/TYROBP/VAMP8/WAS	26	7.22984	3.38675
GO:0030217	T cell differentiation	28/636	257/18723	5.93384e-08	4.08418e-06	2.85538e-06	ADA/BCL11B/BMP4/CD86/EGR1/FCER1G/IL18/IL18R1/IL1B/IL6/IL6R/IL7/LEF1/LFNG/MAFB/MDK/NCKAP1L/PIK3CD/PRDM1/PTGER4/PTPRC/PTPRK/RUNX3/SPI1/SYK/TNFSF18/TNFSF4/TNFSF8	28	7.22666	3.20733
GO:0002279	mast cell activation involved in immune response	12/636	49/18723	6.21055e-08	4.21443e-06	2.94644e-06	BTK/FES/FGR/LAT2/LYN/MILR1/PIK3CD/PIK3CG/RAC2/S100A13/SYK/VAMP8	12	7.20687	7.20947
GO:0050921	positive regulation of chemotaxis	20/636	141/18723	6.41959e-08	4.29578e-06	3.00332e-06	AIF1/C5AR1/CSF1R/CXCL8/F2RL1/IL6/IL6R/MDK/MET/NCKAP1L/NRP1/PDGFB/PDGFD/RAC2/S100A14/SPI1/THBS1/THBS4/TNFSF18/WNT5A	20	7.19249	4.1757
GO:0030593	neutrophil chemotaxis	17/636	103/18723	6.53735e-08	4.31465e-06	3.01651e-06	C5AR1/C5AR2/CXCL1/CXCL8/DPEP1/FCER1G/ITGB2/MDK/NCKAP1L/PIK3CD/PIK3CG/RAC2/S100A8/S100A9/SYK/THBS4/VAV3	17	7.1846	4.85881
GO:0045765	regulation of angiogenesis	33/636	342/18723	7.61253e-08	4.95637e-06	3.46516e-06	ADAMTS9/ADGRB2/ALOX5/ANGPT2/ANGPT4/APELA/C5AR1/CXCL8/CYBB/ENG/FOXC1/FOXC2/IL1B/IL6/ISL1/ITGB8/JUP/MDK/NRP1/PIK3CD/PLK2/PPARG/PTGIS/RAPGEF3/SEMA3E/STAB1/THBS1/THBS2/THBS4/TIE1/TSPAN12/WNT5A/YJEFN3	33	7.11847	2.84057
GO:0002448	mast cell mediated immunity	12/636	50/18723	7.92166e-08	5.08887e-06	3.5578e-06	BTK/FES/FGR/LAT2/LYN/MILR1/PIK3CD/PIK3CG/RAC2/S100A13/SYK/VAMP8	12	7.10118	7.06528
GO:0031589	cell-substrate adhesion	34/636	363/18723	9.92929e-08	6.29465e-06	4.40079e-06	ADAMTS9/ANGPT2/BCAM/CCDC80/ECM2/EFNA5/EPDR1/EPHA3/FERMT3/HOXD3/HPSE/ITGA8/ITGAL/ITGB2/JUP/LAMB3/LIMS2/LYVE1/MDK/MMP12/NRP1/PARVG/PDGFB/PDPN/PHLDB2/POSTN/PTPRK/RAC2/SEMA3E/SIGLEC1/SMAD6/THBS1/TNXB/VIT	34	7.00308	2.75734
GO:0002690	positive regulation of leukocyte chemotaxis	16/636	94/18723	1.02034e-07	6.38441e-06	4.46355e-06	AIF1/C5AR1/CSF1R/CXCL8/F2RL1/IL6/IL6R/MDK/NCKAP1L/RAC2/S100A14/SPI1/THBS1/THBS4/TNFSF18/WNT5A	16	6.99126	5.01084
GO:0043030	regulation of macrophage activation	13/636	61/18723	1.03942e-07	6.42043e-06	4.48873e-06	ADGRF5/CEBPA/CTSC/FCGR2B/HAVCR2/IL1RL1/IL33/IL6/NR1H3/PLA2G4A/PTPRC/THBS1/WNT5A	13	6.98321	6.27382
GO:1901342	regulation of vasculature development	33/636	348/18723	1.14786e-07	7.0005e-06	4.89428e-06	ADAMTS9/ADGRB2/ALOX5/ANGPT2/ANGPT4/APELA/C5AR1/CXCL8/CYBB/ENG/FOXC1/FOXC2/IL1B/IL6/ISL1/ITGB8/JUP/MDK/NRP1/PIK3CD/PLK2/PPARG/PTGIS/RAPGEF3/SEMA3E/STAB1/THBS1/THBS2/THBS4/TIE1/TSPAN12/WNT5A/YJEFN3	33	6.94011	2.7916
GO:0036230	granulocyte activation	11/636	43/18723	1.36241e-07	8.20512e-06	5.73647e-06	CXCL8/F2RL1/FCER1G/FCGR2B/IL18/ITGAM/ITGB2/PTAFR/SPI1/SYK/TYROBP	11	6.86569	7.53082
GO:0002443	leukocyte mediated immunity	38/636	440/18723	1.46841e-07	8.73433e-06	6.10645e-06	AHR/BTK/C1QA/C1QB/C1QC/CD55/CTSC/EXO1/F2RL1/FCER1G/FCGR2B/FES/FGR/HAVCR2/IL18/IL18R1/IL1B/IL6/INPP5D/ITGAM/ITGB2/LAT2/LYN/MILR1/NCKAP1L/PIK3CD/PIK3CG/PTAFR/PTPN6/PTPRC/RAC2/S100A13/SPI1/SYK/TNFSF4/TYROBP/VAMP8/WAS	38	6.83315	2.54243
GO:0061437	renal system vasculature development	9/636	27/18723	1.5416e-07	8.94873e-06	6.25635e-06	ANGPT2/BMP4/EGR1/FOXC2/IL6R/NRP1/PDGFB/PDGFD/PECAM1	9	6.81203	9.81289
GO:0061440	kidney vasculature development	9/636	27/18723	1.5416e-07	8.94873e-06	6.25635e-06	ANGPT2/BMP4/EGR1/FOXC2/IL6R/NRP1/PDGFB/PDGFD/PECAM1	9	6.81203	9.81289
GO:0002688	regulation of leukocyte chemotaxis	18/636	122/18723	1.58629e-07	8.99144e-06	6.28621e-06	AIF1/C5AR1/C5AR2/CSF1R/CXCL8/F2RL1/IL6/IL6R/LYN/MDK/NCKAP1L/RAC2/S100A14/SPI1/THBS1/THBS4/TNFSF18/WNT5A	18	6.79962	4.34341
GO:1990266	neutrophil migration	18/636	122/18723	1.58629e-07	8.99144e-06	6.28621e-06	C5AR1/C5AR2/CXCL1/CXCL8/DPEP1/FCER1G/ITGB2/MDK/NCKAP1L/PECAM1/PIK3CD/PIK3CG/RAC2/S100A8/S100A9/SYK/THBS4/VAV3	18	6.79962	4.34341
GO:0003231	cardiac ventricle development	18/636	123/18723	1.8004e-07	1.00864e-05	7.05173e-06	BMP4/CITED2/ENG/FOXC1/FOXC2/ISL1/NRG1/PAX8/PRDM1/ROBO2/SALL1/SLIT3/SMAD6/SMARCD3/TNNI1/TNNI3/WNT5A/XIRP2	18	6.74463	4.3081
GO:0050808	synapse organization	37/636	426/18723	1.86237e-07	1.03137e-05	7.21064e-06	ABI3/ADGRL2/APOE/BSN/C1QA/C1QB/C1QC/C5AR1/CBLN2/CTNNA2/EFNB2/FCGR2B/FLRT2/IL10RA/IL1RAP/ITGAM/LGI2/LRP4/LRRTM4/NRG1/NRP1/NTN1/PTPRD/ROBO2/SEMA3E/SHANK1/SIPA1L1/SLITRK6/SNTA1/SPARCL1/SRGN/SYBU/SYN1/THBS2/TLR2/TMEM108/WNT5A	37	6.72993	2.55688
GO:0002285	lymphocyte activation involved in immune response	23/636	194/18723	1.97614e-07	1.07346e-05	7.50492e-06	ADA/CD86/EXO1/F2RL1/FCER1G/FCGR2B/HAVCR2/IL18/IL18R1/IL6/IL6R/ITGAL/LCP1/LEF1/LFNG/MDK/NCKAP1L/PTGER4/PTPRC/SLC11A1/SPI1/TNFSF18/TNFSF4	23	6.70418	3.49015
GO:0002697	regulation of immune effector process	32/636	339/18723	1.98294e-07	1.07346e-05	7.50492e-06	AHR/BTK/CD55/CD86/F2RL1/FCGR2B/FES/FGR/HAVCR2/IL18/IL18R1/IL1B/IL6/ITGAM/ITGB2/LAPTM5/LYN/NCF1/NCKAP1L/PTAFR/PTPN6/PTPRC/RAC2/SPI1/SYK/TNFSF18/TNFSF4/TRIM6/TYROBP/VAMP8/WAS/WNT5A	32	6.70269	2.77887
GO:0002685	regulation of leukocyte migration	24/636	210/18723	2.14978e-07	1.15085e-05	8.04596e-06	ADA/AIF1/C5AR1/C5AR2/CSF1R/CXCL8/DOCK8/F2RL1/IL6/IL6R/LYN/MDK/NCKAP1L/PDGFD/PLVAP/PTAFR/PTGER4/RAC2/S100A14/SPI1/THBS1/THBS4/TNFSF18/WNT5A	24	6.66761	3.36442
GO:0022407	regulation of cell-cell adhesion	38/636	448/18723	2.32456e-07	1.23074e-05	8.60449e-06	ADA/AIF1/ALOX5/BMP4/CD55/CD86/CITED2/DOCK8/EFNA5/FCGR2B/FERMT3/HAVCR2/IGFBP2/IL18/IL1B/IL1RN/IL6/IL7/ITGB2/LAPTM5/LEF1/LYN/MDK/MEGF10/NCKAP1L/PDPN/PRKCQ/PTAFR/PTPN6/PTPRC/RUNX3/SERPINE2/SPI1/SYK/TNFAIP8L2/TNFSF18/TNFSF4/WNT5A	38	6.63366	2.49703
GO:0048017	inositol lipid-mediated signaling	22/636	182/18723	2.58532e-07	1.35392e-05	9.46571e-06	ADAP2/CSF1R/F2RL1/FGR/GPR143/HTR2A/IL18/NCF1/PDGFB/PDGFD/PIK3AP1/PIK3CD/PIK3CG/PIK3IP1/PLCB2/PLCD1/PRR5L/PTAFR/PTPN6/SERPINE2/SOX9/TNFAIP8L3	22	6.58749	3.55852
GO:0048644	muscle organ morphogenesis	14/636	77/18723	2.75008e-07	1.41038e-05	9.86043e-06	ENG/FOXC1/FOXC2/GSC/ISL1/LIF/NRG1/SHOX2/TNNI1/TNNI3/TTN/WNT2/WNT5A/XIRP2	14	6.56065	5.35249
GO:0001822	kidney development	29/636	293/18723	2.75168e-07	1.41038e-05	9.86043e-06	ANGPT2/BMP4/CRLF1/EGR1/EYA1/FOXC1/FOXC2/GCNT4/IL6R/IRX1/ITGA8/KCNJ8/KLF15/LIF/LRP4/MMP9/MTSS1/NRP1/PAX8/PDGFB/PDGFD/PECAM1/PRDM1/RET/ROBO2/SALL1/SMAD6/SOX9/WNT5A	29	6.5604	2.91373
GO:0007517	muscle organ development	31/636	327/18723	2.79854e-07	1.4193e-05	9.9228e-06	ACTA1/BMP4/CAPN3/CASQ1/CITED2/CRYAB/EGR1/ELN/ENG/FOXC1/FOXC2/GSC/HBEGF/HIVEP3/HOXD9/IGSF8/ISL1/LEF1/LIF/MEGF10/MEOX2/MKX/NR2F2/NRG1/SHOX2/TNNI1/TNNI3/TTN/WNT2/WNT5A/XIRP2	31	6.55307	2.79082
GO:0002819	regulation of adaptive immune response	22/636	183/18723	2.8467e-07	1.42869e-05	9.98841e-06	ADA/ADCY7/AHR/BTK/CD55/FCGR2B/HAVCR2/IL18/IL18R1/IL1B/IL1RL1/IL6/NCKAP1L/PLA2G4A/PRKCQ/PTPN6/PTPRC/SAMSN1/SLC11A1/TNFSF18/TNFSF4/WAS	22	6.54566	3.53908
GO:0045055	regulated exocytosis	25/636	230/18723	3.16817e-07	1.57364e-05	1.10018e-05	BTK/CADPS/CNR1/F2RL1/FCGR2B/FES/FGR/HTR2A/ITGAM/ITGB2/LAT2/LYN/MILR1/NCKAP1L/PIK3CD/PIK3CG/PTAFR/RAC2/S100A13/SCAMP5/SPI1/SYK/SYN1/SYT9/VAMP8	25	6.49919	3.19986
GO:0022409	positive regulation of cell-cell adhesion	28/636	284/18723	4.77804e-07	2.34904e-05	1.64229e-05	ADA/AIF1/ALOX5/CD55/CD86/CITED2/DOCK8/HAVCR2/IGFBP2/IL18/IL1B/IL6/IL7/ITGB2/LEF1/LYN/MDK/MEGF10/NCKAP1L/PDPN/PRKCQ/PTAFR/PTPN6/PTPRC/RUNX3/SYK/TNFSF4/WNT5A	28	6.32075	2.9024
GO:2000249	regulation of actin cytoskeleton reorganization	10/636	39/18723	4.97204e-07	2.41973e-05	1.69171e-05	ABI3/ARHGDIB/BAIAP2L1/CSF1R/FES/MDK/NRP1/RAPGEF3/SEMA3E/TRPM2	10	6.30347	7.54838
GO:0044706	multi-multicellular organism process	24/636	220/18723	5.09418e-07	2.45437e-05	1.71593e-05	ADCY7/ADCYAP1/ADRA2B/ANGPT2/APELA/ARHGDIB/CITED2/CNR1/CYP1A1/HAVCR2/IGFBP2/IL1B/LIF/MMP9/NR2F2/PRDM1/PTAFR/PTGFR/PTGS2/SERPINE2/SLC38A3/SPP1/TPPP3/UCP2	24	6.29293	3.21149
GO:0072001	renal system development	29/636	302/18723	5.1891e-07	2.47536e-05	1.7306e-05	ANGPT2/BMP4/CRLF1/EGR1/EYA1/FOXC1/FOXC2/GCNT4/IL6R/IRX1/ITGA8/KCNJ8/KLF15/LIF/LRP4/MMP9/MTSS1/NRP1/PAX8/PDGFB/PDGFD/PECAM1/PRDM1/RET/ROBO2/SALL1/SMAD6/SOX9/WNT5A	29	6.28491	2.82689
GO:0030098	lymphocyte differentiation	33/636	374/18723	6.03446e-07	2.85039e-05	1.9928e-05	ADA/BCL11B/BMP4/BTK/CD86/EGR1/FCER1G/FCGR2B/IKZF1/IL18/IL18R1/IL1B/IL6/IL6R/IL7/INPP5D/LEF1/LFNG/MAFB/MDK/NCKAP1L/PIK3CD/PRDM1/PTGER4/PTPN6/PTPRC/PTPRK/RUNX3/SPI1/SYK/TNFSF18/TNFSF4/TNFSF8	33	6.21936	2.59753
GO:0010543	regulation of platelet activation	10/636	40/18723	6.42912e-07	3.00733e-05	2.10252e-05	APOE/FCER1G/IL6/LYN/PDGFB/PDPN/PLA2G4A/PRKCQ/SERPINE2/SYK	10	6.19185	7.35967
GO:0033674	positive regulation of kinase activity	38/636	467/18723	6.56905e-07	3.04324e-05	2.12763e-05	ADCYAP1/ADRA2B/ANGPT4/CD86/CDC6/CSF1R/EFNA5/EGR1/EPHA3/EREG/FAM20A/FCGR1A/FGR/FZD10/HBEGF/HTR2A/IL18/IL1B/IL6R/LCP2/LYN/MET/NCF1/NCKAP1L/NRG1/PDGFB/PDGFD/PIK3CG/PTPRC/RET/SLC11A1/SYK/THBS1/TIE1/TNFAIP8L3/UNC119/VAV3/WNT5A	38	6.1825	2.39544
GO:0002573	myeloid leukocyte differentiation	23/636	208/18723	6.91422e-07	3.17264e-05	2.2181e-05	BMP4/C1QC/CEBPA/CITED2/CSF1R/EVI2B/F2RL1/FES/INPP5D/ITGB8/LEF1/LIF/LYN/MAFB/MMP9/NRROS/OCSTAMP/PDE1B/PIK3CD/PPARG/SPI1/TLR2/TYROBP	23	6.16026	3.25524
GO:0003206	cardiac chamber morphogenesis	17/636	121/18723	7.12376e-07	3.23795e-05	2.26376e-05	BMP4/CITED2/ENG/FOXC1/FOXC2/ISL1/NRG1/NRP1/ROBO2/SHOX2/SLIT3/SMAD6/SMARCD3/TNNI1/TNNI3/WNT2/WNT5A	17	6.14729	4.13601
GO:0050777	negative regulation of immune response	22/636	194/18723	7.83412e-07	3.52755e-05	2.46623e-05	ADCYAP1/AHR/CD55/FCGR2B/FCRLB/FGR/HAVCR2/IL1RL1/INPP5D/LYN/MMP12/NCKAP1L/NR1H3/PLK2/PPARG/PTPN6/PTPRC/SAMSN1/SPI1/SYK/TNFSF18/TNFSF4	22	6.10601	3.33841
GO:0035282	segmentation	15/636	96/18723	8.03451e-07	3.58428e-05	2.50589e-05	AXIN2/BMP4/FOXC1/FOXC2/HOXD8/IRX1/LEF1/LFNG/MAFB/MEOX2/MLLT3/NKD1/NRP1/PCSK6/WNT5A	15	6.09504	4.59979
GO:0070665	positive regulation of leukocyte proliferation	19/636	150/18723	8.20444e-07	3.62651e-05	2.53541e-05	ADA/AIF1/CD55/CD86/CSF1R/HAVCR2/IGFBP2/IL18/IL1B/IL6/IL7/LYN/NCKAP1L/OCSTAMP/PRKCQ/PTPRC/SYK/TNFSF4/VAV3	19	6.08595	3.7289
GO:1903305	regulation of regulated secretory pathway	18/636	136/18723	8.30287e-07	3.63666e-05	2.54251e-05	CNR1/F2RL1/FCGR2B/FES/FGR/HTR2A/ITGAM/ITGB2/LYN/NCKAP1L/PTAFR/RAC2/SCAMP5/SPI1/SYK/SYN1/SYT9/VAMP8	18	6.08077	3.8963
GO:0071622	regulation of granulocyte chemotaxis	11/636	51/18723	8.81113e-07	3.82451e-05	2.67384e-05	C5AR1/C5AR2/CSF1R/CXCL8/MDK/NCKAP1L/RAC2/S100A14/THBS1/THBS4/TNFSF18	11	6.05497	6.34952
GO:0051047	positive regulation of secretion	29/636	310/18723	8.90458e-07	3.83056e-05	2.67807e-05	ABCB11/ABCG1/ADCYAP1/ANO1/CADPS/CNR1/EDNRB/F2RL1/FGR/IL1B/ISL1/ITGAM/ITGB2/MYRIP/NNAT/PLA2G4A/PTAFR/RETN/S100A8/SCAMP5/SIRT3/SPP1/SYBU/SYK/SYT9/TLR2/TRPM2/TTN/VAMP8	29	6.05039	2.75394
GO:0032835	glomerulus development	12/636	62/18723	9.71099e-07	4.14049e-05	2.89475e-05	ANGPT2/BMP4/EGR1/FOXC1/FOXC2/IL6R/KLF15/MTSS1/PDGFB/PDGFD/PECAM1/RET	12	6.01274	5.69781
GO:0050863	regulation of T cell activation	30/636	329/18723	9.90514e-07	4.18622e-05	2.92673e-05	ADA/AIF1/BMP4/CD55/CD86/DOCK8/FCGR2B/HAVCR2/IGFBP2/IL18/IL1B/IL6/IL7/LAPTM5/LEF1/LYN/MAPK8IP1/MDK/NCKAP1L/PRDM1/PRKCQ/PTPN6/PTPRC/RAC2/RUNX3/SYK/TNFAIP8L2/TNFSF18/TNFSF4/TNFSF8	30	6.00414	2.68438
GO:0006936	muscle contraction	31/636	347/18723	1.01572e-06	4.25544e-05	2.97512e-05	ACTA1/ADA/ADRA2B/ANK2/BDKRB2/BIN1/CASQ1/CHRNG/CRYAB/DES/DOCK4/DTNA/EDNRB/GSN/HTR2A/JUP/KCNJ5/KCNJ8/MYOM3/NEDD4L/PIK3CG/PTAFR/PTGS2/RCSD1/SCN1B/SCN7A/SNTA1/TNNI1/TNNI3/TRDN/TTN	31	5.99322	2.62997
GO:0032102	negative regulation of response to external stimulus	35/636	420/18723	1.05407e-06	4.37803e-05	3.06082e-05	ADA/ADCYAP1/AIF1/ALOX5/ANGPT2/APOE/C5AR2/CTNNA2/FCGR2B/FGR/HAVCR2/ISL1/LYN/MDK/MEFV/MMP12/NR1H3/NRP1/PDGFB/PHLDB2/PLK2/PPARG/PTGER4/PTGIS/PTPRC/ROBO2/RTN4RL1/SEMA3D/SEMA3E/SERPINE2/SPP1/SYK/THBS1/TNFAIP8L2/WNT5A	35	5.97713	2.45322
GO:0010718	positive regulation of epithelial to mesenchymal transition	11/636	52/18723	1.08356e-06	4.42422e-05	3.09311e-05	AXIN2/BAMBI/BMP4/ENG/FOXC1/IL1B/IL6/ISL1/LEF1/MDK/PDPN	11	5.96515	6.22741
GO:0072132	mesenchyme morphogenesis	11/636	52/18723	1.08356e-06	4.42422e-05	3.09311e-05	ACTA1/ACTG2/ENG/FOXC1/FOXC2/ISL1/LEF1/ROBO2/SOX9/TMEM100/WNT5A	11	5.96515	6.22741
GO:0072012	glomerulus vasculature development	8/636	25/18723	1.09958e-06	4.43502e-05	3.10067e-05	ANGPT2/BMP4/EGR1/FOXC2/IL6R/PDGFB/PDGFD/PECAM1	8	5.95877	9.42038
GO:0003151	outflow tract morphogenesis	13/636	74/18723	1.10461e-06	4.43502e-05	3.10067e-05	BMP4/CITED2/ELN/ENG/EYA1/FOXC1/FOXC2/ISL1/NRP1/PITX2/ROBO2/SMAD6/WNT5A	13	5.95679	5.17166
GO:0048864	stem cell development	14/636	86/18723	1.12127e-06	4.4647e-05	3.12142e-05	BMP4/CITED2/EDNRB/FOXC1/FOXC2/ISL1/NRG1/NRP1/PITX2/PTPRC/RET/SEMA3D/SEMA3E/SOX9	14	5.95029	4.79234
GO:0002822	regulation of adaptive immune response based on somatic recombination of immune receptors built from immunoglobulin superfamily domains	20/636	168/18723	1.14949e-06	4.52387e-05	3.16279e-05	ADA/AHR/BTK/CD55/FCGR2B/HAVCR2/IL18/IL18R1/IL1B/IL1RL1/IL6/NCKAP1L/PLA2G4A/PRKCQ/PTPN6/PTPRC/SLC11A1/TNFSF18/TNFSF4/WAS	20	5.9395	3.5046
GO:0002283	neutrophil activation involved in immune response	7/636	18/18723	1.15919e-06	4.52387e-05	3.16279e-05	FCER1G/ITGAM/ITGB2/PTAFR/SPI1/SYK/TYROBP	7	5.93585	11.4484
GO:1902563	regulation of neutrophil activation	6/636	12/18723	1.1643e-06	4.52387e-05	3.16279e-05	FCGR2B/ITGAM/ITGB2/PTAFR/SPI1/SYK	6	5.93393	14.7193
GO:0042060	wound healing	35/636	422/18723	1.17603e-06	4.53289e-05	3.16909e-05	ADRA2B/ALOX5/APOE/DGKI/EREG/F2RL1/FCER1G/FERMT3/FOXC2/HBEGF/HPSE/IL6/ITGA9/LYN/MMP12/MUSTN1/NRG1/PDGFB/PDPN/PHLDB2/PIK3CG/PLA2G4A/POSTN/PPL/PRCP/PRKCQ/PTPN6/S100A8/SERPINE2/SLC11A1/SYK/THBS1/VAV3/WAS/WNT5A	35	5.92958	2.4416
GO:0046632	alpha-beta T cell differentiation	16/636	112/18723	1.20083e-06	4.58422e-05	3.20498e-05	ADA/BCL11B/CD86/IL18/IL18R1/IL6/IL6R/LEF1/NCKAP1L/PRDM1/PTGER4/RUNX3/SYK/TNFSF18/TNFSF4/TNFSF8	16	5.92052	4.20553
GO:0042098	T cell proliferation	22/636	199/18723	1.20838e-06	4.58422e-05	3.20498e-05	AIF1/BMP4/CD55/CD86/DOCK8/HAVCR2/IGFBP2/IL18/IL1B/IL6/MAPK8IP1/NCKAP1L/PIK3CG/PRKCQ/PTPN6/PTPRC/RAC2/SLC11A1/SYK/TNFSF18/TNFSF4/TNFSF8	22	5.9178	3.25453
GO:0043410	positive regulation of MAPK cascade	38/636	480/18723	1.28506e-06	4.83704e-05	3.38173e-05	ADCYAP1/ADRA2B/ANKRD6/APELA/APOE/BCAR3/BMP4/C5AR1/C5AR2/CSF1R/F2RL1/FCGR2B/FZD10/HAVCR2/HTR2A/IGFBP6/IL1B/IL6/LAPTM5/LIF/MAPK8IP1/MARCO/NCF1/NRG1/NRP1/PDGFB/PDGFD/PELI2/PIK3CG/PTPRC/RELL1/RET/SPI1/SYK/THBS1/TNFAIP8L3/WNT5A/XDH	38	5.89108	2.33056
GO:0007160	cell-matrix adhesion	24/636	233/18723	1.44066e-06	5.38071e-05	3.76183e-05	ADAMTS9/BCAM/ECM2/EFNA5/EPDR1/EPHA3/FERMT3/HOXD3/HPSE/ITGA8/ITGAL/ITGB2/JUP/LYVE1/MMP12/NRP1/PARVG/PHLDB2/POSTN/PTPRK/SEMA3E/SIGLEC1/THBS1/TNXB	24	5.84144	3.03231
GO:0072006	nephron development	18/636	142/18723	1.57403e-06	5.83358e-05	4.07845e-05	ANGPT2/BMP4/EGR1/EYA1/FOXC1/FOXC2/IL6R/IRX1/KLF15/LIF/MTSS1/PAX8/PDGFB/PDGFD/PECAM1/RET/SALL1/SOX9	18	5.80299	3.73166
GO:0001837	epithelial to mesenchymal transition	19/636	157/18723	1.65309e-06	6.07985e-05	4.25062e-05	AXIN2/BAMBI/BMP4/ENG/EPHA3/FOXC1/GSC/IL1B/IL6/ISL1/LDLRAD4/LEF1/MDK/PDPN/PHLDB2/SOX9/TMEM100/WNT2/WNT5A	19	5.7817	3.56264
GO:0002699	positive regulation of immune effector process	24/636	235/18723	1.67774e-06	6.12374e-05	4.2813e-05	BTK/CD55/CD86/F2RL1/FES/FGR/IL18/IL18R1/IL1B/IL6/ITGAM/ITGB2/LAPTM5/LYN/PTAFR/PTPRC/RAC2/SPI1/SYK/TNFSF4/TRIM6/TYROBP/VAMP8/WNT5A	24	5.77528	3.0065
GO:0002888	positive regulation of myeloid leukocyte mediated immunity	7/636	19/18723	1.78168e-06	6.45422e-05	4.51236e-05	BTK/F2RL1/ITGAM/ITGB2/PTAFR/SPI1/TYROBP	7	5.74917	10.8458
GO:0002825	regulation of T-helper 1 type immune response	8/636	27/18723	2.1252e-06	7.64119e-05	5.34221e-05	HAVCR2/IL18/IL18R1/IL1B/IL1RL1/PLA2G4A/SLC11A1/TNFSF4	8	5.6726	8.72257
GO:0014033	neural crest cell differentiation	14/636	91/18723	2.25741e-06	8.01464e-05	5.6033e-05	BMP4/CITED2/EDNRB/FOXC1/FOXC2/GSC/ISL1/NRG1/NRP1/PITX2/RET/SEMA3D/SEMA3E/SOX9	14	5.64639	4.52903
GO:1903039	positive regulation of leukocyte cell-cell adhesion	24/636	239/18723	2.26233e-06	8.01464e-05	5.6033e-05	ADA/AIF1/ALOX5/CD55/CD86/DOCK8/HAVCR2/IGFBP2/IL18/IL1B/IL6/IL7/ITGB2/LEF1/LYN/MDK/NCKAP1L/PRKCQ/PTAFR/PTPN6/PTPRC/RUNX3/SYK/TNFSF4	24	5.64544	2.95619
GO:0090596	sensory organ morphogenesis	25/636	256/18723	2.32221e-06	8.10756e-05	5.66826e-05	BCAR3/BMP4/CITED2/COL2A1/CTHRC1/EFEMP1/EYA1/GNAT1/GSC/MAFB/MFRP/MFSD2A/NKD1/NTN1/PAX8/PITX2/PRDM1/SLITRK6/SOBP/SOX9/THRB/TSPAN12/WNT2/WNT5A/ZIC1	25	5.6341	2.87487
GO:1903522	regulation of blood circulation	25/636	256/18723	2.32221e-06	8.10756e-05	5.66826e-05	ABCC9/ADA/ADRA2B/ANK2/APELA/ATP2A3/BDKRB2/BIN1/DES/DOCK4/HBEGF/HOPX/HTR2A/ISL1/JUP/KCNJ5/PIK3CG/PTGS2/SCN1B/SHOX2/SMTNL2/SNTA1/THRB/TNNI3/TRDN	25	5.6341	2.87487
GO:0048732	gland development	35/636	436/18723	2.4721e-06	8.56878e-05	5.99071e-05	ADA/ADCYAP1/BCL11B/BMP4/CDO1/CEBPA/CITED2/CSF1R/CYP1A1/DBP/E2F7/FOXC1/HOXD3/HOXD9/IGSF3/IL6/ISL1/LEF1/LIMS2/MAFB/MDK/MET/NRG1/NRP1/NTN1/PAX8/PITX2/SALL1/SERPINE2/SOX9/TGM2/UCP2/WNT2/WNT5A/XDH	35	5.60693	2.3632
GO:0048880	sensory system development	32/636	381/18723	2.58548e-06	8.82649e-05	6.17088e-05	BCAR3/BCL11B/BMP4/C1QA/CHRDL1/CITED2/CRYAB/CYP1A1/EFEMP1/FOXC1/FOXC2/GNAT1/ISL1/ITGAM/KERA/MAB21L1/MAB21L2/MFRP/MFSD2A/NKD1/NRP1/PDE6A/PITX2/PRDM1/RET/SLITRK6/SMARCD3/SOX9/THRB/TSPAN12/WNT2/WNT5A	32	5.58746	2.47254
GO:0050678	regulation of epithelial cell proliferation	32/636	381/18723	2.58548e-06	8.82649e-05	6.17088e-05	ALOX5/APELA/APOE/BCL11B/BMP4/C5AR1/C5AR2/CDKN1C/EDNRB/EGFL7/EREG/EYA1/ISL1/LIMS2/MDK/MMP12/MTSS1/NR2F2/NRP1/PDGFB/PIK3CD/PPARG/PTPRK/PTPRN/RUNX3/SOX9/THBS1/THBS4/TIE1/WNT2/WNT5A/XDH	32	5.58746	2.47254
GO:0050673	epithelial cell proliferation	35/636	437/18723	2.60285e-06	8.82649e-05	6.17088e-05	ALOX5/APELA/APOE/BCL11B/BMP4/C5AR1/C5AR2/CDKN1C/EDNRB/EGFL7/EHF/EREG/EYA1/IL6/ISL1/LIMS2/MDK/MMP12/MTSS1/NR2F2/NRP1/PDGFB/PIK3CD/PPARG/PTPRK/PTPRN/RUNX3/SERPINB1/SOX9/THBS1/THBS4/TIE1/WNT2/WNT5A/XDH	35	5.58455	2.35779
GO:0060047	heart contraction	24/636	241/18723	2.61973e-06	8.82649e-05	6.17088e-05	ABCC9/ADA/ANK2/APELA/ATP2A3/BIN1/DES/GSN/HBEGF/HOPX/ISL1/JUP/KCNJ5/KCNJ8/NEDD4L/PIK3CG/SCN1B/SHOX2/SNTA1/THRB/TNNI1/TNNI3/TRDN/TTN	24	5.58174	2.93165
GO:0048015	phosphatidylinositol-mediated signaling	20/636	178/18723	2.85156e-06	9.54086e-05	6.67032e-05	CSF1R/F2RL1/FGR/GPR143/HTR2A/IL18/NCF1/PDGFB/PDGFD/PIK3AP1/PIK3CD/PIK3CG/PIK3IP1/PLCB2/PLCD1/PRR5L/PTAFR/PTPN6/SERPINE2/SOX9	20	5.54492	3.30772
GO:0001774	microglial cell activation	10/636	47/18723	3.16915e-06	0.000105147	7.3512e-05	AIF1/C1QA/C5AR1/CTSC/IL6/ITGAM/ITGB2/PTPRC/TLR2/TYROBP	10	5.49906	6.26355
GO:0014032	neural crest cell development	13/636	81/18723	3.18629e-06	0.000105147	7.3512e-05	BMP4/CITED2/EDNRB/FOXC1/FOXC2/ISL1/NRG1/NRP1/PITX2/RET/SEMA3D/SEMA3E/SOX9	13	5.49672	4.72473
GO:1902105	regulation of leukocyte differentiation	26/636	279/18723	3.49241e-06	0.000114465	8.00265e-05	ADA/BMP4/BTK/C1QC/CD86/EVI2B/FCGR2B/FES/IL18/IL7/INPP5D/LEF1/LIF/LYN/MAFB/MDK/NCKAP1L/OCSTAMP/PRDM1/PTPN6/PTPRC/RUNX3/SYK/TNFSF18/TNFSF4/TYROBP	26	5.45688	2.74339
GO:0045766	positive regulation of angiogenesis	20/636	181/18723	3.69244e-06	0.000119397	8.34745e-05	ANGPT2/ANGPT4/APELA/C5AR1/CXCL8/CYBB/ENG/FOXC2/IL1B/ISL1/ITGB8/JUP/MDK/NRP1/PIK3CD/PTGIS/RAPGEF3/THBS1/TIE1/WNT5A	20	5.43269	3.25289
GO:1904018	positive regulation of vasculature development	20/636	181/18723	3.69244e-06	0.000119397	8.34745e-05	ANGPT2/ANGPT4/APELA/C5AR1/CXCL8/CYBB/ENG/FOXC2/IL1B/ISL1/ITGB8/JUP/MDK/NRP1/PIK3CD/PTGIS/RAPGEF3/THBS1/TIE1/WNT5A	20	5.43269	3.25289
GO:0060415	muscle tissue morphogenesis	12/636	70/18723	3.73247e-06	0.000119887	8.38169e-05	ENG/FOXC1/FOXC2/ISL1/NRG1/SHOX2/TNNI1/TNNI3/TTN/WNT2/WNT5A/XIRP2	12	5.428	5.04663
GO:0033628	regulation of cell adhesion mediated by integrin	10/636	48/18723	3.88245e-06	0.000123878	8.66075e-05	ADA/FERMT3/FOXC2/LIF/LYN/NCKAP1L/PIK3CG/PTPN6/RET/SYK	10	5.41089	6.13306
GO:0002820	negative regulation of adaptive immune response	11/636	59/18723	4.04606e-06	0.000128249	8.96634e-05	AHR/CD55/FCGR2B/HAVCR2/IL1RL1/NCKAP1L/PTPN6/PTPRC/SAMSN1/TNFSF18/TNFSF4	11	5.39297	5.48857
GO:0030168	platelet activation	16/636	123/18723	4.22738e-06	0.000132892	9.29091e-05	ADRA2B/APOE/DGKI/FCER1G/FERMT3/IL6/LYN/PDGFB/PDPN/PIK3CG/PLA2G4A/PRKCQ/PTPN6/SERPINE2/SYK/VAV3	16	5.37393	3.82942
GO:1903532	positive regulation of secretion by cell	26/636	282/18723	4.24769e-06	0.000132892	9.29091e-05	ABCG1/ADCYAP1/ANO1/CADPS/CNR1/F2RL1/FGR/IL1B/ISL1/ITGAM/ITGB2/MYRIP/NNAT/PLA2G4A/PTAFR/RETN/SCAMP5/SIRT3/SPP1/SYBU/SYK/SYT9/TLR2/TRPM2/TTN/VAMP8	26	5.37185	2.7142
GO:1903037	regulation of leukocyte cell-cell adhesion	29/636	336/18723	4.47353e-06	0.000138348	9.67238e-05	ADA/AIF1/ALOX5/BMP4/CD55/CD86/DOCK8/FCGR2B/HAVCR2/IGFBP2/IL18/IL1B/IL6/IL7/ITGB2/LAPTM5/LEF1/LYN/MDK/NCKAP1L/PRKCQ/PTAFR/PTPN6/PTPRC/RUNX3/SYK/TNFAIP8L2/TNFSF18/TNFSF4	29	5.34935	2.54084
GO:0061564	axon development	36/636	467/18723	4.47952e-06	0.000138348	9.67238e-05	ANOS1/APOE/BCL11B/CDH11/CNR1/CRABP2/CTNNA2/DCLK1/EFNA5/EFNB2/EMB/EPHA3/FLRT2/ISL1/LRP4/NGF/NPTX1/NRP1/NTN1/PICALM/PRKCQ/RAC2/RET/RND2/ROBO2/RTN4RL1/SCARF1/SCN1B/SEMA3D/SEMA3E/SHOX2/SIPA1L1/SLIT3/SLITRK6/SPP1/WNT5A	36	5.34877	2.26936
GO:0009612	response to mechanical stimulus	22/636	216/18723	4.71849e-06	0.0001448	0.000101235	ACTA1/ANGPT2/CITED2/ENG/GSN/HTR2A/IGFBP2/IL1B/JUP/MDK/MKX/POSTN/PPL/PTGER4/PTGS2/RETN/SERPINE2/SLITRK6/SOX9/THBS1/TLR7/TTN	22	5.3262	2.99838
GO:0055008	cardiac muscle tissue morphogenesis	11/636	60/18723	4.8041e-06	0.000146495	0.000102419	ENG/FOXC1/FOXC2/ISL1/NRG1/TNNI1/TNNI3/TTN/WNT2/WNT5A/XIRP2	11	5.31839	5.39709
GO:1902742	apoptotic process involved in development	9/636	39/18723	4.83917e-06	0.000146636	0.000102518	CRYAB/FOXC1/FOXC2/LEF1/MEGF10/PAX8/ROBO2/SLIT3/SPI1	9	5.31523	6.79354
GO:0001655	urogenital system development	29/636	338/18723	5.02339e-06	0.000151267	0.000105755	ANGPT2/BMP4/CRLF1/EGR1/EYA1/FOXC1/FOXC2/GCNT4/IL6R/IRX1/ITGA8/KCNJ8/KLF15/LIF/LRP4/MMP9/MTSS1/NRP1/PAX8/PDGFB/PDGFD/PECAM1/PRDM1/RET/ROBO2/SALL1/SMAD6/SOX9/WNT5A	29	5.299	2.5258
GO:0033627	cell adhesion mediated by integrin	12/636	72/18723	5.06629e-06	0.000151428	0.000105869	ADA/FERMT3/FOXC2/ITGB2/ITGB8/LIF/LYN/NCKAP1L/PIK3CG/PTPN6/RET/SYK	12	5.29531	4.90645
GO:0043032	positive regulation of macrophage activation	8/636	30/18723	5.1196e-06	0.000151428	0.000105869	CEBPA/CTSC/HAVCR2/IL1RL1/IL33/PLA2G4A/THBS1/WNT5A	8	5.29076	7.85031
GO:0150063	visual system development	31/636	375/18723	5.12305e-06	0.000151428	0.000105869	BCAR3/BCL11B/BMP4/C1QA/CHRDL1/CITED2/CRYAB/CYP1A1/EFEMP1/FOXC1/FOXC2/GNAT1/ITGAM/KERA/MAB21L1/MAB21L2/MFRP/MFSD2A/NKD1/NRP1/PDE6A/PITX2/PRDM1/RET/SLITRK6/SMARCD3/SOX9/THRB/TSPAN12/WNT2/WNT5A	31	5.29047	2.4336
GO:0003015	heart process	24/636	251/18723	5.31081e-06	0.000156021	0.00010908	ABCC9/ADA/ANK2/APELA/ATP2A3/BIN1/DES/GSN/HBEGF/HOPX/ISL1/JUP/KCNJ5/KCNJ8/NEDD4L/PIK3CG/SCN1B/SHOX2/SNTA1/THRB/TNNI1/TNNI3/TRDN/TTN	24	5.27484	2.81485
GO:0042129	regulation of T cell proliferation	19/636	171/18723	5.92827e-06	0.000173105	0.000121024	AIF1/BMP4/CD55/CD86/HAVCR2/IGFBP2/IL18/IL1B/IL6/MAPK8IP1/NCKAP1L/PRKCQ/PTPN6/PTPRC/RAC2/SYK/TNFSF18/TNFSF4/TNFSF8	19	5.22707	3.27096
GO:0072210	metanephric nephron development	9/636	40/18723	6.05744e-06	0.000174759	0.00012218	BMP4/EGR1/IRX1/LIF/PAX8/PDGFB/RET/SALL1/SOX9	9	5.21771	6.6237
GO:0150077	regulation of neuroinflammatory response	9/636	40/18723	6.05744e-06	0.000174759	0.00012218	CTSC/IL18/IL1B/IL33/IL6/MMP3/MMP9/PTGS2/PTPRC	9	5.21771	6.6237
GO:0032970	regulation of actin filament-based process	32/636	397/18723	6.11704e-06	0.000175428	0.000122648	ABI3/ANK2/ARHGDIB/BAIAP2L1/BIN1/CGNL1/CSF1R/CTNNA2/EFNA5/ELN/EPHA3/F2RL1/FES/FZD10/GSN/HIP1R/JUP/MDK/MET/MTSS1/NCKAP1L/NRP1/PDPN/PHLDB2/PTGER4/RAC2/RAPGEF3/RND2/SEMA3E/SHANK1/TRPM2/WAS	32	5.21346	2.37289
GO:0010717	regulation of epithelial to mesenchymal transition	14/636	99/18723	6.2558e-06	0.000178346	0.000124687	AXIN2/BAMBI/BMP4/ENG/EPHA3/FOXC1/IL1B/IL6/ISL1/LDLRAD4/LEF1/MDK/PDPN/PHLDB2	14	5.20372	4.16305
GO:0014031	mesenchymal cell development	13/636	86/18723	6.3239e-06	0.000179038	0.000125171	BMP4/CITED2/EDNRB/FOXC1/FOXC2/ISL1/NRG1/NRP1/PITX2/RET/SEMA3D/SEMA3E/SOX9	13	5.19901	4.45003
GO:0048705	skeletal system morphogenesis	22/636	220/18723	6.35439e-06	0.000179038	0.000125171	AXIN2/BMP4/CITED2/COL2A1/EYA1/FGR/FOXC1/FOXC2/GSC/HHIP/HOXB6/HOXD3/HOXD8/HOXD9/LTBP3/MMP16/PAPPA2/SATB2/SHOX2/SOX5/SOX9/TBX4	22	5.19693	2.94387
GO:0051250	negative regulation of lymphocyte activation	18/636	157/18723	6.68475e-06	0.00018445	0.000128955	BMP4/BTK/CD86/FCGR2B/FGR/HAVCR2/INPP5D/LAPTM5/LYN/MDK/NCKAP1L/PTPN6/RUNX3/SAMSN1/TNFAIP8L2/TNFSF18/TNFSF4/TYROBP	18	5.17492	3.37514
GO:1902107	positive regulation of leukocyte differentiation	18/636	157/18723	6.68475e-06	0.00018445	0.000128955	ADA/BTK/CD86/EVI2B/FES/IL18/IL7/INPP5D/LEF1/LIF/MDK/NCKAP1L/OCSTAMP/PTPRC/RUNX3/SYK/TNFSF4/TYROBP	18	5.17492	3.37514
GO:1903708	positive regulation of hemopoiesis	18/636	157/18723	6.68475e-06	0.00018445	0.000128955	ADA/BTK/CD86/EVI2B/FES/IL18/IL7/INPP5D/LEF1/LIF/MDK/NCKAP1L/OCSTAMP/PTPRC/RUNX3/SYK/TNFSF4/TYROBP	18	5.17492	3.37514
GO:0060135	maternal process involved in female pregnancy	11/636	62/18723	6.69963e-06	0.00018445	0.000128955	ADCY7/ANGPT2/CITED2/CNR1/HAVCR2/LIF/NR2F2/PRDM1/PTGS2/SPP1/TPPP3	11	5.17395	5.22299
GO:0048844	artery morphogenesis	12/636	74/18723	6.80205e-06	0.000185133	0.000129433	ADAMTS9/ADGRF5/APOE/BMP4/CITED2/ENG/EYA1/FOXC1/FOXC2/MDK/NRP1/PRDM1	12	5.16736	4.77384
GO:0007409	axonogenesis	33/636	418/18723	6.80509e-06	0.000185133	0.000129433	ANOS1/APOE/BCL11B/CDH11/CRABP2/CTNNA2/DCLK1/EFNA5/EFNB2/EMB/EPHA3/FLRT2/ISL1/LRP4/NGF/NPTX1/NRP1/NTN1/PICALM/PRKCQ/RAC2/RET/RND2/ROBO2/SCN1B/SEMA3D/SEMA3E/SHOX2/SIPA1L1/SLIT3/SLITRK6/SPP1/WNT5A	33	5.16717	2.32411
GO:0051962	positive regulation of nervous system development	25/636	272/18723	6.83971e-06	0.000185133	0.000129433	ADGRL2/BIN1/CBLN2/CRABP2/FLRT2/IL1B/IL1RAP/IL6/LIF/LYN/MDK/NGF/NRP1/NTN1/PTPRD/RND2/ROBO2/SERPINE2/SHOX2/SLITRK6/SMARCD3/TGM2/THBS2/TLR2/WNT2	25	5.16496	2.70576
GO:1903307	positive regulation of regulated secretory pathway	10/636	51/18723	6.91948e-06	0.000186246	0.000130211	CNR1/F2RL1/FGR/ITGAM/ITGB2/PTAFR/SCAMP5/SYK/SYT9/VAMP8	10	5.15993	5.77229
GO:0060840	artery development	14/636	100/18723	7.05075e-06	0.000188725	0.000131944	ADAMTS9/ADGRF5/APOE/BMP4/CITED2/ENG/EYA1/FOXC1/FOXC2/MDK/NRP1/PRDM1/ROBO2/SMAD6	14	5.15176	4.12142
GO:0072593	reactive oxygen species metabolic process	23/636	239/18723	7.47014e-06	0.000198846	0.00013902	ALOX5/BCO2/CRYAB/CYBB/CYP1A1/F2RL1/ITGAM/ITGB2/MMP3/NCF1/NQO1/NRROS/PDGFB/PDK3/PDK4/PRCP/RAC2/SIRT3/SOD3/SYK/THBS1/TYROBP/XDH	23	5.12667	2.83301
GO:0001890	placenta development	17/636	144/18723	8.09438e-06	0.000214279	0.000149809	ADA/APELA/CEBPA/CITED2/E2F7/ITGB8/LEF1/LIF/NR2F2/PDGFB/PPARG/PRDM1/PTGS2/SPP1/ST14/TPPP3/WNT2	17	5.09182	3.4754
GO:0048771	tissue remodeling	19/636	175/18723	8.30942e-06	0.000218769	0.000152949	BGN/CSF1R/CTHRC1/FOXC1/FOXC2/IL18/IL6/IL7/INPP5D/LIF/LTBP3/MDK/PDK4/RAC2/SPP1/SYK/TGM2/THBS4/TIE1	19	5.08043	3.1962
GO:0045165	cell fate commitment	24/636	258/18723	8.49365e-06	0.000222404	0.00015549	BCL11B/BMP4/EYA1/EYA2/FOXC2/GSC/IL6/IL6R/IL7/ISL1/NR2F2/NRG1/NRP1/PDPN/POU5F1/PPARG/PRDM1/SATB2/SOX5/SOX9/TBX4/TNFSF18/WNT2/WNT5A	24	5.07091	2.73848
GO:0072109	glomerular mesangium development	6/636	16/18723	8.98022e-06	0.000232843	0.000162788	BMP4/EGR1/FOXC2/IL6R/PDGFB/PDGFD	6	5.04671	11.0395
GO:0070371	ERK1 and ERK2 cascade	28/636	330/18723	8.98896e-06	0.000232843	0.000162788	ADCYAP1/APELA/APOE/BMP4/C5AR1/C5AR2/CNKSR3/CSF1R/DUSP6/F2RL1/HAVCR2/HTR2A/IL1B/LIF/LYN/MARCO/NRG1/NRP1/PDGFB/PDGFD/PTGER4/PTPN6/PTPRC/SIRT3/SOX9/SYK/TNFAIP8L3/WNK2	28	5.04629	2.49783
GO:0019932	second-messenger-mediated signaling	27/636	312/18723	9.05615e-06	0.000233329	0.000163128	ACKR4/ADA/ADCYAP1/ADGRB2/AHR/ANK2/APOE/BTK/CASQ1/CCR5/CXCL8/DDAH2/EDNRB/GPR143/LAT2/NRG1/PDZD3/PTGFR/PTPRC/RAPGEF3/RNF157/SOX9/SYK/THBS1/TMEM100/TNNI3/TRPM2	27	5.04306	2.54758
GO:0048608	reproductive structure development	33/636	424/18723	9.16424e-06	0.000234858	0.000164197	ADA/ADCYAP1/ADGRG1/APELA/BMP4/BOK/CEBPA/CITED2/E2F7/EREG/FOXC1/ITGB8/LEF1/LHX8/LIF/NR2F2/PDGFB/PPARG/PRDM1/PTGS2/PTPN6/PTPRN/RETN/ROBO2/SALL1/SERPINE2/SLIT3/SOX9/SPP1/ST14/TPPP3/WNT2/WNT5A	33	5.0379	2.29122
GO:0030888	regulation of B cell proliferation	11/636	64/18723	9.21642e-06	0.000234946	0.000164258	ADA/AHR/BTK/FCGR2B/IL7/INPP5D/LYN/NCKAP1L/PTPRC/TYROBP/VAV3	11	5.03544	5.05977
GO:0072124	regulation of glomerular mesangial cell proliferation	5/636	10/18723	9.73688e-06	0.000246818	0.000172559	BMP4/EGR1/IL6R/PDGFB/PDGFD	5	5.01158	14.7193
GO:0007565	female pregnancy	20/636	193/18723	9.78463e-06	0.000246818	0.000172559	ADCY7/ADCYAP1/ADRA2B/ANGPT2/APELA/ARHGDIB/CITED2/CNR1/HAVCR2/IGFBP2/IL1B/LIF/MMP9/NR2F2/PRDM1/PTGS2/SLC38A3/SPP1/TPPP3/UCP2	20	5.00946	3.05064
GO:0003279	cardiac septum development	14/636	103/18723	9.99924e-06	0.000250918	0.000175425	ANK2/BMP4/CITED2/ENG/ISL1/NRP1/PAX8/PRDM1/ROBO2/SALL1/SLIT3/SMAD6/WNT5A/XIRP2	14	5.00003	4.00137
GO:0032418	lysosome localization	12/636	77/18723	1.03817e-05	0.000259165	0.000181191	BTK/FES/FGR/LAT2/LYN/MILR1/PIK3CD/PIK3CG/RAC2/S100A13/SYK/VAMP8	12	4.98373	4.58785
GO:0043302	positive regulation of leukocyte degranulation	7/636	24/18723	1.05514e-05	0.000262045	0.000183204	F2RL1/FGR/ITGAM/ITGB2/PTAFR/SYK/VAMP8	7	4.97669	8.58628
GO:0061458	reproductive system development	33/636	427/18723	1.06062e-05	0.000262055	0.000183211	ADA/ADCYAP1/ADGRG1/APELA/BMP4/BOK/CEBPA/CITED2/E2F7/EREG/FOXC1/ITGB8/LEF1/LHX8/LIF/NR2F2/PDGFB/PPARG/PRDM1/PTGS2/PTPN6/PTPRN/RETN/ROBO2/SALL1/SERPINE2/SLIT3/SOX9/SPP1/ST14/TPPP3/WNT2/WNT5A	33	4.97444	2.27512
GO:0032633	interleukin-4 production	8/636	33/18723	1.10984e-05	0.000271163	0.000189579	CD86/FCER1G/HAVCR2/IL1RAP/LEF1/PRKCQ/SYK/TNFSF4	8	4.95474	7.13665
GO:0032673	regulation of interleukin-4 production	8/636	33/18723	1.10984e-05	0.000271163	0.000189579	CD86/FCER1G/HAVCR2/IL1RAP/LEF1/PRKCQ/SYK/TNFSF4	8	4.95474	7.13665
GO:0045446	endothelial cell differentiation	15/636	118/18723	1.11542e-05	0.000271163	0.000189579	BMP4/COL15A1/COL18A1/F2RL1/IL1B/MET/NR2F2/NRG1/NRP1/PDPN/PECAM1/RAPGEF3/TIE1/TMEM100/XDH	15	4.95256	3.7422
GO:0048661	positive regulation of smooth muscle cell proliferation	14/636	104/18723	1.12e-05	0.000271163	0.000189579	AIF1/BMP4/EREG/HBEGF/IL18/IL6/IL6R/MMP9/PDGFB/PDGFD/PTAFR/PTGS2/TGM2/THBS1	14	4.95078	3.9629
GO:0042088	T-helper 1 type immune response	9/636	43/18723	1.1406e-05	0.00027477	0.000192101	HAVCR2/IL18/IL18R1/IL1B/IL1RL1/LEF1/PLA2G4A/SLC11A1/TNFSF4	9	4.94287	6.16158
GO:0002823	negative regulation of adaptive immune response based on somatic recombination of immune receptors built from immunoglobulin superfamily domains	10/636	54/18723	1.18236e-05	0.000281205	0.000196599	AHR/CD55/FCGR2B/HAVCR2/IL1RL1/NCKAP1L/PTPN6/PTPRC/TNFSF18/TNFSF4	10	4.92725	5.45161
GO:0032330	regulation of chondrocyte differentiation	10/636	54/18723	1.18236e-05	0.000281205	0.000196599	AXIN2/BMP4/EFEMP1/LTBP3/MDK/MKX/MUSTN1/SHOX2/SOX5/SOX9	10	4.92725	5.45161
GO:0040013	negative regulation of locomotion	31/636	391/18723	1.18482e-05	0.000281205	0.000196599	ADA/ADAMTS9/ADGRG1/AIF1/ANGPT2/ANGPT4/APOE/ARHGDIB/C5AR2/CITED2/DACH1/DPEP1/ENG/HAS1/JUP/LDLRAD4/MEOX2/NR2F2/NRG1/NRP1/PHLDB2/PPARG/PTGER4/PTPRK/ROBO2/SEMA3D/SEMA3E/THBS1/TIE1/WAS/WNT5A	31	4.92635	2.33401
GO:0071216	cellular response to biotic stimulus	23/636	246/18723	1.19997e-05	0.000283404	0.000198137	BTK/CCR5/CD14/CD55/CD68/CD86/CXCL1/CXCL8/EDNRB/FCGR2B/HAVCR2/IL18/IL1B/IL6/LYN/MRC1/NR1H3/PTAFR/SPI1/SYK/TLR2/TNFSF4/WNT5A	23	4.92083	2.7524
GO:0001763	morphogenesis of a branching structure	20/636	196/18723	1.23127e-05	0.000289378	0.000202314	BMP4/ENG/EYA1/FOXC2/HHIP/LEF1/MDK/MET/NRP1/PAX8/PRDM1/SALL1/SEMA3E/SHOX2/SOX9/ST14/TGM2/TIE1/WNT2/WNT5A	20	4.90965	3.00395
GO:0002460	adaptive immune response based on somatic recombination of immune receptors built from immunoglobulin superfamily domains	29/636	356/18723	1.35901e-05	0.00031785	0.000222219	ADA/AHR/BTK/C1QA/C1QB/C1QC/CD55/CTSC/EXO1/FCER1G/FCGR2B/HAVCR2/IL18/IL18R1/IL1B/IL1RL1/IL6/IL6R/INPP5D/LEF1/NCKAP1L/PLA2G4A/PRKCQ/PTPN6/PTPRC/SLC11A1/TNFSF18/TNFSF4/WAS	29	4.86678	2.39809
GO:0033002	muscle cell proliferation	23/636	248/18723	1.36878e-05	0.000318588	0.000222735	AIF1/APOE/BMP4/CITED2/ELN/EREG/FOXC1/FOXC2/HBEGF/IL18/IL6/IL6R/MEGF10/MMP9/OGN/PDGFB/PDGFD/PPARG/PTAFR/PTGS2/TGM2/THBS1/WNT2	23	4.86367	2.7302
GO:0003012	muscle system process	34/636	452/18723	1.38129e-05	0.000319954	0.00022369	ACTA1/ADA/ADRA2B/AIF1/ANK2/BDKRB2/BIN1/CASQ1/CHRNG/CRYAB/DES/DOCK4/DTNA/EDNRB/GSN/HTR2A/IL1B/JUP/KCNJ5/KCNJ8/KLF15/MYOM3/NEDD4L/PIK3CG/PTAFR/PTGS2/RCSD1/SCN1B/SCN7A/SNTA1/TNNI1/TNNI3/TRDN/TTN	34	4.85972	2.21441
GO:0150076	neuroinflammatory response	9/636	44/18723	1.39109e-05	0.000320682	0.000224199	CTSC/IL18/IL1B/IL33/IL6/MMP3/MMP9/PTGS2/PTPRC	9	4.85665	6.02155
GO:0032753	positive regulation of interleukin-4 production	7/636	25/18723	1.42271e-05	0.000326411	0.000228204	CD86/FCER1G/HAVCR2/IL1RAP/PRKCQ/SYK/TNFSF4	7	4.84688	8.24283
GO:0032956	regulation of actin cytoskeleton organization	29/636	358/18723	1.51018e-05	0.000344836	0.000241086	ABI3/ARHGDIB/BAIAP2L1/BIN1/CGNL1/CSF1R/CTNNA2/EFNA5/ELN/EPHA3/F2RL1/FES/FZD10/GSN/HIP1R/MDK/MET/MTSS1/NCKAP1L/NRP1/PHLDB2/PTGER4/RAC2/RAPGEF3/RND2/SEMA3E/SHANK1/TRPM2/WAS	29	4.82097	2.3847
GO:0003158	endothelium development	16/636	136/18723	1.5529e-05	0.000349625	0.000244434	BMP4/COL15A1/COL18A1/F2RL1/FOXC2/IL1B/MET/NR2F2/NRG1/NRP1/PDPN/PECAM1/RAPGEF3/TIE1/TMEM100/XDH	16	4.80886	3.46337
GO:0072073	kidney epithelium development	16/636	136/18723	1.5529e-05	0.000349625	0.000244434	BMP4/CRLF1/EYA1/FOXC1/FOXC2/IRX1/KLF15/LIF/MTSS1/PAX8/PECAM1/RET/ROBO2/SALL1/SMAD6/SOX9	16	4.80886	3.46337
GO:0031532	actin cytoskeleton reorganization	14/636	107/18723	1.56018e-05	0.000349625	0.000244434	ABI3/ARHGDIB/BAIAP2L1/CSF1R/FES/GSN/MDK/NRK/NRP1/PARVG/RAPGEF3/SEMA3E/SIPA1L1/TRPM2	14	4.80683	3.85179
GO:1903557	positive regulation of tumor necrosis factor superfamily cytokine production	14/636	107/18723	1.56018e-05	0.000349625	0.000244434	CD14/CD86/CYBB/HAVCR2/IL33/IL6/ISL1/PTAFR/PTPRC/SYK/THBS1/TLR2/TYROBP/WNT5A	14	4.80683	3.85179
GO:0050870	positive regulation of T cell activation	21/636	216/18723	1.58054e-05	0.000352548	0.000246478	ADA/AIF1/CD55/CD86/DOCK8/HAVCR2/IGFBP2/IL18/IL1B/IL6/IL7/LEF1/LYN/MDK/NCKAP1L/PRKCQ/PTPN6/PTPRC/RUNX3/SYK/TNFSF4	21	4.80119	2.86209
GO:0050671	positive regulation of lymphocyte proliferation	16/636	137/18723	1.70398e-05	0.000378331	0.000264504	ADA/AIF1/CD55/CD86/HAVCR2/IGFBP2/IL18/IL1B/IL6/IL7/NCKAP1L/PRKCQ/PTPRC/SYK/TNFSF4/VAV3	16	4.76854	3.43809
GO:0003139	secondary heart field specification	5/636	11/18723	1.73514e-05	0.000379997	0.000265668	AXIN2/BMP4/ISL1/SMARCD3/WNT5A	5	4.76066	13.3812
GO:0043312	neutrophil degranulation	5/636	11/18723	1.73514e-05	0.000379997	0.000265668	ITGAM/ITGB2/PTAFR/SPI1/SYK	5	4.76066	13.3812
GO:0072110	glomerular mesangial cell proliferation	5/636	11/18723	1.73514e-05	0.000379997	0.000265668	BMP4/EGR1/IL6R/PDGFB/PDGFD	5	4.76066	13.3812
GO:0061448	connective tissue development	23/636	252/18723	1.77232e-05	0.000386381	0.000270131	AXIN2/BGN/BMP4/COL2A1/EFEMP1/EGR1/FOXC2/HOXD3/IL6R/ITGB8/LTBP3/MDK/MKX/MUSTN1/PDGFB/PDGFD/RUNX3/SATB2/SHOX2/SOX5/SOX9/SPI1/WNT5A	23	4.75146	2.68686
GO:0009914	hormone transport	26/636	306/18723	1.82187e-05	0.000395396	0.000276434	ABCG1/ADCYAP1/ALOX5/ANO1/BTK/CNR1/EFNA5/IL1B/IL1RN/IL6/ISL1/LIF/LYN/MYRIP/NNAT/PAX8/PTPRN/RETN/SIRT3/SLCO4A1/SPP1/SYBU/SYT9/TRPM2/UCP2/VAMP8	26	4.73948	2.50133
GO:0032946	positive regulation of mononuclear cell proliferation	16/636	138/18723	1.86798e-05	0.000403584	0.000282159	ADA/AIF1/CD55/CD86/HAVCR2/IGFBP2/IL18/IL1B/IL6/IL7/NCKAP1L/PRKCQ/PTPRC/SYK/TNFSF4/VAV3	16	4.72863	3.41318
GO:0017157	regulation of exocytosis	20/636	202/18723	1.92002e-05	0.000412976	0.000288725	CADPS/CNR1/F2RL1/FCGR2B/FES/FGR/HTR2A/ITGAM/ITGB2/LYN/NCKAP1L/PTAFR/RAC2/SCAMP5/SPI1/STXBP6/SYK/SYN1/SYT9/VAMP8	20	4.71669	2.91472
GO:0003128	heart field specification	6/636	18/18723	1.96411e-05	0.000420582	0.000294043	AXIN2/BMP4/ISL1/ROBO2/SMARCD3/WNT5A	6	4.70683	9.81289
GO:0060537	muscle tissue development	31/636	403/18723	2.14113e-05	0.000456459	0.000319125	ACTA1/ADAMTS9/BMP4/CASQ1/CITED2/EFNB2/EGR1/ELN/ENG/EYA1/EYA2/FOXC1/FOXC2/HIVEP3/HOPX/HOXD9/IGSF8/ISL1/LEF1/MEGF10/MEOX2/NR2F2/NRG1/SHOX2/SOX9/TNNI1/TNNI3/TTN/WNT2/WNT5A/XIRP2	31	4.66936	2.26451
GO:0070372	regulation of ERK1 and ERK2 cascade	26/636	309/18723	2.15773e-05	0.000457264	0.000319688	ADCYAP1/APELA/APOE/BMP4/C5AR1/C5AR2/CNKSR3/CSF1R/DUSP6/F2RL1/HAVCR2/HTR2A/IL1B/LIF/LYN/MARCO/NRG1/NRP1/PDGFB/PDGFD/PTPN6/PTPRC/SIRT3/SYK/TNFAIP8L3/WNK2	26	4.666	2.47704
GO:0014706	striated muscle tissue development	30/636	384/18723	2.16389e-05	0.000457264	0.000319688	ACTA1/ADAMTS9/BMP4/CASQ1/CITED2/EFNB2/EGR1/ELN/ENG/EYA1/EYA2/FOXC1/FOXC2/HIVEP3/HOPX/HOXD9/IGSF8/ISL1/LEF1/MEGF10/MEOX2/NR2F2/NRG1/SHOX2/TNNI1/TNNI3/TTN/WNT2/WNT5A/XIRP2	30	4.66476	2.2999
GO:0010092	specification of animal organ identity	8/636	36/18723	2.21075e-05	0.000465125	0.000325184	AXIN2/BMP4/ISL1/PAX8/ROBO2/SMARCD3/WNT2/WNT5A	8	4.65546	6.54193
GO:0071219	cellular response to molecule of bacterial origin	21/636	221/18723	2.23363e-05	0.000467897	0.000327122	CCR5/CD14/CD55/CD68/CD86/CXCL1/CXCL8/EDNRB/FCGR2B/HAVCR2/IL18/IL1B/IL6/LYN/MRC1/NR1H3/PTAFR/SPI1/TLR2/TNFSF4/WNT5A	21	4.65099	2.79734
GO:0045860	positive regulation of protein kinase activity	30/636	386/18723	2.38738e-05	0.00049794	0.000348126	ADCYAP1/ADRA2B/ANGPT4/CD86/CDC6/CSF1R/EFNA5/EGR1/EREG/FAM20A/FCGR1A/FZD10/HBEGF/HTR2A/IL18/IL1B/IL6R/LCP2/NCF1/NCKAP1L/NRG1/PDGFB/PDGFD/PIK3CG/PTPRC/SLC11A1/SYK/THBS1/UNC119/WNT5A	30	4.62208	2.28798
GO:0035850	epithelial cell differentiation involved in kidney development	9/636	47/18723	2.44159e-05	0.00050705	0.000354495	BMP4/FOXC2/KLF15/LIF/MMP9/MTSS1/PAX8/PDGFB/SALL1	9	4.61233	5.63719
GO:0010975	regulation of neuron projection development	33/636	445/18723	2.45871e-05	0.000508416	0.00035545	ABI3/ADCYAP1/APOE/CNR1/CRABP2/CTNNA2/EFNB2/EPHA3/FES/LRP4/LYN/MDK/MFSD2A/NEDD4L/NEGR1/NGF/NRP1/NTN1/PTPRD/RET/RND2/ROBO2/RTN4RL1/S100A9/SCARF1/SCN1B/SEMA3D/SEMA3E/SHOX2/SIPA1L1/SPP1/STMN2/WNT5A	33	4.60929	2.18309
GO:0071624	positive regulation of granulocyte chemotaxis	7/636	27/18723	2.47724e-05	0.000510057	0.000356597	C5AR1/CXCL8/MDK/NCKAP1L/RAC2/S100A14/THBS4	7	4.60603	7.63225
GO:0048863	stem cell differentiation	20/636	206/18723	2.55405e-05	0.000523635	0.00036609	BMP4/CITED2/EDNRB/FOXC1/FOXC2/GSC/ISL1/LIF/LTBP3/MLLT3/NRG1/NRP1/PITX2/PTPRC/RET/SEMA3D/SEMA3E/SOX5/SOX9/TRIM6	20	4.59277	2.85812
GO:0046879	hormone secretion	25/636	295/18723	2.74519e-05	0.000560438	0.00039182	ABCG1/ADCYAP1/ALOX5/ANO1/BTK/CNR1/EFNA5/IL1B/IL1RN/IL6/ISL1/LIF/LYN/MYRIP/NNAT/PAX8/PTPRN/RETN/SIRT3/SPP1/SYBU/SYT9/TRPM2/UCP2/VAMP8	25	4.56143	2.4948
GO:0001821	histamine secretion	5/636	12/18723	2.89137e-05	0.000585623	0.000409428	ADA/ADCYAP1/BTK/LYN/VAMP8	5	4.5389	12.2661
GO:0001656	metanephros development	12/636	85/18723	2.90274e-05	0.000585623	0.000409428	BMP4/EGR1/EYA1/FOXC2/IRX1/LIF/PAX8/PDGFB/RET/ROBO2/SALL1/SOX9	12	4.53719	4.15605
GO:0002673	regulation of acute inflammatory response	9/636	48/18723	2.91543e-05	0.000585623	0.000409428	ADCYAP1/BTK/CNR1/EDNRB/FCGR2B/IL1B/IL6/PIK3CG/PTGS2	9	4.5353	5.51975
GO:0001654	eye development	29/636	371/18723	2.92835e-05	0.000585623	0.000409428	BCAR3/BCL11B/BMP4/CHRDL1/CITED2/CRYAB/CYP1A1/EFEMP1/FOXC1/FOXC2/GNAT1/KERA/MAB21L1/MAB21L2/MFRP/MFSD2A/NKD1/NRP1/PDE6A/PITX2/PRDM1/RET/SLITRK6/SMARCD3/SOX9/THRB/TSPAN12/WNT2/WNT5A	29	4.53338	2.30114
GO:0032729	positive regulation of interferon-gamma production	11/636	72/18723	2.92933e-05	0.000585623	0.000409428	CD14/F2RL1/HAVCR2/IL18/IL18R1/IL1B/ISL1/SLC11A1/TLR7/TNFSF4/WNT5A	11	4.53323	4.49758
GO:0071222	cellular response to lipopolysaccharide	20/636	209/18723	3.14635e-05	0.00062641	0.000437943	CCR5/CD14/CD55/CD68/CD86/CXCL1/CXCL8/EDNRB/HAVCR2/IL18/IL1B/IL6/LYN/MRC1/NR1H3/PTAFR/SPI1/TLR2/TNFSF4/WNT5A	20	4.50219	2.8171
GO:0038094	Fc-gamma receptor signaling pathway	7/636	28/18723	3.20675e-05	0.000635222	0.000444104	FCER1G/FCGR2B/FGR/LYN/PTPRC/SYK/VAV3	7	4.49394	7.35967
GO:0050728	negative regulation of inflammatory response	18/636	176/18723	3.21698e-05	0.000635222	0.000444104	ADA/ADCYAP1/ALOX5/APOE/FCGR2B/FGR/ISL1/LYN/MDK/MEFV/NR1H3/PLK2/PPARG/PTGER4/PTGIS/PTPRC/SYK/TNFAIP8L2	18	4.49255	3.01077
GO:0010038	response to metal ion	29/636	373/18723	3.23117e-05	0.000635419	0.000444242	ACTA1/ADCY7/C1QA/CAPN3/CD14/CEBPA/CNGA3/CPNE7/CYBB/CYP1A1/DLG2/DPEP1/FABP4/FIBIN/IGFBP2/MAP1LC3A/MMP9/NCF1/NEDD4L/NQO1/PTGS2/S100A16/S100A8/SOD3/SYT9/THBS1/TRPM2/TTN/WNT5A	29	4.49064	2.2888
GO:0061035	regulation of cartilage development	11/636	73/18723	3.34476e-05	0.000655084	0.00045799	AXIN2/BMP4/EFEMP1/LTBP3/MDK/MKX/MUSTN1/SHOX2/SOX5/SOX9/WNT5A	11	4.47563	4.43597
GO:0097242	amyloid-beta clearance	8/636	38/18723	3.36496e-05	0.000656372	0.000458891	APOE/C5AR1/ITGAM/ITGB2/LRP4/MARCO/MSR1/PICALM	8	4.47302	6.19762
GO:0030225	macrophage differentiation	9/636	49/18723	3.46496e-05	0.000673152	0.000470623	BMP4/C1QC/CEBPA/CSF1R/LIF/MMP9/NRROS/SPI1/TLR2	9	4.4603	5.4071
GO:0042102	positive regulation of T cell proliferation	13/636	101/18723	3.7222e-05	0.000720223	0.000503531	AIF1/CD55/CD86/HAVCR2/IGFBP2/IL18/IL1B/IL6/NCKAP1L/PRKCQ/PTPRC/SYK/TNFSF4	13	4.4292	3.78914
GO:0001667	ameboidal-type cell migration	34/636	475/18723	3.81731e-05	0.000735671	0.000514332	ADAMTS9/ANGPT2/ANGPT4/APELA/APOE/ARHGDIB/BMP4/EDNRB/EFNB2/FOXC2/HAS1/HBEGF/ISL1/JUP/MEOX2/MET/MMP9/NR2F2/NRP1/PDGFB/PIK3CD/PIK3CG/PITX2/PLK2/PPARG/PRCP/PRR5L/PTGS2/RET/SEMA3D/SEMA3E/SOX9/THBS1/WNT5A	34	4.41824	2.10719
GO:0038093	Fc receptor signaling pathway	9/636	50/18723	4.09966e-05	0.000786939	0.000550175	BTK/FCER1G/FCGR2B/FGR/LYN/PRKCQ/PTPRC/SYK/VAV3	9	4.38725	5.29896
GO:0035710	CD4-positive, alpha-beta T cell activation	13/636	102/18723	4.13569e-05	0.000790704	0.000552807	CD55/CD86/IL18/IL18R1/IL6/IL6R/LEF1/NCKAP1L/PRKCQ/PTGER4/RUNX3/TNFSF18/TNFSF4	13	4.38345	3.75199
GO:0007162	negative regulation of cell adhesion	25/636	303/18723	4.27657e-05	0.000814407	0.000569378	ADAMDEC1/ANGPT2/ARHGDIB/BMP4/CD86/EFNA5/FCGR2B/HAVCR2/IL1RN/LAPTM5/MDK/MMP12/NCKAP1L/PHLDB2/POSTN/PTPN6/PTPRC/RUNX3/SEMA3E/SERPINE2/SPI1/THBS1/TNFAIP8L2/TNFSF18/TNFSF4	25	4.3689	2.42893
GO:0048660	regulation of smooth muscle cell proliferation	18/636	180/18723	4.33978e-05	0.000823192	0.00057552	AIF1/APOE/BMP4/ELN/EREG/HBEGF/IL18/IL6/IL6R/MMP9/OGN/PDGFB/PDGFD/PPARG/PTAFR/PTGS2/TGM2/THBS1	18	4.36253	2.94387
GO:0043010	camera-type eye development	26/636	322/18723	4.35887e-05	0.000823474	0.000575717	BCAR3/BCL11B/BMP4/CITED2/CRYAB/CYP1A1/EFEMP1/FOXC1/FOXC2/GNAT1/KERA/MAB21L1/MAB21L2/MFRP/MFSD2A/NRP1/PDE6A/PITX2/RET/SLITRK6/SMARCD3/SOX9/THRB/TSPAN12/WNT2/WNT5A	26	4.36063	2.37704
GO:0048562	embryonic organ morphogenesis	24/636	285/18723	4.37545e-05	0.000823474	0.000575717	BMP4/CITED2/COL2A1/CTHRC1/EFEMP1/ENG/EYA1/FOXC2/GSC/HOXB6/HOXD3/HOXD9/MAFB/MMP16/NTN1/PAX8/SATB2/SHOX2/SLITRK6/SOBP/SOX9/STIL/WNT5A/ZIC1	24	4.35898	2.47905
GO:0032760	positive regulation of tumor necrosis factor production	13/636	103/18723	4.58863e-05	0.000860234	0.000601418	CD14/CYBB/HAVCR2/IL33/IL6/ISL1/PTAFR/PTPRC/SYK/THBS1/TLR2/TYROBP/WNT5A	13	4.33832	3.71556
GO:0030099	myeloid cell differentiation	29/636	381/18723	4.74733e-05	0.000886536	0.000619806	ADGRF5/BMP4/C1QC/CEBPA/CITED2/CSF1R/EVI2B/F2RL1/FES/IKZF1/INPP5D/ITGB8/LEF1/LIF/LYN/MAFB/MMP9/NCKAP1L/NRROS/OCSTAMP/PDE1B/PIK3CD/PPARG/PTBP3/PTPN6/RASGRP4/SPI1/TLR2/TYROBP	29	4.32355	2.24074
GO:0061138	morphogenesis of a branching epithelium	18/636	182/18723	5.02197e-05	0.000934203	0.000653132	BMP4/ENG/EYA1/FOXC2/HHIP/LEF1/MDK/MET/NRP1/PAX8/SALL1/SEMA3E/SOX9/ST14/TGM2/TIE1/WNT2/WNT5A	18	4.29913	2.91152
GO:0045621	positive regulation of lymphocyte differentiation	13/636	104/18723	5.08415e-05	0.000936546	0.00065477	ADA/BTK/CD86/IL18/IL7/INPP5D/LEF1/MDK/NCKAP1L/PTPRC/RUNX3/SYK/TNFSF4	13	4.29378	3.67983
GO:0046634	regulation of alpha-beta T cell activation	13/636	104/18723	5.08415e-05	0.000936546	0.00065477	ADA/CD55/CD86/IL18/MAPK8IP1/NCKAP1L/PRDM1/PRKCQ/PTPRC/RUNX3/SYK/TNFSF18/TNFSF4	13	4.29378	3.67983
GO:0060562	epithelial tube morphogenesis	26/636	325/18723	5.09288e-05	0.000936546	0.00065477	BMP4/CITED2/CSF1R/CTHRC1/ENG/EYA1/FOXC2/HHIP/IRX1/LEF1/MDK/MET/MTSS1/NRP1/NTN1/PAX8/PIK3CD/RET/SALL1/SEMA3E/SOX9/ST14/STIL/TIE1/WNT2/WNT5A	26	4.29304	2.35509
GO:0033630	positive regulation of cell adhesion mediated by integrin	6/636	21/18723	5.26215e-05	0.000963994	0.00067396	FOXC2/LIF/NCKAP1L/PTPN6/RET/SYK	6	4.27884	8.41105
GO:0007596	blood coagulation	20/636	217/18723	5.36943e-05	0.00097992	0.000685094	ADRA2B/APOE/DGKI/F2RL1/FCER1G/FERMT3/HPSE/IL6/LYN/PDGFB/PDPN/PIK3CG/PLA2G4A/PRKCQ/PTPN6/SERPINE2/SYK/THBS1/VAV3/WAS	20	4.27007	2.71324
GO:0051960	regulation of nervous system development	32/636	443/18723	5.39776e-05	0.000981374	0.000686111	ADCYAP1/ADGRL2/BIN1/CBLN2/CRABP2/CTSC/FLRT2/IL1B/IL1RAP/IL6/LIF/LRP4/LYN/MDK/NGF/NRP1/NTN1/PTPRD/RND2/ROBO2/SEMA3D/SEMA3E/SERPINE2/SHOX2/SLITRK6/SMARCD3/SPP1/TGM2/THBS2/TLR2/WNT2/WNT5A	32	4.26779	2.1265
GO:0021675	nerve development	11/636	77/18723	5.55494e-05	0.00100615	0.000703436	ATP8B1/CITED2/ISL1/MAFB/NGF/NPTX1/NRP1/RET/SALL1/SERPINE2/SLITRK6	11	4.25532	4.20553
GO:0048754	branching morphogenesis of an epithelial tube	16/636	151/18723	5.69097e-05	0.00102693	0.000717961	BMP4/ENG/EYA1/FOXC2/HHIP/LEF1/MDK/MET/NRP1/PAX8/SALL1/SEMA3E/SOX9/TIE1/WNT2/WNT5A	16	4.24481	3.11933
GO:0050803	regulation of synapse structure or activity	20/636	218/18723	5.72819e-05	0.00102979	0.000719961	ABI3/ADGRL2/APOE/CBLN2/CTNNA2/FCGR2B/FLRT2/IL10RA/IL1RAP/LRP4/NTN1/PTPRD/ROBO2/SIPA1L1/SLITRK6/SRGN/SYBU/THBS2/TLR2/WNT5A	20	4.24198	2.7008
GO:0048659	smooth muscle cell proliferation	18/636	184/18723	5.79756e-05	0.00103839	0.000725971	AIF1/APOE/BMP4/ELN/EREG/HBEGF/IL18/IL6/IL6R/MMP9/OGN/PDGFB/PDGFD/PPARG/PTAFR/PTGS2/TGM2/THBS1	18	4.23675	2.87987
GO:0001704	formation of primary germ layer	14/636	121/18723	6.28058e-05	0.00111186	0.000777336	APELA/BMP4/COL7A1/EYA1/EYA2/FOXC1/FOXC2/ITGA8/ITGB2/LAMB3/LEF1/MMP9/POU5F1/WNT5A	14	4.202	3.40613
GO:0002720	positive regulation of cytokine production involved in immune response	10/636	65/18723	6.32314e-05	0.00111186	0.000777336	CD55/F2RL1/IL18/IL18R1/IL1B/IL6/LAPTM5/TNFSF4/TRIM6/WNT5A	10	4.19907	4.52903
GO:0003170	heart valve development	10/636	65/18723	6.32314e-05	0.00111186	0.000777336	ADAMTS9/BMP4/ELN/PRDM1/ROBO2/SHOX2/SLIT3/SMAD6/SOX9/TIE1	10	4.19907	4.52903
GO:0015909	long-chain fatty acid transport	10/636	65/18723	6.32314e-05	0.00111186	0.000777336	APOE/BDKRB2/FABP4/MFSD2A/OC90/PLA2G4A/PPARG/SLC27A2/SYK/THBS1	10	4.19907	4.52903
GO:0048645	animal organ formation	10/636	65/18723	6.32314e-05	0.00111186	0.000777336	AXIN2/BMP4/CITED2/EYA1/ISL1/PAX8/ROBO2/SMARCD3/WNT2/WNT5A	10	4.19907	4.52903
GO:0099172	presynapse organization	9/636	53/18723	6.62284e-05	0.00116032	0.000811219	BSN/C5AR1/CBLN2/EFNB2/IL1RAP/LRP4/PTPRD/SLITRK6/WNT5A	9	4.17896	4.99902
GO:0071559	response to transforming growth factor beta	22/636	256/18723	6.67081e-05	0.00116449	0.000814134	ADAMTSL2/BAMBI/CDKN1C/CITED2/CLEC3B/ENG/ITGB8/LDLRAD4/LTBP3/NRROS/PDGFD/POSTN/PPARG/PTPRK/RUNX3/SMAD6/SOX5/SOX9/SPI1/THBS1/WNT2/WNT5A	22	4.17582	2.52989
GO:0045579	positive regulation of B cell differentiation	5/636	14/18723	6.90625e-05	0.00119692	0.000836805	BTK/IL7/INPP5D/NCKAP1L/SYK	5	4.16076	10.5138
GO:1901722	regulation of cell proliferation involved in kidney development	5/636	14/18723	6.90625e-05	0.00119692	0.000836805	BMP4/EGR1/IL6R/PDGFB/PDGFD	5	4.16076	10.5138
GO:0033003	regulation of mast cell activation	8/636	42/18723	7.20524e-05	0.00124426	0.000869903	CNR1/FES/FGR/LYN/MILR1/RAC2/SYK/VAMP8	8	4.14235	5.60737
GO:0007599	hemostasis	20/636	222/18723	7.3859e-05	0.00126638	0.000885368	ADRA2B/APOE/DGKI/F2RL1/FCER1G/FERMT3/HPSE/IL6/LYN/PDGFB/PDPN/PIK3CG/PLA2G4A/PRKCQ/PTPN6/SERPINE2/SYK/THBS1/VAV3/WAS	20	4.1316	2.65213
GO:0050817	coagulation	20/636	222/18723	7.3859e-05	0.00126638	0.000885368	ADRA2B/APOE/DGKI/F2RL1/FCER1G/FERMT3/HPSE/IL6/LYN/PDGFB/PDPN/PIK3CG/PLA2G4A/PRKCQ/PTPN6/SERPINE2/SYK/THBS1/VAV3/WAS	20	4.1316	2.65213
GO:0051480	regulation of cytosolic calcium ion concentration	27/636	353/18723	7.9111e-05	0.00135162	0.000944961	ACKR4/ADCYAP1/ANK2/BDKRB2/BOK/C5AR1/C5AR2/CAPN3/CASQ1/CCR5/CD55/CNR1/EDNRB/F2RL1/GNA15/GRIA1/HTR2A/LYN/PIK3CG/PTGER4/PTGFR/PTPN6/PTPRC/TGM2/TRDN/TRPM2/WNT5A	27	4.10176	2.25168
GO:0003180	aortic valve morphogenesis	7/636	32/18723	8.10011e-05	0.00136696	0.000955684	BMP4/ELN/ROBO2/SLIT3/SMAD6/SOX9/TIE1	7	4.09151	6.43971
GO:0060914	heart formation	7/636	32/18723	8.10011e-05	0.00136696	0.000955684	AXIN2/BMP4/EYA1/ISL1/ROBO2/SMARCD3/WNT5A	7	4.09151	6.43971
GO:0090022	regulation of neutrophil chemotaxis	7/636	32/18723	8.10011e-05	0.00136696	0.000955684	C5AR1/C5AR2/CXCL8/MDK/NCKAP1L/RAC2/THBS4	7	4.09151	6.43971
GO:0008016	regulation of heart contraction	19/636	206/18723	8.11435e-05	0.00136696	0.000955684	ABCC9/ADA/ANK2/APELA/ATP2A3/BIN1/DES/HBEGF/HOPX/ISL1/JUP/KCNJ5/PIK3CG/SCN1B/SHOX2/SNTA1/THRB/TNNI3/TRDN	19	4.09075	2.71522
GO:0046635	positive regulation of alpha-beta T cell activation	10/636	67/18723	8.24213e-05	0.00138364	0.00096735	ADA/CD55/CD86/IL18/NCKAP1L/PRKCQ/PTPRC/RUNX3/SYK/TNFSF4	10	4.08396	4.39383
GO:0002861	regulation of inflammatory response to antigenic stimulus	8/636	43/18723	8.59145e-05	0.00143728	0.00100485	ADCYAP1/BTK/CNR1/FCGR2B/FGR/LYN/PLK2/SYK	8	4.06593	5.47696
GO:0050764	regulation of phagocytosis	12/636	95/18723	8.85892e-05	0.0014769	0.00103255	F2RL1/FCER1G/FCGR2B/FGR/IL1B/IL2RG/NCKAP1L/PTPRC/SLC11A1/SYK/TGM2/TLR2	12	4.05262	3.71857
GO:0003229	ventricular cardiac muscle tissue development	9/636	55/18723	8.94537e-05	0.00148617	0.00103903	ADAMTS9/ENG/FOXC1/FOXC2/HOPX/ISL1/NRG1/TNNI1/TNNI3	9	4.0484	4.81724
GO:2000377	regulation of reactive oxygen species metabolic process	16/636	157/18723	9.09077e-05	0.00150513	0.00105229	ALOX5/BCO2/CRYAB/F2RL1/ITGAM/ITGB2/MMP3/PDGFB/PDK3/PRCP/RAC2/SIRT3/SYK/THBS1/TYROBP/XDH	16	4.0414	3.00012
GO:0060384	innervation	6/636	23/18723	9.23754e-05	0.00152419	0.00106561	ISL1/NPTX1/NRP1/RET/SERPINE2/SLITRK6	6	4.03444	7.67966
GO:0045619	regulation of lymphocyte differentiation	17/636	174/18723	9.38394e-05	0.00154307	0.00107881	ADA/BMP4/BTK/CD86/IL18/IL7/INPP5D/LEF1/MDK/NCKAP1L/PRDM1/PTPN6/PTPRC/RUNX3/SYK/TNFSF18/TNFSF4	17	4.02761	2.87619
GO:0006898	receptor-mediated endocytosis	21/636	244/18723	9.49813e-05	0.00155653	0.00108822	APELA/APOE/CD14/CXCL8/FCER1G/FCGR2B/GRIA1/HIP1R/ITGAM/ITGB2/MARCO/MRC1/MSR1/PICALM/RSPO1/SCARF1/SIGLEC1/STAB1/SYK/TMEM108/UNC119	21	4.02236	2.53366
GO:0001818	negative regulation of cytokine production	27/636	357/18723	9.55539e-05	0.00156061	0.00109107	ADCY7/BTK/C5AR2/CLEC4A/F2RL1/FCGR2B/HAVCR2/IL1R2/IL1RL1/IL6/INPP5D/LAPTM5/LEF1/MEFV/NCKAP1L/PTGER4/PTPN6/PTPRC/REL/RNF128/SERPINB1/SLC11A1/SRGN/SSC5D/THBS1/TNFSF4/TYROBP	27	4.01975	2.22645
GO:0003018	vascular process in circulatory system	22/636	263/18723	9.92733e-05	0.00161389	0.00112832	ABCC9/ADCYAP1/ADRA2B/APOE/ATP2A3/BDKRB2/DOCK4/EDNRB/F2RL1/FOXC1/FOXC2/HTR2A/KCNJ8/MFSD2A/PLVAP/PTGS2/SLC38A3/SLC4A4/SLCO2B1/SMTNL2/SNTA1/SOD3	22	4.00317	2.46255
GO:0002431	Fc receptor mediated stimulatory signaling pathway	7/636	33/18723	9.98211e-05	0.00161389	0.00112832	FCER1G/FCGR2B/FGR/LYN/PTPRC/SYK/VAV3	7	4.00078	6.24457
GO:0036336	dendritic cell migration	7/636	33/18723	9.98211e-05	0.00161389	0.00112832	ALOX5/CCR5/DOCK8/PIK3CG/SPI1/TNFSF18/TRPM2	7	4.00078	6.24457
GO:0002468	dendritic cell antigen processing and presentation	5/636	15/18723	0.000100705	0.00161732	0.00113072	CD68/CLEC4A/FCGR2B/SLC11A1/THBS1	5	3.99695	9.81289
GO:0051608	histamine transport	5/636	15/18723	0.000100705	0.00161732	0.00113072	ADA/ADCYAP1/BTK/LYN/VAMP8	5	3.99695	9.81289
GO:0006911	phagocytosis, engulfment	14/636	127/18723	0.000106644	0.00170702	0.00119343	AIF1/BIN2/F2RL1/FCGR1A/FCGR2B/GSN/ITGAM/ITGB2/MARCO/MEGF10/MSR1/NCKAP1L/RAC2/THBS1	14	3.97206	3.24521
GO:0055074	calcium ion homeostasis	32/636	460/18723	0.00010941	0.00174125	0.00121737	ACKR4/ADCYAP1/ANK2/APOE/ATP2A3/BDKRB2/BOK/C5AR1/C5AR2/CAPN3/CASQ1/CCR5/CD55/CNR1/EDNRB/F2RL1/FAM20A/GNA15/GRIA1/HTR2A/LYN/PIK3CG/PTGER4/PTGFR/PTPN6/PTPRC/S100A14/TGM2/TNNI3/TRDN/TRPM2/WNT5A	32	3.96094	2.04791
GO:0002526	acute inflammatory response	13/636	112/18723	0.000110229	0.00174125	0.00121737	ADCYAP1/BTK/CNR1/EDNRB/FCGR2B/IL1B/IL6/IL6R/PIK3CG/PRCP/PTGS2/S100A8/TNFSF4	13	3.9577	3.41699
GO:0032609	interferon-gamma production	13/636	112/18723	0.000110229	0.00174125	0.00121737	CD14/F2RL1/HAVCR2/IL18/IL18R1/IL1B/IL1RL1/ISL1/LAPTM5/SLC11A1/TLR7/TNFSF4/WNT5A	13	3.9577	3.41699
GO:0032649	regulation of interferon-gamma production	13/636	112/18723	0.000110229	0.00174125	0.00121737	CD14/F2RL1/HAVCR2/IL18/IL18R1/IL1B/IL1RL1/ISL1/LAPTM5/SLC11A1/TLR7/TNFSF4/WNT5A	13	3.9577	3.41699
GO:0050807	regulation of synapse organization	19/636	211/18723	0.000111658	0.00175155	0.00122456	ABI3/ADGRL2/APOE/CBLN2/CTNNA2/FCGR2B/FLRT2/IL10RA/IL1RAP/LRP4/NTN1/PTPRD/ROBO2/SIPA1L1/SLITRK6/SRGN/THBS2/TLR2/WNT5A	19	3.95211	2.65088
GO:0043367	CD4-positive, alpha-beta T cell differentiation	11/636	83/18723	0.000111658	0.00175155	0.00122456	CD86/IL18/IL18R1/IL6/IL6R/LEF1/NCKAP1L/PTGER4/RUNX3/TNFSF18/TNFSF4	11	3.95211	3.90151
GO:0034329	cell junction assembly	30/636	420/18723	0.000111971	0.00175155	0.00122456	ABI3/ADGRL2/ANK2/BSN/CBLN2/CDH11/CDH6/CLDN15/EFNA5/EFNB2/EPHA3/FLRT2/IL1B/IL1RAP/JUP/LGI2/LRP4/NRG1/NRP1/NTN1/PECAM1/PHLDB2/PTPRD/PTPRK/ROBO2/SLITRK6/THBS1/THBS2/TLR2/WNT5A	30	3.95089	2.10276
GO:0052547	regulation of peptidase activity	32/636	461/18723	0.000113883	0.00177569	0.00124144	ANOS1/ATP2A3/BBC3/BIN1/BOK/COL28A1/COL7A1/CRYAB/DPEP1/GSN/HIP1R/LAPTM5/LYN/MEFV/MMP9/NGF/PCOLCE2/PERP/PI15/PICALM/PPARG/PTGS2/S100A8/S100A9/SERPINB1/SERPINB10/SERPINB12/SERPINE2/SYK/THBS1/TIMP4/XDH	32	3.94354	2.04347
GO:0030324	lung development	17/636	177/18723	0.000115854	0.00180059	0.00125885	ADA/ADAMTSL2/BMP4/CEBPA/HHIP/HOPX/HSD11B1/LIF/LTBP3/MMP12/PDPN/SIM2/SOX9/TBX4/THRB/WNT2/WNT5A	17	3.93609	2.82744
GO:0014065	phosphatidylinositol 3-kinase signaling	15/636	144/18723	0.000116842	0.00181011	0.00126551	F2RL1/FGR/HTR2A/IL18/NCF1/PDGFB/PDGFD/PIK3AP1/PIK3CD/PIK3CG/PIK3IP1/PRR5L/PTPN6/SERPINE2/SOX9	15	3.9324	3.06653
GO:0061005	cell differentiation involved in kidney development	9/636	57/18723	0.000119154	0.00181281	0.0012674	BMP4/FOXC2/KLF15/LIF/MMP9/MTSS1/PAX8/PDGFB/SALL1	9	3.92389	4.64821
GO:0002726	positive regulation of T cell cytokine production	6/636	24/18723	0.00011965	0.00181281	0.0012674	CD55/IL18/IL18R1/IL1B/IL6/TNFSF4	6	3.92209	7.35967
GO:0003148	outflow tract septum morphogenesis	6/636	24/18723	0.00011965	0.00181281	0.0012674	BMP4/ENG/ISL1/NRP1/ROBO2/SMAD6	6	3.92209	7.35967
GO:0010226	response to lithium ion	6/636	24/18723	0.00011965	0.00181281	0.0012674	ACTA1/ADCY7/CEBPA/FABP4/IGFBP2/PTGS2	6	3.92209	7.35967
GO:0038095	Fc-epsilon receptor signaling pathway	6/636	24/18723	0.00011965	0.00181281	0.0012674	BTK/FCER1G/LYN/PRKCQ/SYK/VAV3	6	3.92209	7.35967
GO:0060561	apoptotic process involved in morphogenesis	6/636	24/18723	0.00011965	0.00181281	0.0012674	CRYAB/FOXC1/FOXC2/LEF1/PAX8/SPI1	6	3.92209	7.35967
GO:0090023	positive regulation of neutrophil chemotaxis	6/636	24/18723	0.00011965	0.00181281	0.0012674	C5AR1/CXCL8/MDK/NCKAP1L/RAC2/THBS4	6	3.92209	7.35967
GO:0045123	cellular extravasation	10/636	70/18723	0.000120343	0.00181759	0.00127074	ITGAL/MDK/PDGFD/PECAM1/PIK3CD/PIK3CG/PLVAP/PTAFR/PTGER4/SELPLG	10	3.91958	4.20553
GO:0002446	neutrophil mediated immunity	7/636	34/18723	0.000122049	0.00182619	0.00127675	F2RL1/IL6/ITGAM/ITGB2/PTAFR/SPI1/SYK	7	3.91347	6.0609
GO:0030851	granulocyte differentiation	7/636	34/18723	0.000122049	0.00182619	0.00127675	C1QC/CEBPA/CITED2/EVI2B/INPP5D/LEF1/SPI1	7	3.91347	6.0609
GO:0050869	negative regulation of B cell activation	7/636	34/18723	0.000122049	0.00182619	0.00127675	BTK/FCGR2B/INPP5D/LAPTM5/LYN/SAMSN1/TYROBP	7	3.91347	6.0609
GO:0030073	insulin secretion	18/636	195/18723	0.000122685	0.00183002	0.00127943	ABCG1/ADCYAP1/ALOX5/ANO1/CNR1/EFNA5/IL1B/IL1RN/IL6/ISL1/MYRIP/NNAT/PTPRN/SIRT3/SYBU/SYT9/TRPM2/UCP2	18	3.91121	2.71742
GO:0023061	signal release	32/636	463/18723	0.000123327	0.00183391	0.00128215	ABCG1/ADCYAP1/ADRA2B/ALOX5/ANO1/BTK/CADPS/CNR1/EFNA5/F2RL1/HTR2A/IL1B/IL1RN/IL6/ISL1/LIF/LYN/MYRIP/NNAT/PAX8/PLA2G4A/PTPRN/RETN/SIRT3/SPP1/SYBU/SYK/SYN1/SYT9/TRPM2/UCP2/VAMP8	32	3.90894	2.03464
GO:0046883	regulation of hormone secretion	21/636	249/18723	0.000126485	0.0018751	0.00131094	ABCG1/ADCYAP1/ALOX5/ANO1/CNR1/EFNA5/IL1B/IL6/ISL1/LIF/MYRIP/NNAT/PAX8/RETN/SIRT3/SPP1/SYBU/SYT9/TRPM2/UCP2/VAMP8	21	3.89796	2.48278
GO:0060759	regulation of response to cytokine stimulus	16/636	162/18723	0.000131688	0.00194624	0.00136068	F2RL1/IL1R2/IL1RN/IL6/IL7/LAPTM5/MMP12/NR1H3/PPARG/PTPN6/PTPRC/SLIT3/SYK/TLR2/TRIM6/WNT5A	16	3.88045	2.90752
GO:0042100	B cell proliferation	12/636	99/18723	0.000132458	0.00194673	0.00136102	ADA/AHR/BTK/FCGR2B/IL7/INPP5D/LEF1/LYN/NCKAP1L/PTPRC/TYROBP/VAV3	12	3.87792	3.56832
GO:0001936	regulation of endothelial cell proliferation	17/636	179/18723	0.000132934	0.00194673	0.00136102	ALOX5/APELA/APOE/BMP4/EGFL7/MDK/NR2F2/NRP1/PDGFB/PIK3CD/PPARG/THBS1/THBS4/TIE1/WNT2/WNT5A/XDH	17	3.87636	2.79585
GO:0007416	synapse assembly	17/636	179/18723	0.000132934	0.00194673	0.00136102	ABI3/ADGRL2/BSN/CBLN2/EFNB2/FLRT2/IL1RAP/LGI2/LRP4/NRG1/NTN1/PTPRD/ROBO2/SLITRK6/THBS2/TLR2/WNT5A	17	3.87636	2.79585
GO:0071560	cellular response to transforming growth factor beta stimulus	21/636	250/18723	0.000133795	0.0019534	0.00136569	ADAMTSL2/BAMBI/CDKN1C/CITED2/CLEC3B/ENG/ITGB8/LDLRAD4/LTBP3/NRROS/PDGFD/POSTN/PPARG/PTPRK/SMAD6/SOX5/SOX9/SPI1/THBS1/WNT2/WNT5A	21	3.87356	2.47285
GO:0010594	regulation of endothelial cell migration	20/636	232/18723	0.000135272	0.00196452	0.00137346	ADAMTS9/ANGPT2/ANGPT4/APOE/BMP4/FOXC2/JUP/MEOX2/MET/NR2F2/NRP1/PDGFB/PIK3CD/PIK3CG/PLK2/PPARG/PRCP/PTGS2/THBS1/WNT5A	20	3.86879	2.53782
GO:0072503	cellular divalent inorganic cation homeostasis	33/636	486/18723	0.000135372	0.00196452	0.00137346	ACKR4/ADCYAP1/ANK2/APOE/ATP2A3/BDKRB2/BOK/C5AR1/C5AR2/CAPN3/CASQ1/CCR5/CD55/CNR1/EDNRB/F2RL1/GNA15/GRIA1/HTR2A/LYN/PIK3CG/PTGER4/PTGFR/PTPN6/PTPRC/S100A8/S100A9/SLC11A1/TGM2/TNNI3/TRDN/TRPM2/WNT5A	33	3.86847	1.99892
GO:0003281	ventricular septum development	10/636	71/18723	0.000135876	0.00196591	0.00137443	BMP4/CITED2/PAX8/PRDM1/ROBO2/SALL1/SLIT3/SMAD6/WNT5A/XIRP2	10	3.86686	4.14629
GO:0090130	tissue migration	27/636	365/18723	0.000137904	0.00198928	0.00139077	ACTA1/ACTG2/ADAMTS9/ANGPT2/ANGPT4/APELA/APOE/BMP4/EFNB2/FOXC2/HBEGF/JUP/MEOX2/MET/MMP9/NR2F2/NRP1/PDGFB/PIK3CD/PIK3CG/PLK2/PPARG/PRCP/PTGS2/SOX9/THBS1/WNT5A	27	3.86042	2.17766
GO:0002709	regulation of T cell mediated immunity	11/636	85/18723	0.000138817	0.00199648	0.00139581	AHR/CD55/FCGR2B/IL18/IL18R1/IL1B/IL6/NCKAP1L/PTPRC/TNFSF4/WAS	11	3.85756	3.80971
GO:0050919	negative chemotaxis	8/636	46/18723	0.000141347	0.00202681	0.00141701	FLRT2/NRG1/NTN1/ROBO2/SEMA3D/SEMA3E/SLIT3/WNT5A	8	3.84971	5.11977
GO:0002827	positive regulation of T-helper 1 type immune response	5/636	16/18723	0.000142397	0.00203582	0.00142331	IL18/IL18R1/IL1B/PLA2G4A/SLC11A1	5	3.8465	9.19959
GO:0001893	maternal placenta development	7/636	35/18723	0.000148132	0.00209912	0.00146756	CITED2/LIF/NR2F2/PRDM1/PTGS2/SPP1/TPPP3	7	3.82935	5.88774
GO:0006691	leukotriene metabolic process	7/636	35/18723	0.000148132	0.00209912	0.00146756	ALOX5/DPEP1/LTA4H/PLA2G4A/PTGR1/SYK/TLR2	7	3.82935	5.88774
GO:0086005	ventricular cardiac muscle cell action potential	7/636	35/18723	0.000148132	0.00209912	0.00146756	ANK2/BIN1/JUP/KCNJ5/KCNJ8/NEDD4L/SNTA1	7	3.82935	5.88774
GO:0051271	negative regulation of cellular component movement	27/636	367/18723	0.000150819	0.00212469	0.00148544	ADA/ADAMTS9/ADGRG1/AIF1/ANGPT2/ANGPT4/APOE/ARHGDIB/BIN1/C5AR2/CITED2/DACH1/DPEP1/ENG/HAS1/JUP/LDLRAD4/MEOX2/NR2F2/NRG1/PHLDB2/PPARG/PTGER4/PTPRK/THBS1/TIE1/WAS	27	3.82154	2.16579
GO:1903706	regulation of hemopoiesis	27/636	367/18723	0.000150819	0.00212469	0.00148544	ADA/BMP4/BTK/C1QC/CD86/EVI2B/FCGR2B/FES/IL18/IL7/INPP5D/LEF1/LIF/LYN/MAFB/MDK/NCKAP1L/OCSTAMP/PRDM1/PTPN6/PTPRC/RUNX3/SPI1/SYK/TNFSF18/TNFSF4/TYROBP	27	3.82154	2.16579
GO:0060560	developmental growth involved in morphogenesis	20/636	234/18723	0.000151922	0.00212521	0.0014858	APOE/BMP4/CRABP2/DCLK1/NEDD4L/NGF/NKD1/NRP1/NTN1/POSTN/RND2/RNF157/SALL1/SEMA3D/SEMA3E/SLIT3/SOX9/SPP1/TMEM108/WNT5A	20	3.81838	2.51613
GO:0050680	negative regulation of epithelial cell proliferation	16/636	164/18723	0.000152009	0.00212521	0.0014858	ALOX5/APOE/BMP4/CDKN1C/EREG/ISL1/LIMS2/MTSS1/NR2F2/PPARG/PTPRK/RUNX3/SOX9/THBS1/WNT5A/XDH	16	3.81813	2.87207
GO:0030323	respiratory tube development	17/636	181/18723	0.000152179	0.00212521	0.0014858	ADA/ADAMTSL2/BMP4/CEBPA/HHIP/HOPX/HSD11B1/LIF/LTBP3/MMP12/PDPN/SIM2/SOX9/TBX4/THRB/WNT2/WNT5A	17	3.81765	2.76496
GO:0090330	regulation of platelet aggregation	6/636	25/18723	0.000152942	0.00212969	0.00148893	IL6/LYN/PDPN/PRKCQ/SERPINE2/SYK	6	3.81547	7.06528
GO:0015908	fatty acid transport	11/636	86/18723	0.00015438	0.00213736	0.0014943	APOE/BDKRB2/FABP4/IL1B/MFSD2A/OC90/PLA2G4A/PPARG/SLC27A2/SYK/THBS1	11	3.81141	3.76541
GO:0045921	positive regulation of exocytosis	11/636	86/18723	0.00015438	0.00213736	0.0014943	CADPS/CNR1/F2RL1/FGR/ITGAM/ITGB2/PTAFR/SCAMP5/SYK/SYT9/VAMP8	11	3.81141	3.76541
GO:0051963	regulation of synapse assembly	12/636	101/18723	0.00016062	0.00221738	0.00155024	ABI3/ADGRL2/CBLN2/FLRT2/IL1RAP/NTN1/PTPRD/ROBO2/SLITRK6/THBS2/TLR2/WNT5A	12	3.7942	3.49766
GO:0048638	regulation of developmental growth	25/636	330/18723	0.000167099	0.00230024	0.00160818	APOE/BMP4/CAPN3/CITED2/CRABP2/DUSP6/FOXC1/FOXC2/FOXS1/HOPX/IL7/MFSD2A/NEDD4L/NGF/NKD1/NRP1/NTN1/PRLH/RND2/RNF157/SEMA3D/SEMA3E/SPP1/WNT2/WNT5A	25	3.77702	2.2302
GO:0002791	regulation of peptide secretion	18/636	200/18723	0.000168894	0.00231832	0.00162082	ABCG1/ADCYAP1/ALOX5/ANO1/CNR1/EFNA5/IL1B/IL6/ISL1/MYRIP/NNAT/PAX8/S100A8/SIRT3/SYBU/SYT9/TRPM2/UCP2	18	3.77239	2.64948
GO:0010632	regulation of epithelial cell migration	23/636	292/18723	0.000171064	0.00233118	0.0016298	ADAMTS9/ANGPT2/ANGPT4/APOE/BMP4/FOXC2/HBEGF/JUP/MEOX2/MET/MMP9/NR2F2/NRP1/PDGFB/PIK3CD/PIK3CG/PLK2/PPARG/PRCP/PTGS2/SOX9/THBS1/WNT5A	23	3.76684	2.3188
GO:0016525	negative regulation of angiogenesis	15/636	149/18723	0.000171282	0.00233118	0.0016298	ADAMTS9/ADGRB2/ALOX5/ANGPT2/ANGPT4/FOXC1/PLK2/PPARG/SEMA3E/STAB1/THBS1/THBS2/THBS4/TIE1/YJEFN3	15	3.76629	2.96363
GO:0045834	positive regulation of lipid metabolic process	15/636	149/18723	0.000171282	0.00233118	0.0016298	ABCG1/ADGRF5/APOE/FGR/HTR2A/IL1B/LYN/MFSD2A/NR1H3/PDGFB/PPARG/PTGS2/SIRT3/TNFAIP8L3/VAV3	15	3.76629	2.96363
GO:0019216	regulation of lipid metabolic process	25/636	331/18723	0.000175111	0.00237658	0.00166155	ABCB11/ABCG1/ADGRF5/APOE/BCL11B/CNR1/EGR1/EPHX2/FGR/HTR2A/IL1B/LYN/MFSD2A/NR1H3/PDGFB/PDK3/PDK4/PIK3CG/PIK3IP1/PPARG/PTGS2/SIRT3/SOX9/TNFAIP8L3/VAV3	25	3.75669	2.22347
GO:0071402	cellular response to lipoprotein particle stimulus	7/636	36/18723	0.000178552	0.00241647	0.00168943	ABCG1/APOE/CD68/FCER1G/ITGB2/PPARG/SYK	7	3.74824	5.72419
GO:0052548	regulation of endopeptidase activity	30/636	432/18723	0.000183388	0.00247496	0.00173033	ANOS1/ATP2A3/BBC3/BIN1/BOK/COL28A1/COL7A1/CRYAB/DPEP1/GSN/HIP1R/LAPTM5/LYN/MEFV/MMP9/NGF/PERP/PICALM/PPARG/PTGS2/S100A8/S100A9/SERPINB1/SERPINB10/SERPINB12/SERPINE2/SYK/THBS1/TIMP4/XDH	30	3.73663	2.04435
GO:0001959	regulation of cytokine-mediated signaling pathway	15/636	150/18723	0.00018448	0.00248276	0.00173578	F2RL1/IL1R2/IL1RN/IL6/IL7/LAPTM5/MMP12/NR1H3/PPARG/PTPN6/PTPRC/SLIT3/SYK/TRIM6/WNT5A	15	3.73405	2.94387
GO:0006887	exocytosis	26/636	352/18723	0.000186597	0.00250425	0.0017508	BTK/CADPS/CNR1/F2RL1/FCGR2B/FES/FGR/HTR2A/ITGAM/ITGB2/LAT2/LYN/MILR1/NCKAP1L/PIK3CD/PIK3CG/PTAFR/RAC2/S100A13/SCAMP5/SPI1/STXBP6/SYK/SYN1/SYT9/VAMP8	26	3.7291	2.17445
GO:0002705	positive regulation of leukocyte mediated immunity	14/636	134/18723	0.000189351	0.00253415	0.00177171	BTK/CD55/F2RL1/IL18/IL18R1/IL1B/IL6/ITGAM/ITGB2/PTAFR/PTPRC/SPI1/TNFSF4/TYROBP	14	3.72273	3.07568
GO:0019722	calcium-mediated signaling	18/636	202/18723	0.000191268	0.00254566	0.00177976	ACKR4/ADA/ADGRB2/ANK2/BTK/CASQ1/CCR5/CXCL8/EDNRB/GPR143/LAT2/NRG1/PTGFR/PTPRC/SYK/TMEM100/TNNI3/TRPM2	18	3.71836	2.62325
GO:0090087	regulation of peptide transport	18/636	202/18723	0.000191268	0.00254566	0.00177976	ABCG1/ADCYAP1/ALOX5/ANO1/CNR1/EFNA5/IL1B/IL6/ISL1/MYRIP/NNAT/PAX8/S100A8/SIRT3/SYBU/SYT9/TRPM2/UCP2	18	3.71836	2.62325
GO:0002437	inflammatory response to antigenic stimulus	10/636	74/18723	0.000192984	0.00255438	0.00178585	ADCYAP1/BTK/CD68/CNR1/FCGR2B/FGR/IL1RN/LYN/PLK2/SYK	10	3.71448	3.9782
GO:0006801	superoxide metabolic process	10/636	74/18723	0.000192984	0.00255438	0.00178585	CYBB/F2RL1/ITGAM/ITGB2/NCF1/NQO1/NRROS/SOD3/SYK/TYROBP	10	3.71448	3.9782
GO:1902894	negative regulation of pri-miRNA transcription by RNA polymerase II	5/636	17/18723	0.000196113	0.00258869	0.00180984	BMP4/PDGFB/POU5F1/PPARG/SOX9	5	3.70749	8.65844
GO:0007369	gastrulation	17/636	185/18723	0.000198093	0.0025995	0.0018174	APELA/BMP4/COL7A1/EYA1/EYA2/FOXC1/FOXC2/GSC/IL1RN/ITGA8/ITGB2/LAMB3/LEF1/MMP9/PHLDB2/POU5F1/WNT5A	17	3.70313	2.70518
GO:0048592	eye morphogenesis	15/636	151/18723	0.000198551	0.0025995	0.0018174	BCAR3/BMP4/CITED2/EFEMP1/GNAT1/MFRP/MFSD2A/NKD1/PITX2/PRDM1/SOX9/THRB/TSPAN12/WNT2/WNT5A	15	3.70213	2.92437
GO:2000181	negative regulation of blood vessel morphogenesis	15/636	151/18723	0.000198551	0.0025995	0.0018174	ADAMTS9/ADGRB2/ALOX5/ANGPT2/ANGPT4/FOXC1/PLK2/PPARG/SEMA3E/STAB1/THBS1/THBS2/THBS4/TIE1/YJEFN3	15	3.70213	2.92437
GO:0060541	respiratory system development	18/636	203/18723	0.000203397	0.00265574	0.00185671	ADA/ADAMTSL2/BMP4/CEBPA/HHIP/HOPX/HSD11B1/LEF1/LIF/LTBP3/MMP12/PDPN/SIM2/SOX9/TBX4/THRB/WNT2/WNT5A	18	3.69166	2.61033
GO:0071706	tumor necrosis factor superfamily cytokine production	17/636	186/18723	0.000211302	0.00274408	0.00191848	C5AR2/CD14/CD86/CLEC4A/CYBB/HAVCR2/IL33/IL6/ISL1/PTAFR/PTPN6/PTPRC/SYK/THBS1/TLR2/TYROBP/WNT5A	17	3.6751	2.69063
GO:1903555	regulation of tumor necrosis factor superfamily cytokine production	17/636	186/18723	0.000211302	0.00274408	0.00191848	C5AR2/CD14/CD86/CLEC4A/CYBB/HAVCR2/IL33/IL6/ISL1/PTAFR/PTPN6/PTPRC/SYK/THBS1/TLR2/TYROBP/WNT5A	17	3.6751	2.69063
GO:1901343	negative regulation of vasculature development	15/636	152/18723	0.00021354	0.00275459	0.00192582	ADAMTS9/ADGRB2/ALOX5/ANGPT2/ANGPT4/FOXC1/PLK2/PPARG/SEMA3E/STAB1/THBS1/THBS2/THBS4/TIE1/YJEFN3	15	3.67052	2.90513
GO:0003176	aortic valve development	7/636	37/18723	0.000213827	0.00275459	0.00192582	BMP4/ELN/ROBO2/SLIT3/SMAD6/SOX9/TIE1	7	3.66994	5.56948
GO:0045730	respiratory burst	7/636	37/18723	0.000213827	0.00275459	0.00192582	CD55/CYBB/NCF1/PIK3CD/PIK3CG/RAC2/SLC11A1	7	3.66994	5.56948
GO:0002292	T cell differentiation involved in immune response	10/636	75/18723	0.000216012	0.00277025	0.00193678	CD86/FCER1G/IL18/IL18R1/IL6/IL6R/LEF1/PTGER4/TNFSF18/TNFSF4	10	3.66552	3.92516
GO:1901888	regulation of cell junction assembly	18/636	204/18723	0.000216193	0.00277025	0.00193678	ABI3/ADGRL2/CBLN2/EFNA5/EPHA3/FLRT2/IL1B/IL1RAP/NRP1/NTN1/PHLDB2/PTPRD/ROBO2/SLITRK6/THBS1/THBS2/TLR2/WNT5A	18	3.66516	2.59753
GO:0099024	plasma membrane invagination	14/636	136/18723	0.000221339	0.00282868	0.00197762	AIF1/BIN2/F2RL1/FCGR1A/FCGR2B/GSN/ITGAM/ITGB2/MARCO/MEGF10/MSR1/NCKAP1L/RAC2/THBS1	14	3.65494	3.03045
GO:0060348	bone development	18/636	205/18723	0.000229686	0.00292507	0.00204501	AXIN2/BGN/BMP4/CITED2/COL2A1/ENG/FOXC1/LTBP3/MMP16/PAPPA2/PITX2/PTGER4/PTPN6/PTPRC/SHOX2/SOX9/TGM2/TYROBP	18	3.63887	2.58486
GO:0010720	positive regulation of cell development	23/636	298/18723	0.000230096	0.00292507	0.00204501	BIN1/BMP4/CRABP2/IL1B/IL6/LIF/LIMS2/LYN/MDK/NGF/NRP1/NTN1/PTPRD/RET/RND2/ROBO2/SERPINE2/SHOX2/SMARCD3/TGM2/TLR2/TYROBP/WNT2	23	3.63809	2.27211
GO:0034109	homotypic cell-cell adhesion	11/636	90/18723	0.000232313	0.00293776	0.00205388	FERMT3/IL6/JUP/LYN/MEGF10/PDPN/PIK3CG/PRKCQ/PTPN6/SERPINE2/SYK	11	3.63393	3.59806
GO:0046849	bone remodeling	11/636	90/18723	0.000232313	0.00293776	0.00205388	CSF1R/CTHRC1/IL6/IL7/INPP5D/LTBP3/MDK/PDK4/RAC2/SPP1/SYK	11	3.63393	3.59806
GO:0048340	paraxial mesoderm morphogenesis	4/636	10/18723	0.000235198	0.00296645	0.00207394	FOXC1/FOXC2/LEF1/WNT5A	4	3.62857	11.7755
GO:0002790	peptide secretion	20/636	242/18723	0.000237981	0.00299372	0.00209301	ABCG1/ADCYAP1/ALOX5/ANO1/CNR1/EFNA5/IL1B/IL1RN/IL6/ISL1/MYRIP/NNAT/PAX8/PTPRN/S100A8/SIRT3/SYBU/SYT9/TRPM2/UCP2	20	3.62346	2.43295
GO:0090090	negative regulation of canonical Wnt signaling pathway	14/636	137/18723	0.000239006	0.00299878	0.00209655	ANKRD6/APOE/AXIN2/CTHRC1/EGR1/IGFBP2/IGFBP6/ISL1/LRP4/MDK/MLLT3/NKD1/SOX9/WNT5A	14	3.62159	3.00833
GO:0002433	immune response-regulating cell surface receptor signaling pathway involved in phagocytosis	6/636	27/18723	0.000241263	0.00300363	0.00209993	FCGR2B/FGR/LYN/PTPRC/SYK/VAV3	6	3.61751	6.54193
GO:0036037	CD8-positive, alpha-beta T cell activation	6/636	27/18723	0.000241263	0.00300363	0.00209993	CLEC4A/MAPK8IP1/NCKAP1L/RUNX3/TNFSF8/WDFY4	6	3.61751	6.54193
GO:0038096	Fc-gamma receptor signaling pathway involved in phagocytosis	6/636	27/18723	0.000241263	0.00300363	0.00209993	FCGR2B/FGR/LYN/PTPRC/SYK/VAV3	6	3.61751	6.54193
GO:0007204	positive regulation of cytosolic calcium ion concentration	24/636	319/18723	0.000248404	0.00308457	0.00215652	ACKR4/ADCYAP1/ANK2/BDKRB2/C5AR1/C5AR2/CAPN3/CASQ1/CCR5/CD55/CNR1/EDNRB/F2RL1/GNA15/HTR2A/LYN/PIK3CG/PTGER4/PTGFR/PTPN6/PTPRC/TGM2/TRDN/TRPM2	24	3.60484	2.21482
GO:0050878	regulation of body fluid levels	27/636	379/18723	0.000253553	0.00312816	0.002187	ADA/ADRA2B/APOE/CDO1/DGKI/EDNRB/F2RL1/FCER1G/FERMT3/HPSE/IL6/LYN/MET/NR1H3/PDGFB/PDPN/PIK3CG/PLA2G4A/PRKCQ/PTPN6/SERPINE2/SYK/THBS1/VAMP8/VAV3/WAS/XDH	27	3.59593	2.09721
GO:2000146	negative regulation of cell motility	26/636	359/18723	0.000254118	0.00312816	0.002187	ADA/ADAMTS9/ADGRG1/AIF1/ANGPT2/ANGPT4/APOE/ARHGDIB/C5AR2/CITED2/DACH1/DPEP1/ENG/HAS1/JUP/LDLRAD4/MEOX2/NR2F2/NRG1/PHLDB2/PPARG/PTGER4/PTPRK/THBS1/TIE1/WAS	26	3.59496	2.13205
GO:0002062	chondrocyte differentiation	12/636	106/18723	0.000254283	0.00312816	0.002187	AXIN2/BMP4/COL2A1/EFEMP1/LTBP3/MDK/MKX/MUSTN1/RUNX3/SHOX2/SOX5/SOX9	12	3.59468	3.33268
GO:0030279	negative regulation of ossification	7/636	38/18723	0.000254512	0.00312816	0.002187	LRP4/LTBP3/MDK/MKX/SMAD6/SOX9/SRGN	7	3.59429	5.42291
GO:0001657	ureteric bud development	11/636	91/18723	0.000256303	0.00313418	0.00219121	BMP4/CRLF1/EYA1/FOXC1/FOXC2/PAX8/RET/ROBO2/SALL1/SMAD6/SOX9	11	3.59125	3.55852
GO:0045582	positive regulation of T cell differentiation	11/636	91/18723	0.000256303	0.00313418	0.00219121	ADA/CD86/IL18/IL7/LEF1/MDK/NCKAP1L/PTPRC/RUNX3/SYK/TNFSF4	11	3.59125	3.55852
GO:0050769	positive regulation of neurogenesis	19/636	225/18723	0.000257079	0.00313571	0.00219228	BIN1/CRABP2/IL1B/IL6/LIF/LYN/MDK/NGF/NRP1/NTN1/PTPRD/RND2/ROBO2/SERPINE2/SHOX2/SMARCD3/TGM2/TLR2/WNT2	19	3.58993	2.48593
GO:0099054	presynapse assembly	8/636	50/18723	0.000258122	0.00314048	0.00219561	BSN/CBLN2/EFNB2/IL1RAP/LRP4/PTPRD/SLITRK6/WNT5A	8	3.58818	4.71019
GO:0030889	negative regulation of B cell proliferation	5/636	18/18723	0.000263987	0.0031957	0.00223422	BTK/FCGR2B/INPP5D/LYN/TYROBP	5	3.57842	8.17741
GO:0150078	positive regulation of neuroinflammatory response	5/636	18/18723	0.000263987	0.0031957	0.00223422	CTSC/IL18/IL1B/IL33/IL6	5	3.57842	8.17741
GO:0051216	cartilage development	17/636	190/18723	0.000272117	0.00328587	0.00229726	AXIN2/BGN/BMP4/COL2A1/EFEMP1/HOXD3/ITGB8/LTBP3/MDK/MKX/MUSTN1/RUNX3/SATB2/SHOX2/SOX5/SOX9/WNT5A	17	3.56524	2.63399
GO:0002824	positive regulation of adaptive immune response based on somatic recombination of immune receptors built from immunoglobulin superfamily domains	12/636	107/18723	0.000277738	0.00333701	0.00233301	ADA/BTK/CD55/IL18/IL18R1/IL1B/IL6/PLA2G4A/PRKCQ/PTPRC/SLC11A1/TNFSF4	12	3.55637	3.30153
GO:0007229	integrin-mediated signaling pathway	12/636	107/18723	0.000277738	0.00333701	0.00233301	FERMT3/FGR/ITGA8/ITGA9/ITGAL/ITGAM/ITGB2/ITGB8/LIMS2/NRP1/SYK/VAV3	12	3.55637	3.30153
GO:0072163	mesonephric epithelium development	11/636	92/18723	0.000282349	0.00337558	0.00235998	BMP4/CRLF1/EYA1/FOXC1/FOXC2/PAX8/RET/ROBO2/SALL1/SMAD6/SOX9	11	3.54921	3.51984
GO:0072164	mesonephric tubule development	11/636	92/18723	0.000282349	0.00337558	0.00235998	BMP4/CRLF1/EYA1/FOXC1/FOXC2/PAX8/RET/ROBO2/SALL1/SMAD6/SOX9	11	3.54921	3.51984
GO:0007411	axon guidance	19/636	227/18723	0.000287662	0.00343059	0.00239844	ANOS1/BCL11B/EFNA5/EFNB2/EMB/EPHA3/FLRT2/ISL1/NRP1/NTN1/PRKCQ/RAC2/RET/ROBO2/SCN1B/SEMA3D/SEMA3E/SLIT3/WNT5A	19	3.54112	2.46403
GO:0046850	regulation of bone remodeling	8/636	51/18723	0.000297159	0.00351415	0.00245685	CSF1R/IL6/INPP5D/LTBP3/MDK/PDK4/SPP1/SYK	8	3.52701	4.61783
GO:0001945	lymph vessel development	6/636	28/18723	0.000298316	0.00351415	0.00245685	FOXC1/FOXC2/NR2F2/PDPN/SYK/TIE1	6	3.52532	6.30829
GO:0002675	positive regulation of acute inflammatory response	6/636	28/18723	0.000298316	0.00351415	0.00245685	BTK/CNR1/IL1B/IL6/PIK3CG/PTGS2	6	3.52532	6.30829
GO:0010575	positive regulation of vascular endothelial growth factor production	6/636	28/18723	0.000298316	0.00351415	0.00245685	C5AR1/HPSE/IL1B/IL6/ISL1/PTGS2	6	3.52532	6.30829
GO:1902624	positive regulation of neutrophil migration	6/636	28/18723	0.000298316	0.00351415	0.00245685	C5AR1/CXCL8/MDK/NCKAP1L/RAC2/THBS4	6	3.52532	6.30829
GO:0097485	neuron projection guidance	19/636	228/18723	0.000304111	0.00357368	0.00249847	ANOS1/BCL11B/EFNA5/EFNB2/EMB/EPHA3/FLRT2/ISL1/NRP1/NTN1/PRKCQ/RAC2/RET/ROBO2/SCN1B/SEMA3D/SEMA3E/SLIT3/WNT5A	19	3.51697	2.45322
GO:0030336	negative regulation of cell migration	25/636	344/18723	0.000315008	0.00369272	0.0025817	ADA/ADAMTS9/ADGRG1/AIF1/ANGPT2/ANGPT4/APOE/ARHGDIB/C5AR2/CITED2/DACH1/DPEP1/ENG/HAS1/JUP/LDLRAD4/MEOX2/NR2F2/NRG1/PHLDB2/PPARG/PTGER4/PTPRK/THBS1/TIE1	25	3.50168	2.13944
GO:0035296	regulation of tube diameter	14/636	141/18723	0.000322337	0.00376034	0.00262898	ADCYAP1/ADRA2B/APOE/BDKRB2/DOCK4/EDNRB/F2RL1/FOXC1/FOXC2/HTR2A/PTGS2/SMTNL2/SNTA1/SOD3	14	3.49169	2.92299
GO:0097746	blood vessel diameter maintenance	14/636	141/18723	0.000322337	0.00376034	0.00262898	ADCYAP1/ADRA2B/APOE/BDKRB2/DOCK4/EDNRB/F2RL1/FOXC1/FOXC2/HTR2A/PTGS2/SMTNL2/SNTA1/SOD3	14	3.49169	2.92299
GO:0001935	endothelial cell proliferation	17/636	193/18723	0.000327198	0.00380782	0.00266217	ALOX5/APELA/APOE/BMP4/EGFL7/MDK/NR2F2/NRP1/PDGFB/PIK3CD/PPARG/THBS1/THBS4/TIE1/WNT2/WNT5A/XDH	17	3.48519	2.59304
GO:0002456	T cell mediated immunity	12/636	109/18723	0.000330191	0.00382418	0.00267361	AHR/CD55/CTSC/FCGR2B/IL18/IL18R1/IL1B/IL6/NCKAP1L/PTPRC/TNFSF4/WAS	12	3.48123	3.24096
GO:0072009	nephron epithelium development	12/636	109/18723	0.000330191	0.00382418	0.00267361	BMP4/EYA1/FOXC1/FOXC2/IRX1/KLF15/LIF/MTSS1/PAX8/PECAM1/SALL1/SOX9	12	3.48123	3.24096
GO:0014068	positive regulation of phosphatidylinositol 3-kinase signaling	10/636	79/18723	0.000332512	0.00382581	0.00267475	F2RL1/FGR/IL18/NCF1/PDGFB/PDGFD/PIK3AP1/PRR5L/PTPN6/SOX9	10	3.47819	3.72642
GO:0045453	bone resorption	9/636	65/18723	0.000332713	0.00382581	0.00267475	CSF1R/IL6/IL7/INPP5D/LTBP3/PDK4/RAC2/SPP1/SYK	9	3.47793	4.07612
GO:1905330	regulation of morphogenesis of an epithelium	9/636	65/18723	0.000332713	0.00382581	0.00267475	BMP4/LIF/MDK/NKD1/PAX8/PIK3CD/SOX9/WNT2/WNT5A	9	3.47793	4.07612
GO:0006874	cellular calcium ion homeostasis	30/636	448/18723	0.000340811	0.00390449	0.00272976	ACKR4/ADCYAP1/ANK2/APOE/ATP2A3/BDKRB2/BOK/C5AR1/C5AR2/CAPN3/CASQ1/CCR5/CD55/CNR1/EDNRB/F2RL1/GNA15/GRIA1/HTR2A/LYN/PIK3CG/PTGER4/PTGFR/PTPN6/PTPRC/TGM2/TNNI3/TRDN/TRPM2/WNT5A	30	3.46749	1.97134
GO:0048704	embryonic skeletal system morphogenesis	11/636	94/18723	0.000341177	0.00390449	0.00272976	BMP4/COL2A1/EYA1/FOXC2/GSC/HOXB6/HOXD3/HOXD9/MMP16/SATB2/SHOX2	11	3.46702	3.44495
GO:0030258	lipid modification	18/636	212/18723	0.000346469	0.00393932	0.00275411	ABCB11/ABCG1/ACAD10/ALOX5/APOE/CNR1/CYP1A1/DGKI/EPHX2/INPP4B/INPP5D/MFSD2A/PDK4/PLPP6/PLPPR2/SLC27A2/SOX9/SYNJ2	18	3.46034	2.49951
GO:0035150	regulation of tube size	14/636	142/18723	0.000346687	0.00393932	0.00275411	ADCYAP1/ADRA2B/APOE/BDKRB2/DOCK4/EDNRB/F2RL1/FOXC1/FOXC2/HTR2A/PTGS2/SMTNL2/SNTA1/SOD3	14	3.46006	2.9024
GO:0010759	positive regulation of macrophage chemotaxis	5/636	19/18723	0.000348309	0.00393932	0.00275411	C5AR1/CSF1R/MDK/THBS1/TNFSF18	5	3.45804	7.74702
GO:0061323	cell proliferation involved in heart morphogenesis	5/636	19/18723	0.000348309	0.00393932	0.00275411	BMP4/EYA1/ISL1/PITX2/SOX9	5	3.45804	7.74702
GO:0072077	renal vesicle morphogenesis	5/636	19/18723	0.000348309	0.00393932	0.00275411	BMP4/LIF/PAX8/SALL1/SOX9	5	3.45804	7.74702
GO:0051051	negative regulation of transport	31/636	470/18723	0.000354232	0.0039908	0.0027901	ADA/ADCYAP1/ADRA2B/APOE/BIN1/CABP1/CNR1/CRYAB/EPHA3/FCGR2B/HTR2A/IL1B/LIF/MMP9/NCKAP1L/NEDD4L/NR1H3/NRG1/PICALM/PTGS2/SCAMP5/SERPINE2/SPI1/STXBP6/THBS1/TLR2/TRDN/UCP2/UNC119/VAMP8/WNK2	31	3.45071	1.9417
GO:0010863	positive regulation of phospholipase C activity	7/636	40/18723	0.000354517	0.0039908	0.0027901	C5AR1/CD86/GNA15/HTR2A/PLCB2/PTAFR/RASGRP4	7	3.45036	5.15177
GO:0001660	fever generation	4/636	11/18723	0.000359682	0.00401145	0.00280454	CNR1/EDNRB/IL1B/PTGS2	4	3.44408	10.705
GO:0002604	regulation of dendritic cell antigen processing and presentation	4/636	11/18723	0.000359682	0.00401145	0.00280454	CD68/FCGR2B/SLC11A1/THBS1	4	3.44408	10.705
GO:0046643	regulation of gamma-delta T cell activation	4/636	11/18723	0.000359682	0.00401145	0.00280454	LEF1/NCKAP1L/PTPRC/SYK	4	3.44408	10.705
GO:0098883	synapse pruning	4/636	11/18723	0.000359682	0.00401145	0.00280454	C1QA/C1QB/C1QC/ITGAM	4	3.44408	10.705
GO:0043405	regulation of MAP kinase activity	16/636	177/18723	0.000363616	0.00404596	0.00282866	APOE/BMP4/FZD10/HTR2A/IL1B/LYN/MAPK8IP1/PDGFB/PDGFD/PIK3CG/PPARG/PTPN6/SYK/THBS1/TNXB/WNT5A	16	3.43936	2.66112
GO:0002862	negative regulation of inflammatory response to antigenic stimulus	6/636	29/18723	0.000365431	0.00405679	0.00283624	ADCYAP1/FCGR2B/FGR/LYN/PLK2/SYK	6	3.43719	6.09076
GO:0042093	T-helper cell differentiation	9/636	66/18723	0.000373833	0.00413103	0.00288814	CD86/IL18/IL18R1/IL6/IL6R/LEF1/PTGER4/TNFSF18/TNFSF4	9	3.42732	4.01437
GO:0050922	negative regulation of chemotaxis	9/636	66/18723	0.000373833	0.00413103	0.00288814	AIF1/ANGPT2/C5AR2/NRP1/ROBO2/SEMA3D/SEMA3E/THBS1/WNT5A	9	3.42732	4.01437
GO:0022604	regulation of cell morphogenesis	23/636	309/18723	0.000386206	0.00425799	0.0029769	ATP10A/BAMBI/CSF1R/EFNA5/FES/FGR/FMNL1/ITGB2/LIMS2/MDK/MFSD2A/NEDD4L/NRP1/PDPN/POSTN/PTPRD/RAC2/RND2/RNF157/SEMA3E/STRIP2/SYNE3/WNT5A	23	3.41318	2.19123
GO:0030048	actin filament-based movement	13/636	127/18723	0.00038828	0.00426135	0.00297925	ANK2/BIN1/EPDR1/GSN/JUP/KCNJ5/KCNJ8/MYO1F/NEDD4L/PDPN/SCN1B/SNTA1/WAS	13	3.41086	3.01341
GO:0035270	endocrine system development	13/636	127/18723	0.00038828	0.00426135	0.00297925	ADCYAP1/BMP4/CITED2/HOXD3/IL6/IL6R/ISL1/MDK/PAX8/PITX2/SALL1/SOX9/WNT5A	13	3.41086	3.01341
GO:0007566	embryo implantation	8/636	53/18723	0.000389712	0.00426735	0.00298344	APELA/ARHGDIB/IL1B/LIF/MMP9/PTGS2/SPP1/TPPP3	8	3.40926	4.44357
GO:0014066	regulation of phosphatidylinositol 3-kinase signaling	12/636	111/18723	0.000390801	0.00426953	0.00298497	F2RL1/FGR/IL18/NCF1/PDGFB/PDGFD/PIK3AP1/PIK3IP1/PRR5L/PTPN6/SERPINE2/SOX9	12	3.40804	3.18256
GO:0090276	regulation of peptide hormone secretion	17/636	196/18723	0.000391683	0.00426953	0.00298497	ABCG1/ADCYAP1/ALOX5/ANO1/CNR1/EFNA5/IL1B/IL6/ISL1/MYRIP/NNAT/PAX8/SIRT3/SYBU/SYT9/TRPM2/UCP2	17	3.40706	2.55335
GO:0010324	membrane invagination	14/636	144/18723	0.000400135	0.0043518	0.00304249	AIF1/BIN2/F2RL1/FCGR1A/FCGR2B/GSN/ITGAM/ITGB2/MARCO/MEGF10/MSR1/NCKAP1L/RAC2/THBS1	14	3.39779	2.86209
GO:0001823	mesonephros development	11/636	96/18723	0.000409982	0.00442891	0.00309639	BMP4/CRLF1/EYA1/FOXC1/FOXC2/PAX8/RET/ROBO2/SALL1/SMAD6/SOX9	11	3.38724	3.37318
GO:0002718	regulation of cytokine production involved in immune response	11/636	96/18723	0.000409982	0.00442891	0.00309639	BTK/CD55/F2RL1/IL18/IL18R1/IL1B/IL6/LAPTM5/TNFSF4/TRIM6/WNT5A	11	3.38724	3.37318
GO:0042472	inner ear morphogenesis	11/636	96/18723	0.000409982	0.00442891	0.00309639	COL2A1/CTHRC1/EYA1/MAFB/NTN1/PAX8/SLITRK6/SOBP/SOX9/WNT5A/ZIC1	11	3.38724	3.37318
GO:0006941	striated muscle contraction	16/636	179/18723	0.000412233	0.00444326	0.00310643	ANK2/BIN1/CASQ1/DTNA/GSN/JUP/KCNJ5/KCNJ8/NEDD4L/PIK3CG/RCSD1/SCN1B/SNTA1/TNNI1/TNNI3/TTN	16	3.38486	2.63139
GO:1902622	regulation of neutrophil migration	7/636	41/18723	0.000415133	0.0044485	0.00311009	C5AR1/C5AR2/CXCL8/MDK/NCKAP1L/RAC2/THBS4	7	3.38181	5.02612
GO:1905314	semi-lunar valve development	7/636	41/18723	0.000415133	0.0044485	0.00311009	BMP4/ELN/ROBO2/SLIT3/SMAD6/SOX9/TIE1	7	3.38181	5.02612
GO:0071248	cellular response to metal ion	17/636	197/18723	0.000415489	0.0044485	0.00311009	ADCY7/CAPN3/CEBPA/CPNE7/CYBB/CYP1A1/DLG2/DPEP1/FABP4/MAP1LC3A/MMP9/NCF1/NQO1/PTGS2/SYT9/TRPM2/WNT5A	17	3.38144	2.54039
GO:0070304	positive regulation of stress-activated protein kinase signaling cascade	13/636	128/18723	0.00041905	0.00445694	0.00311599	ANKRD6/BMP4/F2RL1/FCGR2B/IGFBP6/IL1B/LYN/MAPK8IP1/NCF1/RELL1/SPI1/WNT5A/XDH	13	3.37773	2.98987
GO:0009880	embryonic pattern specification	9/636	67/18723	0.000419052	0.00445694	0.00311599	HOXD8/MEOX2/NRP1/PCSK6/SATB2/SIM2/SMAD6/STIL/WNT5A	9	3.37773	3.95445
GO:0070527	platelet aggregation	9/636	67/18723	0.000419052	0.00445694	0.00311599	FERMT3/IL6/LYN/PDPN/PIK3CG/PRKCQ/PTPN6/SERPINE2/SYK	9	3.37773	3.95445
GO:0002821	positive regulation of adaptive immune response	12/636	112/18723	0.00042447	0.00450462	0.00314932	ADA/BTK/CD55/IL18/IL18R1/IL1B/IL6/PLA2G4A/PRKCQ/PTPRC/SLC11A1/TNFSF4	12	3.37215	3.15414
GO:0050864	regulation of B cell activation	17/636	198/18723	0.000440532	0.00465123	0.00325183	ADA/AHR/BTK/FCGR2B/IL6/IL7/INPP5D/LAPTM5/LYN/NCKAP1L/PTPN6/PTPRC/SAMSN1/SYK/TNFSF4/TYROBP/VAV3	17	3.35602	2.52756
GO:0007202	activation of phospholipase C activity	6/636	30/18723	0.000443796	0.00465123	0.00325183	C5AR1/CD86/GNA15/HTR2A/PLCB2/RASGRP4	6	3.35282	5.88774
GO:0043304	regulation of mast cell degranulation	6/636	30/18723	0.000443796	0.00465123	0.00325183	FES/FGR/LYN/RAC2/SYK/VAMP8	6	3.35282	5.88774
GO:0045577	regulation of B cell differentiation	6/636	30/18723	0.000443796	0.00465123	0.00325183	BTK/IL7/INPP5D/NCKAP1L/PTPN6/SYK	6	3.35282	5.88774
GO:0086002	cardiac muscle cell action potential involved in contraction	8/636	54/18723	0.000444078	0.00465123	0.00325183	ANK2/BIN1/JUP/KCNJ5/KCNJ8/NEDD4L/SCN1B/SNTA1	8	3.35254	4.36129
GO:1902893	regulation of pri-miRNA transcription by RNA polymerase II	8/636	54/18723	0.000444078	0.00465123	0.00325183	BMP4/EGR1/PDGFB/POU5F1/PPARG/SMAD6/SOX9/SPI1	8	3.35254	4.36129
GO:0070252	actin-mediated cell contraction	11/636	97/18723	0.000448526	0.00466186	0.00325926	ANK2/BIN1/EPDR1/GSN/JUP/KCNJ5/KCNJ8/NEDD4L/PDPN/SCN1B/SNTA1	11	3.34821	3.33841
GO:1901216	positive regulation of neuron death	11/636	97/18723	0.000448526	0.00466186	0.00325926	C1QA/EFNB2/EGR1/FCGR2B/ITGAM/ITGB2/NQO1/PICALM/TRPM2/TYROBP/WNT5A	11	3.34821	3.33841
GO:0001892	embryonic placenta development	10/636	82/18723	0.000450828	0.00466186	0.00325926	CEBPA/CITED2/E2F7/LEF1/LIF/NR2F2/PDGFB/PRDM1/ST14/WNT2	10	3.34599	3.59008
GO:0002577	regulation of antigen processing and presentation	5/636	20/18723	0.000451514	0.00466186	0.00325926	CD68/FCGR2B/SLC11A1/THBS1/WAS	5	3.34533	7.35967
GO:0032930	positive regulation of superoxide anion generation	5/636	20/18723	0.000451514	0.00466186	0.00325926	F2RL1/ITGAM/ITGB2/SYK/TYROBP	5	3.34533	7.35967
GO:0072087	renal vesicle development	5/636	20/18723	0.000451514	0.00466186	0.00325926	BMP4/LIF/PAX8/SALL1/SOX9	5	3.34533	7.35967
GO:0007498	mesoderm development	13/636	129/18723	0.000451866	0.00466186	0.00325926	APELA/BMP4/BTK/CITED2/EYA1/EYA2/FOXC1/FOXC2/IKZF1/ITGA8/LEF1/TIE1/WNT5A	13	3.34499	2.96669
GO:0045580	regulation of T cell differentiation	14/636	146/18723	0.000460464	0.00473393	0.00330965	ADA/BMP4/CD86/IL18/IL7/LEF1/MDK/NCKAP1L/PRDM1/PTPRC/RUNX3/SYK/TNFSF18/TNFSF4	14	3.3368	2.82289
GO:0031346	positive regulation of cell projection organization	25/636	353/18723	0.000462493	0.00473393	0.00330965	ADCYAP1/APOE/CNR1/CRABP2/EPHA3/F2RL1/FES/LYN/MDK/NEGR1/NGF/NRP1/NTN1/PTPRD/RAC2/RET/RND2/ROBO2/S100A9/SCARF1/SCN1B/SHOX2/STMN2/WNT5A/ZMYND10	25	3.33489	2.08489
GO:0032640	tumor necrosis factor production	16/636	181/18723	0.000466342	0.00473393	0.00330965	C5AR2/CD14/CLEC4A/CYBB/HAVCR2/IL33/IL6/ISL1/PTAFR/PTPN6/PTPRC/SYK/THBS1/TLR2/TYROBP/WNT5A	16	3.3313	2.60231
GO:0032680	regulation of tumor necrosis factor production	16/636	181/18723	0.000466342	0.00473393	0.00330965	C5AR2/CD14/CLEC4A/CYBB/HAVCR2/IL33/IL6/ISL1/PTAFR/PTPN6/PTPRC/SYK/THBS1/TLR2/TYROBP/WNT5A	16	3.3313	2.60231
GO:0030072	peptide hormone secretion	19/636	236/18723	0.000467957	0.00473393	0.00330965	ABCG1/ADCYAP1/ALOX5/ANO1/CNR1/EFNA5/IL1B/IL1RN/IL6/ISL1/MYRIP/NNAT/PAX8/PTPRN/SIRT3/SYBU/SYT9/TRPM2/UCP2	19	3.32979	2.37006
GO:0002294	CD4-positive, alpha-beta T cell differentiation involved in immune response	9/636	68/18723	0.000468677	0.00473393	0.00330965	CD86/IL18/IL18R1/IL6/IL6R/LEF1/PTGER4/TNFSF18/TNFSF4	9	3.32913	3.8963
GO:0042531	positive regulation of tyrosine phosphorylation of STAT protein	9/636	68/18723	0.000468677	0.00473393	0.00330965	CRLF1/CSF1R/IL18/IL6/IL6R/ISL1/LIF/LYN/TNFSF18	9	3.32913	3.8963
GO:0042698	ovulation cycle	9/636	68/18723	0.000468677	0.00473393	0.00330965	EGR1/EREG/MDK/PTPRN/RETN/ROBO2/SLIT3/TIMP4/TRPM2	9	3.32913	3.8963
GO:0046637	regulation of alpha-beta T cell differentiation	9/636	68/18723	0.000468677	0.00473393	0.00330965	ADA/CD86/IL18/NCKAP1L/PRDM1/RUNX3/SYK/TNFSF18/TNFSF4	9	3.32913	3.8963
GO:0060411	cardiac septum morphogenesis	9/636	68/18723	0.000468677	0.00473393	0.00330965	BMP4/CITED2/ENG/ISL1/NRP1/ROBO2/SLIT3/SMAD6/WNT5A	9	3.32913	3.8963
GO:1900274	regulation of phospholipase C activity	7/636	42/18723	0.000483749	0.00487594	0.00340893	C5AR1/CD86/GNA15/HTR2A/PLCB2/PTAFR/RASGRP4	7	3.31538	4.90645
GO:0042113	B cell activation	24/636	334/18723	0.000485025	0.0048786	0.00341079	ADA/AHR/BTK/CD86/EXO1/FCGR2B/IL6/IL7/INPP5D/LAPTM5/LAT2/LEF1/LFNG/LYN/NCKAP1L/PIK3CD/PTPN6/PTPRC/SAMSN1/SPI1/SYK/TNFSF4/TYROBP/VAV3	24	3.31424	2.11535
GO:0002367	cytokine production involved in immune response	11/636	98/18723	0.000490059	0.00491896	0.00343901	BTK/CD55/F2RL1/IL18/IL18R1/IL1B/IL6/LAPTM5/TNFSF4/TRIM6/WNT5A	11	3.30975	3.30434
GO:0002253	activation of immune response	26/636	375/18723	0.000495146	0.0049597	0.00346749	ADA/BTK/C1QA/C1QB/C1QC/C5AR1/C5AR2/CD55/CFB/CFP/FCER1G/FCGR2B/FGR/IL1B/INPP5D/LAPTM5/LAT2/LCP2/LYN/NCKAP1L/PIK3CD/PTPN6/PTPRC/SYK/TYROBP/VAV3	26	3.30527	2.04108
GO:0001755	neural crest cell migration	8/636	55/18723	0.000504439	0.00501111	0.00350343	BMP4/EDNRB/ISL1/NRP1/PITX2/RET/SEMA3D/SEMA3E	8	3.29719	4.28199
GO:0003179	heart valve morphogenesis	8/636	55/18723	0.000504439	0.00501111	0.00350343	ADAMTS9/BMP4/ELN/ROBO2/SLIT3/SMAD6/SOX9/TIE1	8	3.29719	4.28199
GO:0061098	positive regulation of protein tyrosine kinase activity	8/636	55/18723	0.000504439	0.00501111	0.00350343	CSF1R/EREG/FCGR1A/HBEGF/NCF1/NRG1/PDGFB/UNC119	8	3.29719	4.28199
GO:0061614	pri-miRNA transcription by RNA polymerase II	8/636	55/18723	0.000504439	0.00501111	0.00350343	BMP4/EGR1/PDGFB/POU5F1/PPARG/SMAD6/SOX9/SPI1	8	3.29719	4.28199
GO:0050796	regulation of insulin secretion	15/636	165/18723	0.000517358	0.00512887	0.00358576	ABCG1/ALOX5/ANO1/CNR1/EFNA5/IL1B/IL6/ISL1/MYRIP/NNAT/SIRT3/SYBU/SYT9/TRPM2/UCP2	15	3.28621	2.67624
GO:0002287	alpha-beta T cell activation involved in immune response	9/636	69/18723	0.000523028	0.00514867	0.00359961	CD86/IL18/IL18R1/IL6/IL6R/LEF1/PTGER4/TNFSF18/TNFSF4	9	3.28148	3.83983
GO:0002293	alpha-beta T cell differentiation involved in immune response	9/636	69/18723	0.000523028	0.00514867	0.00359961	CD86/IL18/IL18R1/IL6/IL6R/LEF1/PTGER4/TNFSF18/TNFSF4	9	3.28148	3.83983
GO:1901224	positive regulation of NIK/NF-kappaB signaling	9/636	69/18723	0.000523028	0.00514867	0.00359961	CD14/CD86/HAVCR2/IL18/IL18R1/IL1B/LAPTM5/TLR2/TLR7	9	3.28148	3.83983
GO:0009952	anterior/posterior pattern specification	17/636	201/18723	0.00052363	0.00514867	0.00359961	AXIN2/BMP4/FOXC1/FOXC2/HOXB6/HOXD3/HOXD8/HOXD9/LEF1/LFNG/MEOX2/MLLT3/NKD1/NR2F2/PCSK6/WNT2/WNT5A	17	3.28098	2.48984
GO:0033006	regulation of mast cell activation involved in immune response	6/636	31/18723	0.000534665	0.00524647	0.00366798	FES/FGR/LYN/RAC2/SYK/VAMP8	6	3.27192	5.69781
GO:0042471	ear morphogenesis	12/636	115/18723	0.000540515	0.00528236	0.00369307	COL2A1/CTHRC1/EYA1/GSC/MAFB/NTN1/PAX8/SLITRK6/SOBP/SOX9/WNT5A/ZIC1	12	3.26719	3.07186
GO:0071675	regulation of mononuclear cell migration	12/636	115/18723	0.000540515	0.00528236	0.00369307	AIF1/C5AR1/CSF1R/DOCK8/LYN/MDK/PDGFD/S100A14/SPI1/THBS1/TNFSF18/WNT5A	12	3.26719	3.07186
GO:0031348	negative regulation of defense response	20/636	258/18723	0.000545012	0.00531553	0.00371626	ADA/ADCYAP1/ALOX5/APOE/FCGR2B/FGR/HAVCR2/ISL1/LYN/MDK/MEFV/MMP12/NR1H3/PLK2/PPARG/PTGER4/PTGIS/PTPRC/SYK/TNFAIP8L2	20	3.26359	2.28207
GO:2001239	regulation of extrinsic apoptotic signaling pathway in absence of ligand	7/636	43/18723	0.000561105	0.00546142	0.00381826	COL2A1/EYA1/EYA2/EYA4/IL1B/IL7/RET	7	3.25096	4.79234
GO:0010810	regulation of cell-substrate adhesion	18/636	221/18723	0.000569886	0.00553571	0.0038702	ANGPT2/CCDC80/ECM2/EFNA5/EPHA3/JUP/LIMS2/MDK/MMP12/NRP1/PDGFB/PDPN/PHLDB2/POSTN/RAC2/SEMA3E/THBS1/VIT	18	3.24421	2.39772
GO:0046641	positive regulation of alpha-beta T cell proliferation	5/636	21/18723	0.000576168	0.00557425	0.00389714	CD55/IL18/PTPRC/SYK/TNFSF4	5	3.23945	7.00921
GO:0072111	cell proliferation involved in kidney development	5/636	21/18723	0.000576168	0.00557425	0.00389714	BMP4/EGR1/IL6R/PDGFB/PDGFD	5	3.23945	7.00921
GO:0031960	response to corticosteroid	15/636	167/18723	0.000587264	0.00567022	0.00396423	ADCYAP1/AIF1/CDO1/CNGA3/CYBB/ENG/FIBIN/IGFBP2/IL1RN/IL6/ISL1/MDK/PTAFR/PTGS2/SLIT3	15	3.23117	2.64419
GO:0043542	endothelial cell migration	21/636	279/18723	0.000589481	0.00568023	0.00397124	ADAMTS9/ANGPT2/ANGPT4/APOE/BMP4/EFNB2/FOXC2/JUP/MEOX2/MET/NR2F2/NRP1/PDGFB/PIK3CD/PIK3CG/PLK2/PPARG/PRCP/PTGS2/THBS1/WNT5A	21	3.22953	2.21581
GO:0090132	epithelium migration	25/636	360/18723	0.000616059	0.0059245	0.00414201	ADAMTS9/ANGPT2/ANGPT4/APELA/APOE/BMP4/EFNB2/FOXC2/HBEGF/JUP/MEOX2/MET/MMP9/NR2F2/NRP1/PDGFB/PIK3CD/PIK3CG/PLK2/PPARG/PRCP/PTGS2/SOX9/THBS1/WNT5A	25	3.21038	2.04435
GO:0002702	positive regulation of production of molecular mediator of immune response	12/636	117/18723	0.000631837	0.00606413	0.00423963	CD55/CD86/F2RL1/IL18/IL18R1/IL1B/IL6/LAPTM5/PTPRC/TNFSF4/TRIM6/WNT5A	12	3.19939	3.01935
GO:0061036	positive regulation of cartilage development	6/636	32/18723	0.000639356	0.00609984	0.0042646	BMP4/MDK/MUSTN1/SOX5/SOX9/WNT5A	6	3.19426	5.51975
GO:1900745	positive regulation of p38MAPK cascade	6/636	32/18723	0.000639356	0.00609984	0.0042646	BMP4/IL1B/NCF1/RELL1/SPI1/XDH	6	3.19426	5.51975
GO:1901889	negative regulation of cell junction assembly	6/636	32/18723	0.000639356	0.00609984	0.0042646	IL1B/PHLDB2/ROBO2/THBS1/TLR2/WNT5A	6	3.19426	5.51975
GO:0044409	entry into host	14/636	151/18723	0.000646118	0.00612149	0.00427974	CCR5/CD55/CD86/CLEC5A/CXCL8/EFNB2/GSN/HTR2A/MRC1/NRP1/SELPLG/SIGLEC1/TRIM6/VAMP8	14	3.18969	2.72941
GO:0033555	multicellular organismal response to stress	9/636	71/18723	0.000647264	0.00612149	0.00427974	ADCYAP1/APOE/ASIC4/EDNRB/MDK/MORC1/RET/THBS1/THBS4	9	3.18892	3.73166
GO:0061515	myeloid cell development	9/636	71/18723	0.000647264	0.00612149	0.00427974	ADGRF5/CITED2/EVI2B/NCKAP1L/NRROS/PTBP3/PTPN6/TLR2/TYROBP	9	3.18892	3.73166
GO:0042554	superoxide anion generation	7/636	44/18723	0.000647979	0.00612149	0.00427974	CYBB/F2RL1/ITGAM/ITGB2/NCF1/SYK/TYROBP	7	3.18844	4.68343
GO:0045124	regulation of bone resorption	7/636	44/18723	0.000647979	0.00612149	0.00427974	CSF1R/IL6/INPP5D/LTBP3/PDK4/SPP1/SYK	7	3.18844	4.68343
GO:0034103	regulation of tissue remodeling	10/636	86/18723	0.000661082	0.00623306	0.00435774	CSF1R/IL18/IL6/INPP5D/LTBP3/MDK/PDK4/SPP1/SYK/THBS4	10	3.17974	3.4231
GO:0051251	positive regulation of lymphocyte activation	25/636	362/18723	0.000667409	0.00628042	0.00439085	ADA/AIF1/BTK/CD55/CD86/DOCK8/HAVCR2/IGFBP2/IL18/IL1B/IL6/IL7/INPP5D/LEF1/LYN/MDK/NCKAP1L/PRKCQ/PTPN6/PTPRC/RUNX3/SYK/TNFSF4/TYROBP/VAV3	25	3.17561	2.03306
GO:0032677	regulation of interleukin-8 production	11/636	102/18723	0.000689764	0.00646776	0.00452182	C5AR2/CD14/F2RL1/IL1B/IL6/PTPRC/SSC5D/SYK/TLR2/TLR7/WNT5A	11	3.1613	3.17476
GO:0051092	positive regulation of NF-kappaB transcription factor activity	14/636	152/18723	0.000690002	0.00646776	0.00452182	BTK/CAPN3/IL18/IL18R1/IL1B/IL1RAP/PRKCQ/S100A8/S100A9/TLR2/TNFSF18/TRIM52/TRIM6/WNT5A	14	3.16115	2.71146
GO:0010001	glial cell differentiation	18/636	225/18723	0.000703569	0.00658213	0.00460178	BIN1/BOK/C1QA/C5AR1/IL6/KLF15/LEF1/LIF/LYN/MDK/MXRA8/NRG1/NRROS/S100A8/S100A9/SERPINE2/SOX9/TLR2	18	3.15269	2.35509
GO:0048839	inner ear development	16/636	188/18723	0.000706461	0.00659001	0.00460729	ATP8B1/BMP4/CEBPA/COL2A1/CTHRC1/EYA1/EYA4/MAFB/NTN1/OC90/PAX8/SLITRK6/SOBP/SOX9/WNT5A/ZIC1	16	3.15091	2.50542
GO:0030178	negative regulation of Wnt signaling pathway	15/636	170/18723	0.000707147	0.00659001	0.00460729	ANKRD6/APOE/AXIN2/CTHRC1/EGR1/GSC/IGFBP2/IGFBP6/ISL1/LRP4/MDK/MLLT3/NKD1/SOX9/WNT5A	15	3.15049	2.59753
GO:0001707	mesoderm formation	9/636	72/18723	0.000717864	0.00667697	0.00466809	APELA/BMP4/EYA1/EYA2/FOXC1/FOXC2/ITGA8/LEF1/WNT5A	9	3.14396	3.67983
GO:0050767	regulation of neurogenesis	25/636	364/18723	0.000722454	0.00670672	0.00468888	ADCYAP1/BIN1/CRABP2/IL1B/IL6/LIF/LRP4/LYN/MDK/NGF/NRP1/NTN1/PTPRD/RND2/ROBO2/SEMA3D/SEMA3E/SERPINE2/SHOX2/SMARCD3/SPP1/TGM2/TLR2/WNT2/WNT5A	25	3.14119	2.02189
GO:0015833	peptide transport	20/636	264/18723	0.000727594	0.00674144	0.00471316	ABCG1/ADCYAP1/ALOX5/ANO1/CNR1/EFNA5/IL1B/IL1RN/IL6/ISL1/MYRIP/NNAT/PAX8/PTPRN/S100A8/SIRT3/SYBU/SYT9/TRPM2/UCP2	20	3.13811	2.2302
GO:0003337	mesenchymal to epithelial transition involved in metanephros morphogenesis	4/636	13/18723	0.00073813	0.00677392	0.00473587	BMP4/LIF/PAX8/SALL1	4	3.13187	9.05806
GO:0042492	gamma-delta T cell differentiation	4/636	13/18723	0.00073813	0.00677392	0.00473587	LEF1/NCKAP1L/PTPRC/SYK	4	3.13187	9.05806
GO:0060707	trophoblast giant cell differentiation	4/636	13/18723	0.00073813	0.00677392	0.00473587	E2F7/LIF/NR2F2/PRDM1	4	3.13187	9.05806
GO:0070486	leukocyte aggregation	4/636	13/18723	0.00073813	0.00677392	0.00473587	IL1B/RAC2/S100A8/S100A9	4	3.13187	9.05806
GO:0072672	neutrophil extravasation	4/636	13/18723	0.00073813	0.00677392	0.00473587	MDK/PECAM1/PIK3CD/PIK3CG	4	3.13187	9.05806
GO:0071241	cellular response to inorganic substance	18/636	226/18723	0.000740917	0.00678658	0.00474472	ADCY7/CAPN3/CEBPA/CPNE7/CYBB/CYP1A1/DLG2/DPEP1/FABP4/MAP1LC3A/MMP3/MMP9/NCF1/NQO1/PTGS2/SYT9/TRPM2/WNT5A	18	3.13023	2.34467
GO:0003197	endocardial cushion development	7/636	45/18723	0.000745182	0.00679979	0.00475395	BMP4/CITED2/ENG/ISL1/ROBO2/SOX9/TMEM100	7	3.12774	4.57935
GO:0085029	extracellular matrix assembly	7/636	45/18723	0.000745182	0.00679979	0.00475395	HAS1/LAMB3/LTBP3/PHLDB2/SOX9/TIE1/TNXB	7	3.12774	4.57935
GO:0032637	interleukin-8 production	11/636	103/18723	0.00074907	0.00682234	0.00476972	C5AR2/CD14/F2RL1/IL1B/IL6/PTPRC/SSC5D/SYK/TLR2/TLR7/WNT5A	11	3.12548	3.14394
GO:0034110	regulation of homotypic cell-cell adhesion	6/636	33/18723	0.000759253	0.00687609	0.0048073	IL6/LYN/PDPN/PRKCQ/SERPINE2/SYK	6	3.11961	5.35249
GO:1901099	negative regulation of signal transduction in absence of ligand	6/636	33/18723	0.000759253	0.00687609	0.0048073	COL2A1/EYA1/EYA2/EYA4/IL1B/IL7	6	3.11961	5.35249
GO:2001240	negative regulation of extrinsic apoptotic signaling pathway in absence of ligand	6/636	33/18723	0.000759253	0.00687609	0.0048073	COL2A1/EYA1/EYA2/EYA4/IL1B/IL7	6	3.11961	5.35249
GO:0043254	regulation of protein-containing complex assembly	28/636	428/18723	0.000762893	0.0068961	0.00482129	APOE/BAIAP2L1/BIN1/BMF/CRYAB/CTNNA2/ELN/FES/GSN/HIP1R/ISL1/LCP1/LDLRAD4/MEFV/MET/MMP1/MMP3/NCKAP1L/NRG1/PTGER4/SMAD6/SOX9/STMN2/STXBP6/SYK/TNFSF18/TPPP3/WAS	28	3.11754	1.92589
GO:0050770	regulation of axonogenesis	14/636	154/18723	0.000785375	0.00708602	0.00495407	CRABP2/LRP4/NGF/NRP1/NTN1/RET/RND2/ROBO2/SEMA3D/SEMA3E/SHOX2/SIPA1L1/SPP1/WNT5A	14	3.10492	2.67624
GO:0086003	cardiac muscle cell contraction	9/636	73/18723	0.000794619	0.00714755	0.00499709	ANK2/BIN1/GSN/JUP/KCNJ5/KCNJ8/NEDD4L/SCN1B/SNTA1	9	3.09984	3.62943
GO:0007219	Notch signaling pathway	15/636	172/18723	0.000798128	0.00714755	0.00499709	ANGPT4/CDH6/CEBPA/EGFL7/FOXC1/FOXC2/HOXD3/LFNG/PERP/POSTN/ROBO2/SOX9/TIMP4/TMEM100/YJEFN3	15	3.09793	2.56733
GO:0048736	appendage development	15/636	172/18723	0.000798128	0.00714755	0.00499709	BMP4/COL2A1/CRABP2/HOXD9/LEF1/LRP4/MEOX2/MUSTN1/NR2F2/PITX2/SALL1/SHOX2/SOX9/TBX4/WNT5A	15	3.09793	2.56733
GO:0060173	limb development	15/636	172/18723	0.000798128	0.00714755	0.00499709	BMP4/COL2A1/CRABP2/HOXD9/LEF1/LRP4/MEOX2/MUSTN1/NR2F2/PITX2/SALL1/SHOX2/SOX9/TBX4/WNT5A	15	3.09793	2.56733
GO:0060048	cardiac muscle contraction	13/636	137/18723	0.000801833	0.00716741	0.00501097	ANK2/BIN1/GSN/JUP/KCNJ5/KCNJ8/NEDD4L/PIK3CG/SCN1B/SNTA1/TNNI1/TNNI3/TTN	13	3.09592	2.79345
GO:0051235	maintenance of location	23/636	327/18723	0.00084367	0.00752741	0.00526266	ABCG1/ANK2/APOE/CAPN3/CASQ1/CCR5/FTL/GSN/HTR2A/IL1B/IL6/LYN/MSR1/NR1H3/NRROS/PPARG/PTPN6/PTPRC/S100A8/S100A9/SRGN/TRDN/TRPM2	23	3.07383	2.07061
GO:0051099	positive regulation of binding	15/636	173/18723	0.000847221	0.00754512	0.00527504	APOE/BAMBI/BMP4/CTHRC1/FOXC1/HIP1R/ISL1/MET/MMP9/NGF/NRP1/PLK2/PPARG/TRIM6/WNT5A	15	3.072	2.55249
GO:0055010	ventricular cardiac muscle tissue morphogenesis	7/636	46/18723	0.000853563	0.00757392	0.00529517	ENG/FOXC1/FOXC2/ISL1/NRG1/TNNI1/TNNI3	7	3.06876	4.4798
GO:0048706	embryonic skeletal system development	12/636	121/18723	0.000853598	0.00757392	0.00529517	BMP4/COL2A1/EYA1/FOXC2/GSC/HOXB6/HOXD3/HOXD9/MMP16/SATB2/SHOX2/WNT5A	12	3.06875	2.91954
GO:0050708	regulation of protein secretion	20/636	268/18723	0.000876748	0.00775754	0.00542355	ABCG1/ALOX5/ANO1/APOE/CNR1/EFNA5/F2RL1/IL1B/IL6/ISL1/MYRIP/NNAT/NR1H3/SIRT3/SYBU/SYT9/TLR2/TRPM2/TTN/UCP2	20	3.05713	2.19692
GO:0048332	mesoderm morphogenesis	9/636	74/18723	0.000877922	0.00775754	0.00542355	APELA/BMP4/EYA1/EYA2/FOXC1/FOXC2/ITGA8/LEF1/WNT5A	9	3.05654	3.58038
GO:0030111	regulation of Wnt signaling pathway	23/636	328/18723	0.000879123	0.00775754	0.00542355	ANKRD6/APOE/AXIN2/BAMBI/CTHRC1/EGR1/GSC/IGFBP2/IGFBP6/ISL1/JUP/KLF15/LEF1/LRP4/MDK/MLLT3/NKD1/RSPO1/SALL1/SOX9/TLR2/WNK2/WNT5A	23	3.05595	2.0643
GO:0031128	developmental induction	6/636	34/18723	0.000895797	0.00786147	0.00549621	BMP4/ROBO2/SALL1/SOX9/WNT2/WNT5A	6	3.04779	5.19506
GO:0042573	retinoic acid metabolic process	6/636	34/18723	0.000895797	0.00786147	0.00549621	BCO2/CRABP1/CRABP2/CYP1A1/DHRS9/RBP1	6	3.04779	5.19506
GO:0055094	response to lipoprotein particle	6/636	34/18723	0.000895797	0.00786147	0.00549621	APOE/CD68/FCER1G/ITGB2/PPARG/SYK	6	3.04779	5.19506
GO:0001659	temperature homeostasis	15/636	174/18723	0.000898848	0.00787391	0.00550491	ADCYAP1/CNR1/EDNRB/EGR1/FABP4/FOXC2/HTR2A/IL18/IL18R1/IL1B/NR1H3/PTGS2/SYK/TRPM2/UCP2	15	3.04631	2.53782
GO:0031663	lipopolysaccharide-mediated signaling pathway	8/636	60/18723	0.000913768	0.00799008	0.00558613	CD14/CD55/IL18/IL1B/LYN/PTAFR/SPI1/TLR2	8	3.03916	3.92516
GO:0050868	negative regulation of T cell activation	12/636	122/18723	0.000918179	0.00801411	0.00560292	BMP4/CD86/FCGR2B/HAVCR2/LAPTM5/MDK/NCKAP1L/PTPN6/RUNX3/TNFAIP8L2/TNFSF18/TNFSF4	12	3.03707	2.89561
GO:0070664	negative regulation of leukocyte proliferation	10/636	90/18723	0.000946361	0.00824515	0.00576445	BMP4/BTK/CD86/FCGR2B/HAVCR2/IL33/INPP5D/LYN/PTPN6/TYROBP	10	3.02394	3.27096
GO:0051017	actin filament bundle assembly	14/636	157/18723	0.000949174	0.00825473	0.00577115	AIF1/BAIAP2L1/CGNL1/ELN/LCP1/MARCKS/MET/MTSS1/NRP1/PHLDB2/PTGER4/RAPGEF3/SHANK1/WAS	14	3.02265	2.62511
GO:0014911	positive regulation of smooth muscle cell migration	7/636	47/18723	0.000974003	0.0084554	0.00591145	AIF1/DOCK4/MDK/NRP1/PDGFB/PDGFD/POSTN	7	3.01144	4.38448
GO:0006690	icosanoid metabolic process	12/636	123/18723	0.000986779	0.0085509	0.00597821	ALOX5/CYP1A1/DPEP1/EPHX1/IL1B/LTA4H/PLA2G4A/PTGIS/PTGR1/PTGS2/SYK/TLR2	12	3.00578	2.87207
GO:0043583	ear development	17/636	213/18723	0.00100473	0.0086531	0.00604966	ATP8B1/BMP4/CEBPA/COL2A1/CTHRC1/EYA1/EYA4/GSC/MAFB/NTN1/OC90/PAX8/SLITRK6/SOBP/SOX9/WNT5A/ZIC1	17	2.99795	2.34957
GO:0002864	regulation of acute inflammatory response to antigenic stimulus	4/636	14/18723	0.00100576	0.0086531	0.00604966	ADCYAP1/BTK/CNR1/FCGR2B	4	2.99751	8.41105
GO:0031650	regulation of heat generation	4/636	14/18723	0.00100576	0.0086531	0.00604966	CNR1/EDNRB/IL1B/PTGS2	4	2.99751	8.41105
GO:0051764	actin crosslink formation	4/636	14/18723	0.00100576	0.0086531	0.00604966	AIF1/BAIAP2L1/LCP1/MARCKS	4	2.99751	8.41105
GO:0010634	positive regulation of epithelial cell migration	15/636	176/18723	0.00101012	0.00867516	0.00606509	ANGPT4/BMP4/FOXC2/HBEGF/MET/MMP9/NRP1/PDGFB/PIK3CD/PIK3CG/PLK2/PTGS2/SOX9/THBS1/WNT5A	15	2.99563	2.50898
GO:0001569	branching involved in blood vessel morphogenesis	6/636	35/18723	0.00105049	0.00898977	0.00628504	ENG/FOXC2/LEF1/MDK/NRP1/SEMA3E	6	2.97861	5.04663
GO:0046640	regulation of alpha-beta T cell proliferation	6/636	35/18723	0.00105049	0.00898977	0.00628504	CD55/IL18/MAPK8IP1/PTPRC/SYK/TNFSF4	6	2.97861	5.04663
GO:0032928	regulation of superoxide anion generation	5/636	24/18723	0.00110621	0.00942676	0.00659055	F2RL1/ITGAM/ITGB2/SYK/TYROBP	5	2.95616	6.13306
GO:0072010	glomerular epithelium development	5/636	24/18723	0.00110621	0.00942676	0.00659055	BMP4/FOXC1/FOXC2/KLF15/PECAM1	5	2.95616	6.13306
GO:1905710	positive regulation of membrane permeability	7/636	48/18723	0.00110742	0.00942676	0.00659055	BBC3/BOK/EYA2/HIP1R/LAPTM5/STPG1/TMEM14A	7	2.95569	4.29314
GO:0010573	vascular endothelial growth factor production	8/636	62/18723	0.00113798	0.00961894	0.00672492	ADGRG1/C5AR1/HPSE/IL1B/IL6/IL6R/ISL1/PTGS2	8	2.94386	3.79854
GO:0032615	interleukin-12 production	8/636	62/18723	0.00113798	0.00961894	0.00672492	ISL1/LAPTM5/MDK/MEFV/SYK/THBS1/TLR2/TNFSF4	8	2.94386	3.79854
GO:0032655	regulation of interleukin-12 production	8/636	62/18723	0.00113798	0.00961894	0.00672492	ISL1/LAPTM5/MDK/MEFV/SYK/THBS1/TLR2/TNFSF4	8	2.94386	3.79854
GO:0032757	positive regulation of interleukin-8 production	8/636	62/18723	0.00113798	0.00961894	0.00672492	CD14/F2RL1/IL1B/IL6/SYK/TLR2/TLR7/WNT5A	8	2.94386	3.79854
GO:2000116	regulation of cysteine-type endopeptidase activity	18/636	235/18723	0.00116077	0.0097944	0.00684759	ATP2A3/BBC3/BOK/CRYAB/DPEP1/GSN/HIP1R/LAPTM5/MEFV/MMP9/PERP/PPARG/PTGS2/S100A8/S100A9/SYK/THBS1/XDH	18	2.93525	2.25488
GO:0010952	positive regulation of peptidase activity	16/636	197/18723	0.00116381	0.00980288	0.00685351	ATP2A3/BBC3/BOK/GSN/HIP1R/LAPTM5/LYN/MEFV/PCOLCE2/PERP/PICALM/PPARG/S100A8/S100A9/SYK/XDH	16	2.93412	2.39096
GO:0010950	positive regulation of endopeptidase activity	15/636	179/18723	0.00119872	0.0100793	0.00704674	ATP2A3/BBC3/BOK/GSN/HIP1R/LAPTM5/LYN/MEFV/PERP/PICALM/PPARG/S100A8/S100A9/SYK/XDH	15	2.92128	2.46693
GO:0061572	actin filament bundle organization	14/636	161/18723	0.00121151	0.0101691	0.00710952	AIF1/BAIAP2L1/CGNL1/ELN/LCP1/MARCKS/MET/MTSS1/NRP1/PHLDB2/PTGER4/RAPGEF3/SHANK1/WAS	14	2.91667	2.55989
GO:0032874	positive regulation of stress-activated MAPK cascade	12/636	126/18723	0.00121863	0.0101697	0.00710996	ANKRD6/BMP4/F2RL1/FCGR2B/IGFBP6/IL1B/MAPK8IP1/NCF1/RELL1/SPI1/WNT5A/XDH	12	2.91413	2.80368
GO:0019217	regulation of fatty acid metabolic process	10/636	93/18723	0.00122079	0.0101697	0.00710996	ABCB11/CNR1/IL1B/MFSD2A/NR1H3/PDK3/PDK4/PPARG/PTGS2/SOX9	10	2.91336	3.16545
GO:0060349	bone morphogenesis	10/636	93/18723	0.00122079	0.0101697	0.00710996	AXIN2/BMP4/CITED2/COL2A1/FOXC1/LTBP3/MMP16/PAPPA2/SHOX2/SOX9	10	2.91336	3.16545
GO:0003230	cardiac atrium development	6/636	36/18723	0.00122487	0.0101697	0.00710996	ANK2/ENG/ISL1/SHOX2/WNT2/WNT5A	6	2.91191	4.90645
GO:0030224	monocyte differentiation	6/636	36/18723	0.00122487	0.0101697	0.00710996	BMP4/CSF1R/FES/INPP5D/PDE1B/PPARG	6	2.91191	4.90645
GO:0045742	positive regulation of epidermal growth factor receptor signaling pathway	6/636	36/18723	0.00122487	0.0101697	0.00710996	BCAR3/EREG/HBEGF/HIP1R/MMP9/NCF1	6	2.91191	4.90645
GO:0010631	epithelial cell migration	24/636	357/18723	0.00122636	0.0101697	0.00710996	ADAMTS9/ANGPT2/ANGPT4/APOE/BMP4/EFNB2/FOXC2/HBEGF/JUP/MEOX2/MET/MMP9/NR2F2/NRP1/PDGFB/PIK3CD/PIK3CG/PLK2/PPARG/PRCP/PTGS2/SOX9/THBS1/WNT5A	24	2.91138	1.97907
GO:0070374	positive regulation of ERK1 and ERK2 cascade	17/636	217/18723	0.00123217	0.0102003	0.00713138	ADCYAP1/APELA/APOE/BMP4/C5AR1/C5AR2/CSF1R/F2RL1/HAVCR2/HTR2A/MARCO/NRG1/NRP1/PDGFB/PDGFD/PTPRC/TNFAIP8L3	17	2.90933	2.30626
GO:0007015	actin filament organization	28/636	442/18723	0.00124107	0.0102564	0.00717055	ACTA1/AIF1/BAIAP2L1/BIN1/CGNL1/CTNNA2/ELN/F2RL1/GSN/HIP1R/LCP1/MARCKS/MET/MTSS1/MYO1F/NCKAP1L/NRP1/PHLDB2/PSTPIP1/PSTPIP2/PTGER4/RAC2/RAPGEF3/RND2/SHANK1/TTN/WAS/XIRP2	28	2.90621	1.86489
GO:0001756	somitogenesis	8/636	63/18723	0.00126545	0.0104044	0.00727403	AXIN2/FOXC1/FOXC2/LEF1/LFNG/MEOX2/NKD1/WNT5A	8	2.89775	3.73824
GO:0002704	negative regulation of leukocyte mediated immunity	8/636	63/18723	0.00126545	0.0104044	0.00727403	AHR/CD55/FCGR2B/HAVCR2/NCKAP1L/PTPN6/PTPRC/SPI1	8	2.89775	3.73824
GO:0022617	extracellular matrix disassembly	8/636	63/18723	0.00126545	0.0104044	0.00727403	CTSS/IL6/LCP1/MMP1/MMP12/MMP3/MMP9/PDPN	8	2.89775	3.73824
GO:0046718	viral entry into host cell	13/636	144/18723	0.00127278	0.0104468	0.00730368	CCR5/CD55/CD86/CLEC5A/EFNB2/GSN/HTR2A/MRC1/NRP1/SELPLG/SIGLEC1/TRIM6/VAMP8	13	2.89525	2.65766
GO:0030900	forebrain development	25/636	379/18723	0.00127693	0.010463	0.007315	ADCYAP1/ADGRG1/BCL11B/BMP4/BTBD3/DCLK1/GSC/ISL1/ITGAM/LEF1/LHX8/MDK/MFSD2A/NR2F2/NRG1/NRP1/PITX2/ROBO2/RTN4RL1/SALL1/SATB2/STIL/TMEM108/TYROBP/WNT5A	25	2.89383	1.94187
GO:0006919	activation of cysteine-type endopeptidase activity involved in apoptotic process	9/636	78/18723	0.00128501	0.0105113	0.00734882	ATP2A3/BBC3/BOK/HIP1R/LAPTM5/PPARG/S100A8/S100A9/XDH	9	2.89109	3.39677
GO:0030852	regulation of granulocyte differentiation	4/636	15/18723	0.00133487	0.0108272	0.00756968	C1QC/EVI2B/INPP5D/LEF1	4	2.87456	7.85031
GO:0032488	Cdc42 protein signal transduction	4/636	15/18723	0.00133487	0.0108272	0.00756968	APOE/NRP1/NTN1/WAS	4	2.87456	7.85031
GO:0032725	positive regulation of granulocyte macrophage colony-stimulating factor production	4/636	15/18723	0.00133487	0.0108272	0.00756968	IL18/IL1B/ISL1/SYK	4	2.87456	7.85031
GO:0071599	otic vesicle development	4/636	15/18723	0.00133487	0.0108272	0.00756968	COL2A1/EYA1/PAX8/SOX9	4	2.87456	7.85031
GO:2000052	positive regulation of non-canonical Wnt signaling pathway	4/636	15/18723	0.00133487	0.0108272	0.00756968	ANKRD6/MLLT3/NKD1/WNT5A	4	2.87456	7.85031
GO:0032331	negative regulation of chondrocyte differentiation	5/636	25/18723	0.00134452	0.0108326	0.00757344	BMP4/EFEMP1/LTBP3/MKX/SOX9	5	2.87143	5.88774
GO:0060706	cell differentiation involved in embryonic placenta development	5/636	25/18723	0.00134452	0.0108326	0.00757344	E2F7/LIF/NR2F2/PRDM1/ST14	5	2.87143	5.88774
GO:0072202	cell differentiation involved in metanephros development	5/636	25/18723	0.00134452	0.0108326	0.00757344	BMP4/LIF/PAX8/PDGFB/SALL1	5	2.87143	5.88774
GO:1904996	positive regulation of leukocyte adhesion to vascular endothelial cell	5/636	25/18723	0.00134452	0.0108326	0.00757344	ALOX5/IL6/ITGB2/MDK/PTAFR	5	2.87143	5.88774
GO:0007568	aging	23/636	339/18723	0.00136253	0.0109523	0.00765708	ABI3/ADA/C1QA/CD68/CITED2/CNR1/CRYAB/CTSC/CYP1A1/EDNRB/HTR2A/IGFBP2/INPP5D/NQO1/NUAK1/PICALM/PLK2/PTGS2/RETN/SIRT3/SPI1/UCP2/YPEL3	23	2.86565	1.99731
GO:0010976	positive regulation of neuron projection development	14/636	163/18723	0.00136392	0.0109523	0.00765708	ADCYAP1/APOE/CNR1/EPHA3/FES/LYN/MDK/NEGR1/RET/S100A9/SCARF1/SCN1B/STMN2/WNT5A	14	2.86521	2.52848
GO:0015718	monocarboxylic acid transport	11/636	111/18723	0.00139343	0.0111706	0.00780973	ABCB11/ATP8B1/BDKRB2/EMB/IL1B/OC90/PLA2G4A/SLC16A6/SLCO2A1/SLCO2B1/SYK	11	2.85592	2.91735
GO:0046638	positive regulation of alpha-beta T cell differentiation	7/636	50/18723	0.001417	0.0112942	0.00789611	ADA/CD86/IL18/NCKAP1L/RUNX3/SYK/TNFSF4	7	2.84863	4.12142
GO:0060688	regulation of morphogenesis of a branching structure	7/636	50/18723	0.001417	0.0112942	0.00789611	BMP4/MDK/PAX8/SHOX2/SOX9/WNT2/WNT5A	7	2.84863	4.12142
GO:0002369	T cell cytokine production	6/636	37/18723	0.00142056	0.0112942	0.00789611	CD55/IL18/IL18R1/IL1B/IL6/TNFSF4	6	2.84754	4.77384
GO:0002724	regulation of T cell cytokine production	6/636	37/18723	0.00142056	0.0112942	0.00789611	CD55/IL18/IL18R1/IL1B/IL6/TNFSF4	6	2.84754	4.77384
GO:1905332	positive regulation of morphogenesis of an epithelium	6/636	37/18723	0.00142056	0.0112942	0.00789611	BMP4/LIF/MDK/PAX8/PIK3CD/SOX9	6	2.84754	4.77384
GO:0002764	immune response-regulating signaling pathway	29/636	468/18723	0.00143276	0.0113724	0.0079508	ADA/BTK/C5AR1/C5AR2/CD14/CTSS/F2RL1/FCER1G/FCGR2B/FGR/HAVCR2/INPP5D/LAPTM5/LAT2/LCP2/LYN/NCKAP1L/NR1H3/PIK3AP1/PIK3CD/PRKCQ/PTPN6/PTPRC/S100A14/SYK/TLR2/TLR7/TYROBP/VAV3	29	2.84383	1.82419
GO:0002532	production of molecular mediator involved in inflammatory response	10/636	95/18723	0.00143742	0.0113906	0.00796354	ADCY7/ALOX5/BTK/IL1R2/IL6/LYN/MEFV/NCF1/SYK/VAMP8	10	2.84242	3.09881
GO:0002700	regulation of production of molecular mediator of immune response	14/636	164/18723	0.00144594	0.0114393	0.00799757	BTK/CD55/CD86/F2RL1/FCGR2B/IL18/IL18R1/IL1B/IL6/LAPTM5/PTPRC/TNFSF4/TRIM6/WNT5A	14	2.83985	2.51306
GO:0071496	cellular response to external stimulus	22/636	320/18723	0.00145179	0.0114667	0.00801677	AIF1/CD68/ENG/FES/IL1B/LYN/MAP1LC3A/MAP1LC3C/MFSD2A/MKX/NUAK1/PDK4/POSTN/PTGER4/PTGS2/PTPRC/RRAGD/RRP8/SLC38A3/SOX9/TLR7/UCP2	22	2.8381	2.02391
GO:0071772	response to BMP	14/636	165/18723	0.00153203	0.012061	0.00843222	BAMBI/BMP4/CHRDL1/COL2A1/EGR1/ENG/KCP/LEF1/PCSK6/PPARG/SMAD6/SOX9/TMEM100/WNT5A	14	2.81473	2.49783
GO:0071773	cellular response to BMP stimulus	14/636	165/18723	0.00153203	0.012061	0.00843222	BAMBI/BMP4/CHRDL1/COL2A1/EGR1/ENG/KCP/LEF1/PCSK6/PPARG/SMAD6/SOX9/TMEM100/WNT5A	14	2.81473	2.49783
GO:0001570	vasculogenesis	9/636	80/18723	0.00153915	0.0120815	0.00844654	APELA/CITED2/EGFL7/ENG/ITGB8/TIE1/TMEM100/TNNI3/XDH	9	2.81272	3.31185
GO:0042063	gliogenesis	21/636	301/18723	0.00153965	0.0120815	0.00844654	ADCYAP1/ADGRG1/BIN1/BOK/C1QA/C5AR1/IL1B/IL6/KLF15/LEF1/LIF/LYN/MDK/MXRA8/NRG1/NRROS/S100A8/S100A9/SERPINE2/SOX9/TLR2	21	2.81258	2.05386
GO:0038034	signal transduction in absence of ligand	8/636	65/18723	0.00155439	0.0121576	0.00849976	BOK/COL2A1/EYA1/EYA2/EYA4/IL1B/IL7/RET	8	2.80844	3.62322
GO:0097192	extrinsic apoptotic signaling pathway in absence of ligand	8/636	65/18723	0.00155439	0.0121576	0.00849976	BOK/COL2A1/EYA1/EYA2/EYA4/IL1B/IL7/RET	8	2.80844	3.62322
GO:0051056	regulation of small GTPase mediated signal transduction	21/636	302/18723	0.00160357	0.0125219	0.00875443	ADGRG1/APOE/ARHGAP26/ARHGAP30/ARHGDIB/ARHGEF3/CGNL1/CYTH4/DOCK8/F2RL1/MET/NGF/NRG1/NRP1/OBSCN/PIK3CG/PLEKHG6/RASGRP4/SIPA1L1/TGM2/VAV3	21	2.79491	2.04706
GO:0002407	dendritic cell chemotaxis	5/636	26/18723	0.00161866	0.0125381	0.00876579	CCR5/PIK3CG/SPI1/TNFSF18/TRPM2	5	2.79084	5.66128
GO:0010875	positive regulation of cholesterol efflux	5/636	26/18723	0.00161866	0.0125381	0.00876579	ABCG1/APOE/EEPD1/NR1H3/PPARG	5	2.79084	5.66128
GO:0046697	decidualization	5/636	26/18723	0.00161866	0.0125381	0.00876579	CITED2/LIF/PTGS2/SPP1/TPPP3	5	2.79084	5.66128
GO:0072273	metanephric nephron morphogenesis	5/636	26/18723	0.00161866	0.0125381	0.00876579	BMP4/LIF/PAX8/SALL1/SOX9	5	2.79084	5.66128
GO:1905523	positive regulation of macrophage migration	5/636	26/18723	0.00161866	0.0125381	0.00876579	C5AR1/CSF1R/MDK/THBS1/TNFSF18	5	2.79084	5.66128
GO:2001056	positive regulation of cysteine-type endopeptidase activity	13/636	148/18723	0.0016325	0.0125959	0.00880621	ATP2A3/BBC3/BOK/GSN/HIP1R/LAPTM5/MEFV/PERP/PPARG/S100A8/S100A9/SYK/XDH	13	2.78715	2.58583
GO:0046633	alpha-beta T cell proliferation	6/636	38/18723	0.00163919	0.0125959	0.00880621	CD55/IL18/MAPK8IP1/PTPRC/SYK/TNFSF4	6	2.78537	4.64821
GO:0048246	macrophage chemotaxis	6/636	38/18723	0.00163919	0.0125959	0.00880621	C5AR1/CSF1R/EDNRB/MDK/THBS1/TNFSF18	6	2.78537	4.64821
GO:1901186	positive regulation of ERBB signaling pathway	6/636	38/18723	0.00163919	0.0125959	0.00880621	BCAR3/EREG/HBEGF/HIP1R/MMP9/NCF1	6	2.78537	4.64821
GO:1902110	positive regulation of mitochondrial membrane permeability involved in apoptotic process	6/636	38/18723	0.00163919	0.0125959	0.00880621	BBC3/BOK/EYA2/HIP1R/STPG1/TMEM14A	6	2.78537	4.64821
GO:0002040	sprouting angiogenesis	15/636	185/18723	0.00166564	0.0127695	0.00892757	ADAMTS9/ALOX5/APELA/BMP4/E2F7/EFNB2/FOXC2/LEF1/MEOX2/NRP1/PLK2/PTGS2/SEMA3E/THBS1/YJEFN3	15	2.77842	2.38692
GO:0051222	positive regulation of protein transport	21/636	303/18723	0.00166973	0.0127695	0.00892757	ABCG1/ANO1/BBC3/F2RL1/IL1B/ISL1/ITGAM/ITGB2/JUP/MYRIP/NNAT/PRR5L/PTGS2/RAC2/RAPGEF3/SIRT3/SYBU/TLR2/TRPM2/TTN/ZIC1	21	2.77735	2.0403
GO:0060070	canonical Wnt signaling pathway	21/636	303/18723	0.00166973	0.0127695	0.00892757	ANKRD6/APOE/AXIN2/BAMBI/CTHRC1/EGR1/FZD10/IGFBP2/IGFBP6/ISL1/JUP/LEF1/LRP4/MDK/MLLT3/NKD1/RSPO1/SOX9/WNK2/WNT2/WNT5A	21	2.77735	2.0403
GO:0001960	negative regulation of cytokine-mediated signaling pathway	9/636	81/18723	0.00168054	0.0128115	0.00895693	F2RL1/IL1R2/IL1RN/IL6/MMP12/NR1H3/PPARG/PTPRC/SLIT3	9	2.77455	3.27096
GO:0048708	astrocyte differentiation	9/636	81/18723	0.00168054	0.0128115	0.00895693	BIN1/C1QA/C5AR1/IL6/LIF/S100A8/S100A9/SERPINE2/SOX9	9	2.77455	3.27096
GO:1903034	regulation of response to wounding	14/636	167/18723	0.00171707	0.0130088	0.00909489	ALOX5/APOE/F2RL1/FOXC2/HBEGF/HPSE/MDK/PDGFB/PHLDB2/RTN4RL1/SCARF1/SERPINE2/SPP1/THBS1	14	2.76521	2.46791
GO:0014015	positive regulation of gliogenesis	8/636	66/18723	0.00171723	0.0130088	0.00909489	BIN1/IL1B/IL6/LIF/LYN/MDK/SERPINE2/TLR2	8	2.76517	3.56832
GO:0050766	positive regulation of phagocytosis	8/636	66/18723	0.00171723	0.0130088	0.00909489	F2RL1/FCER1G/FCGR2B/IL1B/IL2RG/NCKAP1L/PTPRC/SLC11A1	8	2.76517	3.56832
GO:0050918	positive chemotaxis	8/636	66/18723	0.00171723	0.0130088	0.00909489	ANGPT2/BMP4/CXCL8/F2RL1/MET/NRP1/PDGFB/WNT5A	8	2.76517	3.56832
GO:0046660	female sex differentiation	11/636	114/18723	0.00172967	0.0130414	0.00911766	ADCYAP1/DACH1/EREG/FOXC1/LHX8/NR2F2/PTPRN/RETN/ROBO2/SLIT3/WNT5A	11	2.76204	2.84057
GO:0002693	positive regulation of cellular extravasation	4/636	16/18723	0.00173236	0.0130414	0.00911766	MDK/PDGFD/PLVAP/PTAFR	4	2.76136	7.35967
GO:0002830	positive regulation of type 2 immune response	4/636	16/18723	0.00173236	0.0130414	0.00911766	CD86/IL18/IL6/TNFSF4	4	2.76136	7.35967
GO:0072283	metanephric renal vesicle morphogenesis	4/636	16/18723	0.00173236	0.0130414	0.00911766	BMP4/LIF/PAX8/SALL1	4	2.76136	7.35967
GO:0021545	cranial nerve development	7/636	52/18723	0.00179027	0.0134354	0.00939311	ATP8B1/CITED2/ISL1/MAFB/NRP1/SALL1/SLITRK6	7	2.74708	3.9629
GO:0043277	apoptotic cell clearance	7/636	52/18723	0.00179027	0.0134354	0.00939311	MARCO/MEGF10/NR1H3/RAC2/TGM2/THBS1/TYROBP	7	2.74708	3.9629
GO:0002706	regulation of lymphocyte mediated immunity	14/636	168/18723	0.00181633	0.0136098	0.00951505	AHR/BTK/CD55/FCGR2B/HAVCR2/IL18/IL18R1/IL1B/IL6/NCKAP1L/PTPN6/PTPRC/TNFSF4/WAS	14	2.7408	2.45322
GO:0046889	positive regulation of lipid biosynthetic process	9/636	82/18723	0.00183215	0.013707	0.00958302	ABCG1/ADGRF5/APOE/HTR2A/IL1B/MFSD2A/NR1H3/PTGS2/SIRT3	9	2.73704	3.23107
GO:0071692	protein localization to extracellular region	24/636	368/18723	0.00183972	0.0137422	0.00960765	ABCG1/ADCYAP1/ALOX5/ANO1/APOE/CNR1/EFNA5/F2RL1/IL1B/IL1RN/IL6/ISL1/MYRIP/NNAT/NR1H3/NRROS/PTPRN/SIRT3/SYBU/SYT9/TLR2/TRPM2/TTN/UCP2	24	2.73525	1.91991
GO:0030278	regulation of ossification	11/636	115/18723	0.00185545	0.0138383	0.00967482	ALOX5/BMP4/LRP4/LTBP3/MDK/MKX/PTGER4/SMAD6/SOX9/SRGN/WNT5A	11	2.73155	2.81587
GO:0086091	regulation of heart rate by cardiac conduction	6/636	39/18723	0.00188247	0.0139965	0.00978539	ANK2/BIN1/ISL1/JUP/KCNJ5/SCN1B	6	2.72527	4.52903
GO:2000516	positive regulation of CD4-positive, alpha-beta T cell activation	6/636	39/18723	0.00188247	0.0139965	0.00978539	CD55/CD86/IL18/NCKAP1L/PRKCQ/TNFSF4	6	2.72527	4.52903
GO:2000514	regulation of CD4-positive, alpha-beta T cell activation	8/636	67/18723	0.00189325	0.014055	0.00982631	CD55/CD86/IL18/NCKAP1L/PRKCQ/RUNX3/TNFSF18/TNFSF4	8	2.72279	3.51507
GO:0031214	biomineral tissue development	14/636	169/18723	0.00192032	0.014234	0.00995145	ALOX5/ASGR2/AXIN2/BMP4/CLEC3B/FAM20A/FGR/IBSP/LTBP3/OC90/PTGS2/SOX9/SPP1/SRGN	14	2.71663	2.43871
GO:0010758	regulation of macrophage chemotaxis	5/636	27/18723	0.0019317	0.0142526	0.00996445	C5AR1/CSF1R/MDK/THBS1/TNFSF18	5	2.71406	5.45161
GO:0018904	ether metabolic process	5/636	27/18723	0.0019317	0.0142526	0.00996445	AGMO/ALOX5/EPHX1/EPHX2/PLA2G4A	5	2.71406	5.45161
GO:0099625	ventricular cardiac muscle cell membrane repolarization	5/636	27/18723	0.0019317	0.0142526	0.00996445	ANK2/KCNJ5/KCNJ8/SCN1B/SNTA1	5	2.71406	5.45161
GO:0010595	positive regulation of endothelial cell migration	12/636	133/18723	0.00193877	0.014261	0.00997035	ANGPT4/BMP4/FOXC2/MET/NRP1/PDGFB/PIK3CD/PIK3CG/PLK2/PTGS2/THBS1/WNT5A	12	2.71247	2.65612
GO:0046887	positive regulation of hormone secretion	12/636	133/18723	0.00193877	0.014261	0.00997035	ABCG1/ADCYAP1/ANO1/ISL1/MYRIP/NNAT/RETN/SIRT3/SPP1/SYBU/TRPM2/VAMP8	12	2.71247	2.65612
GO:0050679	positive regulation of epithelial cell proliferation	16/636	207/18723	0.00194363	0.014275	0.00998015	APELA/BMP4/C5AR1/C5AR2/EGFL7/EYA1/MDK/MMP12/NRP1/PDGFB/PIK3CD/PTPRN/SOX9/THBS4/WNT2/WNT5A	16	2.71139	2.27545
GO:0043535	regulation of blood vessel endothelial cell migration	13/636	151/18723	0.00195435	0.0143319	0.0100199	ANGPT2/ANGPT4/APOE/FOXC2/JUP/MEOX2/NRP1/PDGFB/PLK2/PPARG/PRCP/PTGS2/THBS1	13	2.709	2.53446
GO:0031341	regulation of cell killing	10/636	99/18723	0.0019644	0.0143837	0.0100561	CD55/F2RL1/FCGR2B/HAVCR2/ITGAM/NCKAP1L/PTPRC/SPI1/SYK/TYROBP	10	2.70677	2.9736
GO:0021782	glial cell development	11/636	116/18723	0.00198858	0.0145386	0.0101644	C1QA/C5AR1/IL6/LYN/MDK/MXRA8/NRG1/NRROS/S100A8/S100A9/TLR2	11	2.70146	2.7916
GO:0050672	negative regulation of lymphocyte proliferation	9/636	83/18723	0.0019945	0.0145599	0.0101793	BMP4/BTK/CD86/FCGR2B/HAVCR2/INPP5D/LYN/PTPN6/TYROBP	9	2.70017	3.19215
GO:0002707	negative regulation of lymphocyte mediated immunity	7/636	53/18723	0.0020034	0.0146027	0.0102092	AHR/CD55/FCGR2B/HAVCR2/NCKAP1L/PTPN6/PTPRC	7	2.69823	3.88813
GO:0001508	action potential	12/636	134/18723	0.00206548	0.0150324	0.0105097	ANK2/BIN1/CNR1/GNA15/JUP/KCNJ5/KCNJ8/NEDD4L/SCN1B/SCN3A/SCN7A/SNTA1	12	2.68498	2.6363
GO:0046545	development of primary female sexual characteristics	10/636	100/18723	0.00211791	0.0153908	0.0107602	ADCYAP1/DACH1/EREG/FOXC1/LHX8/NR2F2/PTPRN/RETN/ROBO2/SLIT3	10	2.67409	2.94387
GO:0043281	regulation of cysteine-type endopeptidase activity involved in apoptotic process	16/636	209/18723	0.00214305	0.0155039	0.0108393	ATP2A3/BBC3/BOK/CRYAB/DPEP1/GSN/HIP1R/LAPTM5/MMP9/PPARG/PTGS2/S100A8/S100A9/SYK/THBS1/XDH	16	2.66897	2.25368
GO:0051048	negative regulation of secretion	14/636	171/18723	0.00214313	0.0155039	0.0108393	ADA/ADRA2B/APOE/CNR1/FCGR2B/IL1B/LIF/NCKAP1L/NR1H3/NRG1/SPI1/STXBP6/UCP2/VAMP8	14	2.66895	2.41018
GO:0110148	biomineralization	14/636	171/18723	0.00214313	0.0155039	0.0108393	ALOX5/ASGR2/AXIN2/BMP4/CLEC3B/FAM20A/FGR/IBSP/LTBP3/OC90/PTGS2/SOX9/SPP1/SRGN	14	2.66895	2.41018
GO:1902686	mitochondrial outer membrane permeabilization involved in programmed cell death	6/636	40/18723	0.0021521	0.0155455	0.0108684	BBC3/BOK/EYA2/HIP1R/STPG1/TMEM14A	6	2.66714	4.4158
GO:0032370	positive regulation of lipid transport	9/636	84/18723	0.00216812	0.0156144	0.0109165	ABCG1/APOE/EEPD1/IL1B/NR1H3/PLA2G4A/PPARG/RETN/SPP1	9	2.66392	3.15414
GO:0032945	negative regulation of mononuclear cell proliferation	9/636	84/18723	0.00216812	0.0156144	0.0109165	BMP4/BTK/CD86/FCGR2B/HAVCR2/INPP5D/LYN/PTPN6/TYROBP	9	2.66392	3.15414
GO:0001649	osteoblast differentiation	17/636	229/18723	0.00219223	0.0156926	0.0109712	AXIN2/BAMBI/BMP4/CEBPA/CLEC5A/CTHRC1/IBSP/IL6/IL6R/LEF1/NOCT/PPARG/SATB2/SHOX2/SMAD6/SOX9/SPP1	17	2.65911	2.1854
GO:0001710	mesodermal cell fate commitment	4/636	17/18723	0.00220505	0.0156926	0.0109712	BMP4/EYA1/EYA2/FOXC2	4	2.65658	6.92675
GO:0007379	segment specification	4/636	17/18723	0.00220505	0.0156926	0.0109712	IRX1/MAFB/MEOX2/MLLT3	4	2.65658	6.92675
GO:0030903	notochord development	4/636	17/18723	0.00220505	0.0156926	0.0109712	COL2A1/SOX9/STIL/WNT5A	4	2.65658	6.92675
GO:0032604	granulocyte macrophage colony-stimulating factor production	4/636	17/18723	0.00220505	0.0156926	0.0109712	IL18/IL1B/ISL1/SYK	4	2.65658	6.92675
GO:0032645	regulation of granulocyte macrophage colony-stimulating factor production	4/636	17/18723	0.00220505	0.0156926	0.0109712	IL18/IL1B/ISL1/SYK	4	2.65658	6.92675
GO:0036092	phosphatidylinositol-3-phosphate biosynthetic process	4/636	17/18723	0.00220505	0.0156926	0.0109712	INPP4B/PIK3CD/PIK3CG/SYNJ2	4	2.65658	6.92675
GO:0048339	paraxial mesoderm development	4/636	17/18723	0.00220505	0.0156926	0.0109712	FOXC1/FOXC2/LEF1/WNT5A	4	2.65658	6.92675
GO:0071214	cellular response to abiotic stimulus	22/636	331/18723	0.00221591	0.0157235	0.0109928	BDKRB2/BMF/CAPN3/CRYAB/EFHD1/EGR1/ENG/GNAT1/IL1B/MKX/MMP1/MMP3/MMP9/PTAFR/PTGER4/PTGS2/PTPRK/RAD51AP1/RCSD1/SLC38A3/SOX9/TLR7	22	2.65445	1.95665
GO:0104004	cellular response to environmental stimulus	22/636	331/18723	0.00221591	0.0157235	0.0109928	BDKRB2/BMF/CAPN3/CRYAB/EFHD1/EGR1/ENG/GNAT1/IL1B/MKX/MMP1/MMP3/MMP9/PTAFR/PTGER4/PTGS2/PTPRK/RAD51AP1/RCSD1/SLC38A3/SOX9/TLR7	22	2.65445	1.95665
GO:0006968	cellular defense response	7/636	54/18723	0.00223563	0.0157937	0.0110419	C5AR1/CCR5/CLEC5A/IL33/LSP1/NCF1/TYROBP	7	2.6506	3.81613
GO:0060350	endochondral bone morphogenesis	7/636	54/18723	0.00223563	0.0157937	0.0110419	AXIN2/BMP4/COL2A1/FOXC1/MMP16/SHOX2/SOX9	7	2.6506	3.81613
GO:0070228	regulation of lymphocyte apoptotic process	7/636	54/18723	0.00223563	0.0157937	0.0110419	ADA/BMP4/BTK/DOCK8/LYN/PRKCQ/WNT5A	7	2.6506	3.81613
GO:0002313	mature B cell differentiation involved in immune response	5/636	28/18723	0.00228679	0.016068	0.0112337	ADA/FCGR2B/IL6/LFNG/SPI1	5	2.64077	5.25691
GO:0003156	regulation of animal organ formation	5/636	28/18723	0.00228679	0.016068	0.0112337	BMP4/CITED2/ROBO2/WNT2/WNT5A	5	2.64077	5.25691
GO:0010464	regulation of mesenchymal cell proliferation	5/636	28/18723	0.00228679	0.016068	0.0112337	BMP4/SHOX2/SOX9/WNT2/WNT5A	5	2.64077	5.25691
GO:0060193	positive regulation of lipase activity	8/636	69/18723	0.00228781	0.016068	0.0112337	C5AR1/CD86/GNA15/HTR2A/NR1H3/PLCB2/PTAFR/RASGRP4	8	2.64058	3.41318
GO:0008360	regulation of cell shape	13/636	154/18723	0.00232679	0.016318	0.0114084	ATP10A/BAMBI/CSF1R/FES/FGR/FMNL1/ITGB2/PDPN/RAC2/RND2/SEMA3E/STRIP2/SYNE3	13	2.63324	2.48508
GO:0032092	positive regulation of protein binding	9/636	85/18723	0.00235357	0.0164579	0.0115062	APOE/BAMBI/BMP4/CTHRC1/HIP1R/MMP9/NRP1/PLK2/WNT5A	9	2.62827	3.11704
GO:0042509	regulation of tyrosine phosphorylation of STAT protein	9/636	85/18723	0.00235357	0.0164579	0.0115062	CRLF1/CSF1R/IL18/IL6/IL6R/ISL1/LIF/LYN/TNFSF18	9	2.62827	3.11704
GO:0030100	regulation of endocytosis	16/636	211/18723	0.00235926	0.0164738	0.0115174	APELA/APOE/BIN1/CD14/EPHA3/F2RL1/HIP1R/NCKAP1L/NEDD4L/NR1H3/PICALM/RSPO1/SCAMP5/SYK/UNC119/WNT5A	16	2.62722	2.23232
GO:0030282	bone mineralization	11/636	119/18723	0.00243525	0.0169601	0.0118573	ALOX5/ASGR2/AXIN2/BMP4/CLEC3B/FGR/IBSP/LTBP3/PTGS2/SOX9/SRGN	11	2.61346	2.72122
GO:0044282	small molecule catabolic process	24/636	376/18723	0.00243594	0.0169601	0.0118573	ABCB11/ACAD10/ADA/APOE/CDO1/CNR1/CRABP1/CYP1A1/DDAH2/GK/HAL/HK3/INPP4B/MFSD2A/NPL/NUDT8/SARDH/SCARF1/SDS/SLC25A21/SLC27A2/SYNJ2/THNSL2/XDH	24	2.61333	1.87906
GO:0032735	positive regulation of interleukin-12 production	6/636	41/18723	0.00244987	0.0170079	0.0118908	ISL1/LAPTM5/MDK/SYK/TLR2/TNFSF4	6	2.61086	4.3081
GO:0048286	lung alveolus development	6/636	41/18723	0.00244987	0.0170079	0.0118908	ADA/BMP4/HOPX/LIF/LTBP3/MMP12	6	2.61086	4.3081
GO:1902106	negative regulation of leukocyte differentiation	10/636	102/18723	0.00245389	0.0170113	0.0118931	BMP4/C1QC/FCGR2B/INPP5D/LYN/MAFB/MDK/RUNX3/TNFSF18/TNFSF4	10	2.61015	2.88615
GO:0060761	negative regulation of response to cytokine stimulus	9/636	86/18723	0.00255139	0.0176618	0.0123479	F2RL1/IL1R2/IL1RN/IL6/MMP12/NR1H3/PPARG/PTPRC/SLIT3	9	2.59322	3.08079
GO:0051897	positive regulation of protein kinase B signaling	11/636	120/18723	0.00260099	0.0179793	0.0125699	ENG/HBEGF/HPSE/IL18/MET/NRG1/PIK3CD/PIK3CG/RET/THBS1/TNFAIP8L3	11	2.58486	2.69855
GO:0060828	regulation of canonical Wnt signaling pathway	18/636	253/18723	0.0026242	0.0181137	0.0126639	ANKRD6/APOE/AXIN2/BAMBI/CTHRC1/EGR1/IGFBP2/IGFBP6/ISL1/JUP/LRP4/MDK/MLLT3/NKD1/RSPO1/SOX9/WNK2/WNT5A	18	2.581	2.09445
GO:0035107	appendage morphogenesis	12/636	138/18723	0.00264193	0.018184	0.0127131	BMP4/COL2A1/CRABP2/HOXD9/LEF1/LRP4/MUSTN1/SALL1/SHOX2/SOX9/TBX4/WNT5A	12	2.57808	2.55989
GO:0035108	limb morphogenesis	12/636	138/18723	0.00264193	0.018184	0.0127131	BMP4/COL2A1/CRABP2/HOXD9/LEF1/LRP4/MUSTN1/SALL1/SHOX2/SOX9/TBX4/WNT5A	12	2.57808	2.55989
GO:0052126	movement in host environment	14/636	175/18723	0.00265311	0.0182349	0.0127486	CCR5/CD55/CD86/CLEC5A/CXCL8/EFNB2/GSN/HTR2A/MRC1/NRP1/SELPLG/SIGLEC1/TRIM6/VAMP8	14	2.57624	2.35509
GO:0003209	cardiac atrium morphogenesis	5/636	29/18723	0.00268707	0.018442	0.0128934	ENG/ISL1/SHOX2/WNT2/WNT5A	5	2.57072	5.07563
GO:0051651	maintenance of location in cell	16/636	214/18723	0.00271739	0.0186112	0.0130117	ANK2/APOE/CAPN3/CASQ1/CCR5/FTL/GSN/HTR2A/LYN/PTPN6/PTPRC/S100A8/S100A9/SRGN/TRDN/TRPM2	16	2.56585	2.20102
GO:0003208	cardiac ventricle morphogenesis	8/636	71/18723	0.00274412	0.0186112	0.0130117	ENG/FOXC1/FOXC2/ISL1/NRG1/SMARCD3/TNNI1/TNNI3	8	2.5616	3.31703
GO:0048588	developmental cell growth	17/636	234/18723	0.00274574	0.0186112	0.0130117	APOE/CRABP2/DCLK1/NEDD4L/NGF/NRP1/NTN1/POSTN/RND2/RNF157/SEMA3D/SEMA3E/SLIT3/SOX9/SPP1/TMEM108/WNT5A	17	2.56134	2.13871
GO:0002262	myeloid cell homeostasis	13/636	157/18723	0.00275561	0.0186112	0.0130117	ADGRF5/BMP4/CITED2/HOXB6/IKZF1/IL6/INPP5D/LYN/MAFB/NCKAP1L/PIK3CD/PTBP3/SPI1	13	2.55978	2.4376
GO:0001946	lymphangiogenesis	4/636	18/18723	0.00275963	0.0186112	0.0130117	FOXC1/FOXC2/PDPN/TIE1	4	2.55915	6.54193
GO:0002923	regulation of humoral immune response mediated by circulating immunoglobulin	4/636	18/18723	0.00275963	0.0186112	0.0130117	CD55/FCGR2B/PTPN6/PTPRC	4	2.55915	6.54193
GO:0031649	heat generation	4/636	18/18723	0.00275963	0.0186112	0.0130117	CNR1/EDNRB/IL1B/PTGS2	4	2.55915	6.54193
GO:0034134	toll-like receptor 2 signaling pathway	4/636	18/18723	0.00275963	0.0186112	0.0130117	F2RL1/LYN/PIK3AP1/TLR2	4	2.55915	6.54193
GO:0035743	CD4-positive, alpha-beta T cell cytokine production	4/636	18/18723	0.00275963	0.0186112	0.0130117	IL18/IL18R1/IL1B/IL6	4	2.55915	6.54193
GO:2000136	regulation of cell proliferation involved in heart morphogenesis	4/636	18/18723	0.00275963	0.0186112	0.0130117	BMP4/EYA1/ISL1/SOX9	4	2.55915	6.54193
GO:0002711	positive regulation of T cell mediated immunity	7/636	56/18723	0.00276193	0.0186112	0.0130117	CD55/IL18/IL18R1/IL1B/IL6/PTPRC/TNFSF4	7	2.55879	3.67983
GO:0010518	positive regulation of phospholipase activity	7/636	56/18723	0.00276193	0.0186112	0.0130117	C5AR1/CD86/GNA15/HTR2A/PLCB2/PTAFR/RASGRP4	7	2.55879	3.67983
GO:0046456	icosanoid biosynthetic process	7/636	56/18723	0.00276193	0.0186112	0.0130117	ALOX5/IL1B/LTA4H/PLA2G4A/PTGIS/PTGS2/SYK	7	2.55879	3.67983
GO:0002224	toll-like receptor signaling pathway	11/636	121/18723	0.00277573	0.0186643	0.0130488	BTK/CD14/CTSS/F2RL1/HAVCR2/LYN/NR1H3/PIK3AP1/S100A14/TLR2/TLR7	11	2.55662	2.67624
GO:0030574	collagen catabolic process	6/636	42/18723	0.00277756	0.0186643	0.0130488	CTSS/MMP1/MMP12/MMP16/MMP3/MMP9	6	2.55634	4.20553
GO:0043534	blood vessel endothelial cell migration	14/636	176/18723	0.0027951	0.018756	0.0131129	ANGPT2/ANGPT4/APOE/EFNB2/FOXC2/JUP/MEOX2/NRP1/PDGFB/PLK2/PPARG/PRCP/PTGS2/THBS1	14	2.5536	2.34171
GO:0032963	collagen metabolic process	10/636	104/18723	0.00283131	0.0189654	0.0132593	BMP4/CTSS/ENG/IL6/MMP1/MMP12/MMP16/MMP3/MMP9/TNXB	10	2.54801	2.83064
GO:0009306	protein secretion	23/636	359/18723	0.00283418	0.0189654	0.0132593	ABCG1/ADCYAP1/ALOX5/ANO1/APOE/CNR1/EFNA5/F2RL1/IL1B/IL1RN/IL6/ISL1/MYRIP/NNAT/NR1H3/PTPRN/SIRT3/SYBU/SYT9/TLR2/TRPM2/TTN/UCP2	23	2.54757	1.88604
GO:0007601	visual perception	16/636	215/18723	0.00284635	0.0190204	0.0132978	ABLIM1/CABP1/CNGA3/COL18A1/COL2A1/EFEMP1/EYA4/GNAT1/GPR143/KERA/MFRP/NYX/PDE6A/RGS16/SLITRK6/UNC119	16	2.54571	2.19079
GO:0018209	peptidyl-serine modification	22/636	338/18723	0.00286151	0.0190952	0.0133501	AURKC/BCAR3/BDKRB2/BGN/CNKSR3/DCLK1/DCLK3/GALNT13/IL6/LIF/MAST4/NGF/PDGFB/PDK3/PLK2/PRKCQ/PTGS2/RAPGEF3/RET/SYK/TRIM6/WNT5A	22	2.5434	1.91613
GO:0022408	negative regulation of cell-cell adhesion	15/636	196/18723	0.00291628	0.0194338	0.0135868	BMP4/CD86/FCGR2B/HAVCR2/IL1RN/LAPTM5/MDK/NCKAP1L/PTPN6/RUNX3/SERPINE2/SPI1/TNFAIP8L2/TNFSF18/TNFSF4	15	2.53517	2.25296
GO:0035592	establishment of protein localization to extracellular region	23/636	360/18723	0.00293391	0.0195243	0.0136501	ABCG1/ADCYAP1/ALOX5/ANO1/APOE/CNR1/EFNA5/F2RL1/IL1B/IL1RN/IL6/ISL1/MYRIP/NNAT/NR1H3/PTPRN/SIRT3/SYBU/SYT9/TLR2/TRPM2/TTN/UCP2	23	2.53255	1.8808
GO:0007260	tyrosine phosphorylation of STAT protein	9/636	88/18723	0.00298647	0.0198467	0.0138754	CRLF1/CSF1R/IL18/IL6/IL6R/ISL1/LIF/LYN/TNFSF18	9	2.52484	3.01077
GO:0051057	positive regulation of small GTPase mediated signal transduction	8/636	72/18723	0.0029974	0.0198653	0.0138885	ADGRG1/ARHGEF3/F2RL1/NGF/NRG1/PIK3CG/RASGRP4/TGM2	8	2.52325	3.27096
GO:0048738	cardiac muscle tissue development	17/636	236/18723	0.00299753	0.0198653	0.0138885	ADAMTS9/BMP4/CITED2/EFNB2/ENG/FOXC1/FOXC2/HOPX/ISL1/NRG1/SHOX2/TNNI1/TNNI3/TTN/WNT2/WNT5A/XIRP2	17	2.52324	2.12058
GO:1904951	positive regulation of establishment of protein localization	21/636	319/18723	0.00308921	0.0204448	0.0142936	ABCG1/ANO1/BBC3/F2RL1/IL1B/ISL1/ITGAM/ITGB2/JUP/MYRIP/NNAT/PRR5L/PTGS2/RAC2/RAPGEF3/SIRT3/SYBU/TLR2/TRPM2/TTN/ZIC1	21	2.51015	1.93797
GO:0070498	interleukin-1-mediated signaling pathway	5/636	30/18723	0.00313572	0.0205912	0.014396	EGR1/IL1B/IL1R2/IL1RN/IL6	5	2.50366	4.90645
GO:0099068	postsynapse assembly	5/636	30/18723	0.00313572	0.0205912	0.014396	ABI3/IL1RAP/LRP4/PTPRD/WNT5A	5	2.50366	4.90645
GO:0021983	pituitary gland development	6/636	43/18723	0.00313698	0.0205912	0.014396	ADCYAP1/BMP4/ISL1/PITX2/SALL1/WNT5A	6	2.50349	4.10772
GO:0034142	toll-like receptor 4 signaling pathway	6/636	43/18723	0.00313698	0.0205912	0.014396	CD14/F2RL1/LYN/NR1H3/PIK3AP1/S100A14	6	2.50349	4.10772
GO:0035794	positive regulation of mitochondrial membrane permeability	6/636	43/18723	0.00313698	0.0205912	0.014396	BBC3/BOK/EYA2/HIP1R/STPG1/TMEM14A	6	2.50349	4.10772
GO:0071604	transforming growth factor beta production	6/636	43/18723	0.00313698	0.0205912	0.014396	ITGB8/LTBP3/NRROS/PTGS2/THBS1/TYROBP	6	2.50349	4.10772
GO:0030183	B cell differentiation	12/636	141/18723	0.00315499	0.0206532	0.0144393	ADA/BTK/FCGR2B/IL6/IL7/INPP5D/LFNG/NCKAP1L/PTPN6/PTPRC/SPI1/SYK	12	2.501	2.50542
GO:1903038	negative regulation of leukocyte cell-cell adhesion	12/636	141/18723	0.00315499	0.0206532	0.0144393	BMP4/CD86/FCGR2B/HAVCR2/LAPTM5/MDK/NCKAP1L/PTPN6/RUNX3/TNFAIP8L2/TNFSF18/TNFSF4	12	2.501	2.50542
GO:0031099	regeneration	15/636	198/18723	0.00321099	0.0209912	0.0146757	ANGPT2/C5AR1/CAPN3/CPQ/HOPX/IL6/ISL1/LCP1/MDK/MUSTN1/POSTN/RTN4RL1/SCARF1/SPP1/UCP2	15	2.49336	2.2302
GO:0002793	positive regulation of peptide secretion	10/636	106/18723	0.00325373	0.0212131	0.0148307	ABCG1/ADCYAP1/ANO1/ISL1/MYRIP/NNAT/S100A8/SIRT3/SYBU/TRPM2	10	2.48762	2.77723
GO:1903707	negative regulation of hemopoiesis	10/636	106/18723	0.00325373	0.0212131	0.0148307	BMP4/C1QC/FCGR2B/INPP5D/LYN/MAFB/MDK/RUNX3/TNFSF18/TNFSF4	10	2.48762	2.77723
GO:0045088	regulation of innate immune response	16/636	218/18723	0.00326397	0.0212511	0.0148573	APOE/EREG/FCGR2B/FGR/HAVCR2/LYN/MMP12/NCF1/NR1H3/PPARG/PTPN6/SPI1/SYK/TRIM6/TYROBP/WNT5A	16	2.48625	2.16064
GO:0032732	positive regulation of interleukin-1 production	8/636	73/18723	0.00326852	0.021252	0.0148579	EGR1/F2RL1/HAVCR2/IL6/ISL1/S100A13/TYROBP/WNT5A	8	2.48565	3.22616
GO:0001909	leukocyte mediated cytotoxicity	11/636	124/18723	0.00335744	0.0218007	0.0152416	CTSC/F2RL1/FCGR2B/HAVCR2/IL18/ITGAM/NCKAP1L/PTPN6/PTPRC/SPI1/TYROBP	11	2.47399	2.6115
GO:0002523	leukocyte migration involved in inflammatory response	4/636	19/18723	0.00340266	0.0218878	0.0153025	ALOX5/MDK/S100A8/S100A9	4	2.46818	6.19762
GO:0010885	regulation of cholesterol storage	4/636	19/18723	0.00340266	0.0218878	0.0153025	ABCG1/MSR1/NR1H3/PPARG	4	2.46818	6.19762
GO:0032616	interleukin-13 production	4/636	19/18723	0.00340266	0.0218878	0.0153025	IL18/IL1RAP/LEF1/TNFSF4	4	2.46818	6.19762
GO:0032656	regulation of interleukin-13 production	4/636	19/18723	0.00340266	0.0218878	0.0153025	IL18/IL1RAP/LEF1/TNFSF4	4	2.46818	6.19762
GO:0043031	negative regulation of macrophage activation	4/636	19/18723	0.00340266	0.0218878	0.0153025	ADGRF5/FCGR2B/NR1H3/PTPRC	4	2.46818	6.19762
GO:0070233	negative regulation of T cell apoptotic process	4/636	19/18723	0.00340266	0.0218878	0.0153025	ADA/BMP4/DOCK8/PRKCQ	4	2.46818	6.19762
GO:2000738	positive regulation of stem cell differentiation	4/636	19/18723	0.00340266	0.0218878	0.0153025	FOXC1/LTBP3/SOX5/SOX9	4	2.46818	6.19762
GO:0050953	sensory perception of light stimulus	16/636	219/18723	0.00341393	0.0219311	0.0153327	ABLIM1/CABP1/CNGA3/COL18A1/COL2A1/EFEMP1/EYA4/GNAT1/GPR143/KERA/MFRP/NYX/PDE6A/RGS16/SLITRK6/UNC119	16	2.46675	2.15077
GO:0043409	negative regulation of MAPK cascade	14/636	180/18723	0.00342688	0.021985	0.0153704	APOE/BMP4/CNKSR3/DUSP6/F2RL1/IL1B/LIF/LYN/MAPK8IP1/PPARG/PTPN6/PTPRC/SIRT3/WNK2	14	2.4651	2.28968
GO:0042886	amide transport	20/636	301/18723	0.00345125	0.0221119	0.0154591	ABCG1/ADCYAP1/ALOX5/ANO1/CNR1/EFNA5/IL1B/IL1RN/IL6/ISL1/MYRIP/NNAT/PAX8/PTPRN/S100A8/SIRT3/SYBU/SYT9/TRPM2/UCP2	20	2.46202	1.95606
GO:0061097	regulation of protein tyrosine kinase activity	9/636	90/18723	0.00347808	0.0222542	0.0155586	CSF1R/EREG/FCGR1A/HBEGF/NCF1/NRG1/PDGFB/PTPRC/UNC119	9	2.45866	2.94387
GO:0051091	positive regulation of DNA-binding transcription factor activity	18/636	260/18723	0.00350846	0.0224188	0.0156737	BTK/CAPN3/IL18/IL18R1/IL1B/IL1RAP/IL6/JUP/PPARG/PRKCQ/S100A8/S100A9/TLR2/TNFSF18/TRIM52/TRIM6/WNT2/WNT5A	18	2.45488	2.03806
GO:0002064	epithelial cell development	16/636	220/18723	0.00356952	0.0227626	0.0159141	BCL11B/BMP4/COL15A1/COL18A1/F2RL1/FOXC2/IL1B/MET/PDGFB/PECAM1/PRDM1/RAPGEF3/SLITRK6/SOX9/ST14/WNT5A	16	2.44739	2.14099
GO:2000027	regulation of animal organ morphogenesis	11/636	125/18723	0.00357171	0.0227626	0.0159141	ANKRD6/BMP4/CITED2/CTHRC1/MLLT3/NKD1/PAX8/ROBO2/SOX9/WNT2/WNT5A	11	2.44712	2.5906
GO:0097696	receptor signaling pathway via STAT	14/636	181/18723	0.00360181	0.0228938	0.0160058	CRLF1/CSF1R/IL10RA/IL18/IL6/IL6R/ISL1/LIF/LYN/PPARG/PTPRC/PTPRD/RET/TNFSF18	14	2.44348	2.27702
GO:1905952	regulation of lipid localization	14/636	181/18723	0.00360181	0.0228938	0.0160058	ABCG1/APOE/EEPD1/IL1B/IL6/MSR1/NR1H3/PLA2G4A/PPARG/RETN/SPP1/SYK/THBS1/YJEFN3	14	2.44348	2.27702
GO:0032148	activation of protein kinase B activity	5/636	31/18723	0.00363593	0.0230499	0.0161149	ADRA2B/IL18/NRG1/PDGFB/WNT5A	5	2.43938	4.74817
GO:0060795	cell fate commitment involved in formation of primary germ layer	5/636	31/18723	0.00363593	0.0230499	0.0161149	BMP4/EYA1/EYA2/FOXC2/POU5F1	5	2.43938	4.74817
GO:0015849	organic acid transport	20/636	303/18723	0.00371745	0.0235204	0.0164439	ABCB11/APOE/ATP8B1/BDKRB2/EMB/FABP4/IL1B/MFSD2A/OC90/PLA2G4A/PPARG/SLC11A1/SLC25A21/SLC27A2/SLC38A11/SLC38A3/SLC7A10/SLCO2B1/SYK/THBS1	20	2.42975	1.94315
GO:0043407	negative regulation of MAP kinase activity	7/636	59/18723	0.00372331	0.0235204	0.0164439	APOE/BMP4/IL1B/LYN/MAPK8IP1/PPARG/PTPN6	7	2.42907	3.49272
GO:0034446	substrate adhesion-dependent cell spreading	10/636	108/18723	0.0037248	0.0235204	0.0164439	EFNA5/FERMT3/ITGA8/LAMB3/LIMS2/MDK/NRP1/PARVG/PDPN/POSTN	10	2.4289	2.7258
GO:0019935	cyclic-nucleotide-mediated signaling	9/636	91/18723	0.00374661	0.0235963	0.0164969	ADCYAP1/AHR/APOE/EDNRB/PDZD3/RAPGEF3/RNF157/SOX9/THBS1	9	2.42636	2.91152
GO:0060191	regulation of lipase activity	9/636	91/18723	0.00374661	0.0235963	0.0164969	C5AR1/CD86/GNA15/HTR2A/NR1H3/PCSK6/PLCB2/PTAFR/RASGRP4	9	2.42636	2.91152
GO:0090287	regulation of cellular response to growth factor stimulus	20/636	304/18723	0.00385684	0.0242152	0.0169296	ADAMTSL2/BAMBI/BMP4/CDKN1C/CHRDL1/CITED2/ENG/HHIP/IL1B/KCP/LDLRAD4/NRROS/PCSK6/PPARG/SMAD6/THBS1/TMEM108/TSPAN12/WNT5A/XDH	20	2.41377	1.93676
GO:0000302	response to reactive oxygen species	16/636	222/18723	0.00389823	0.0242152	0.0169296	ADA/APOE/BTK/CRYAB/IL6/MAP1LC3A/MET/MMP9/NCF1/NQO1/PDGFD/PTPRK/PTPRN/SOD3/TRPM2/UCP2	16	2.40913	2.12171
GO:0001915	negative regulation of T cell mediated cytotoxicity	3/636	10/18723	0.00391524	0.0242152	0.0169296	FCGR2B/NCKAP1L/PTPRC	3	2.40724	8.8316
GO:0003129	heart induction	3/636	10/18723	0.00391524	0.0242152	0.0169296	BMP4/ROBO2/WNT5A	3	2.40724	8.8316
GO:0003163	sinoatrial node development	3/636	10/18723	0.00391524	0.0242152	0.0169296	BMP4/ISL1/SHOX2	3	2.40724	8.8316
GO:0021562	vestibulocochlear nerve development	3/636	10/18723	0.00391524	0.0242152	0.0169296	ATP8B1/NRP1/SLITRK6	3	2.40724	8.8316
GO:0036363	transforming growth factor beta activation	3/636	10/18723	0.00391524	0.0242152	0.0169296	ITGB8/LTBP3/NRROS	3	2.40724	8.8316
GO:0043084	penile erection	3/636	10/18723	0.00391524	0.0242152	0.0169296	ADA/CNR1/EDNRB	3	2.40724	8.8316
GO:0048672	positive regulation of collateral sprouting	3/636	10/18723	0.00391524	0.0242152	0.0169296	CRABP2/NGF/RND2	3	2.40724	8.8316
GO:0060272	embryonic skeletal joint morphogenesis	3/636	10/18723	0.00391524	0.0242152	0.0169296	BMP4/COL2A1/SHOX2	3	2.40724	8.8316
GO:1902959	regulation of aspartic-type endopeptidase activity involved in amyloid precursor protein catabolic process	3/636	10/18723	0.00391524	0.0242152	0.0169296	BIN1/LYN/PICALM	3	2.40724	8.8316
GO:1905809	negative regulation of synapse organization	3/636	10/18723	0.00391524	0.0242152	0.0169296	ROBO2/TLR2/WNT5A	3	2.40724	8.8316
GO:1905941	positive regulation of gonad development	3/636	10/18723	0.00391524	0.0242152	0.0169296	CITED2/RETN/SOX9	3	2.40724	8.8316
GO:2000659	regulation of interleukin-1-mediated signaling pathway	3/636	10/18723	0.00391524	0.0242152	0.0169296	IL1R2/IL1RN/IL6	3	2.40724	8.8316
GO:0071354	cellular response to interleukin-6	6/636	45/18723	0.00395841	0.0243759	0.017042	CEBPA/IL6/IL6R/PTGIS/SELPLG/SPI1	6	2.40248	3.92516
GO:1902108	regulation of mitochondrial membrane permeability involved in apoptotic process	6/636	45/18723	0.00395841	0.0243759	0.017042	BBC3/BOK/EYA2/HIP1R/STPG1/TMEM14A	6	2.40248	3.92516
GO:0051961	negative regulation of nervous system development	12/636	145/18723	0.00396146	0.0243759	0.017042	ADCYAP1/IL1B/IL6/LRP4/NRP1/NTN1/ROBO2/SEMA3D/SEMA3E/SPP1/TLR2/WNT5A	12	2.40214	2.4363
GO:0061351	neural precursor cell proliferation	12/636	145/18723	0.00396146	0.0243759	0.017042	ADCYAP1/ADGRG1/C5AR1/HHIP/LEF1/LIMS2/LYN/MDK/SMARCD3/SOX5/WNT2/WNT5A	12	2.40214	2.4363
GO:0001708	cell fate specification	9/636	92/18723	0.0040311	0.0247728	0.0173194	EYA1/EYA2/GSC/ISL1/NRP1/POU5F1/SOX9/TBX4/WNT5A	9	2.39458	2.87987
GO:0051965	positive regulation of synapse assembly	7/636	60/18723	0.00409439	0.0251296	0.0175689	ADGRL2/CBLN2/FLRT2/IL1RAP/PTPRD/SLITRK6/THBS2	7	2.38781	3.43451
GO:0007620	copulation	4/636	20/18723	0.00414044	0.0252834	0.0176765	ADA/CNR1/EDNRB/SERPINE2	4	2.38295	5.88774
GO:0046629	gamma-delta T cell activation	4/636	20/18723	0.00414044	0.0252834	0.0176765	LEF1/NCKAP1L/PTPRC/SYK	4	2.38295	5.88774
GO:0048670	regulation of collateral sprouting	4/636	20/18723	0.00414044	0.0252834	0.0176765	CRABP2/NGF/RND2/SPP1	4	2.38295	5.88774
GO:0060231	mesenchymal to epithelial transition	4/636	20/18723	0.00414044	0.0252834	0.0176765	BMP4/LIF/PAX8/SALL1	4	2.38295	5.88774
GO:0003338	metanephros morphogenesis	5/636	32/18723	0.00419085	0.0254364	0.0177834	BMP4/LIF/PAX8/SALL1/SOX9	5	2.3777	4.59979
GO:0010743	regulation of macrophage derived foam cell differentiation	5/636	32/18723	0.00419085	0.0254364	0.0177834	ABCG1/IL18/MSR1/NR1H3/PPARG	5	2.3777	4.59979
GO:0061037	negative regulation of cartilage development	5/636	32/18723	0.00419085	0.0254364	0.0177834	BMP4/EFEMP1/LTBP3/MKX/SOX9	5	2.3777	4.59979
GO:0097345	mitochondrial outer membrane permeabilization	5/636	32/18723	0.00419085	0.0254364	0.0177834	BBC3/BOK/EYA2/HIP1R/TMEM14A	5	2.3777	4.59979
GO:0086001	cardiac muscle cell action potential	8/636	76/18723	0.00419717	0.0254364	0.0177834	ANK2/BIN1/JUP/KCNJ5/KCNJ8/NEDD4L/SCN1B/SNTA1	8	2.37704	3.09881
GO:2000379	positive regulation of reactive oxygen species metabolic process	8/636	76/18723	0.00419717	0.0254364	0.0177834	F2RL1/ITGAM/ITGB2/PDGFB/SYK/THBS1/TYROBP/XDH	8	2.37704	3.09881
GO:0002698	negative regulation of immune effector process	10/636	110/18723	0.00424834	0.0256498	0.0179326	AHR/CD55/FCGR2B/HAVCR2/NCKAP1L/PTPN6/PTPRC/SPI1/TNFSF18/TNFSF4	10	2.37178	2.67624
GO:0061387	regulation of extent of cell growth	10/636	110/18723	0.00424834	0.0256498	0.0179326	APOE/CRABP2/NGF/NRP1/NTN1/RND2/SEMA3D/SEMA3E/SPP1/WNT5A	10	2.37178	2.67624
GO:1905954	positive regulation of lipid localization	10/636	110/18723	0.00424834	0.0256498	0.0179326	ABCG1/APOE/EEPD1/IL1B/MSR1/NR1H3/PLA2G4A/PPARG/RETN/SPP1	10	2.37178	2.67624
GO:0032612	interleukin-1 production	11/636	128/18723	0.00428089	0.0257816	0.0180248	EGR1/F2RL1/HAVCR2/IL1R2/IL6/ISL1/MEFV/S100A13/SERPINB1/TYROBP/WNT5A	11	2.36847	2.52989
GO:0032652	regulation of interleukin-1 production	11/636	128/18723	0.00428089	0.0257816	0.0180248	EGR1/F2RL1/HAVCR2/IL1R2/IL6/ISL1/MEFV/S100A13/SERPINB1/TYROBP/WNT5A	11	2.36847	2.52989
GO:0045862	positive regulation of proteolysis	23/636	372/18723	0.00438044	0.0263483	0.0184209	APOE/ATP2A3/BBC3/BOK/CAPN3/CEBPA/CLEC3B/CTSC/GSN/HIP1R/IL1B/LAPTM5/LYN/MEFV/PCOLCE2/PERP/PICALM/PLK2/PPARG/S100A8/S100A9/SYK/XDH	23	2.35848	1.82013
GO:0001889	liver development	12/636	147/18723	0.00442265	0.0265118	0.0185353	ADA/CEBPA/CITED2/CYP1A1/DBP/E2F7/IL6/LIMS2/MDK/MET/SOX9/UCP2	12	2.35432	2.40316
GO:1903531	negative regulation of secretion by cell	12/636	147/18723	0.00442265	0.0265118	0.0185353	ADRA2B/APOE/CNR1/FCGR2B/IL1B/LIF/NCKAP1L/NR1H3/SPI1/STXBP6/UCP2/VAMP8	12	2.35432	2.40316
GO:0046839	phospholipid dephosphorylation	6/636	46/18723	0.00442414	0.0265118	0.0185353	EPHX2/INPP4B/INPP5D/PLPP6/PLPPR2/SYNJ2	6	2.35417	3.83983
GO:0034113	heterotypic cell-cell adhesion	7/636	61/18723	0.00449279	0.0268564	0.0187762	GLDN/IL1B/IL1RN/ITGB2/JUP/PERP/PTPRC	7	2.34748	3.37821
GO:0043954	cellular component maintenance	7/636	61/18723	0.00449279	0.0268564	0.0187762	APOE/BSN/CBLN2/CSF1R/F2RL1/FCGR2B/MTSS1	7	2.34748	3.37821
GO:0001938	positive regulation of endothelial cell proliferation	10/636	111/18723	0.00453101	0.0270421	0.018906	APELA/BMP4/EGFL7/MDK/NRP1/PDGFB/PIK3CD/THBS4/WNT2/WNT5A	10	2.34381	2.65213
GO:0034101	erythrocyte homeostasis	11/636	129/18723	0.00454069	0.0270421	0.018906	ADGRF5/BMP4/CITED2/HOXB6/IKZF1/INPP5D/LYN/MAFB/NCKAP1L/PTBP3/SPI1	11	2.34288	2.51027
GO:0043280	positive regulation of cysteine-type endopeptidase activity involved in apoptotic process	11/636	129/18723	0.00454069	0.0270421	0.018906	ATP2A3/BBC3/BOK/GSN/HIP1R/LAPTM5/PPARG/S100A8/S100A9/SYK/XDH	11	2.34288	2.51027
GO:0007492	endoderm development	8/636	77/18723	0.00454799	0.0270521	0.018913	APELA/BMP4/COL7A1/HOXC11/ITGB2/LAMB3/MMP9/POU5F1	8	2.34218	3.05856
GO:1903035	negative regulation of response to wounding	9/636	94/18723	0.00465056	0.0276281	0.0193157	ALOX5/APOE/MDK/PDGFB/PHLDB2/RTN4RL1/SERPINE2/SPP1/THBS1	9	2.33249	2.8186
GO:0035148	tube formation	12/636	148/18723	0.00466884	0.0276685	0.0193439	BMP4/CITED2/CTHRC1/IRX1/PAX8/PIK3CD/RET/SOX9/ST14/STIL/TGM2/WNT5A	12	2.33079	2.38692
GO:0051384	response to glucocorticoid	12/636	148/18723	0.00466884	0.0276685	0.0193439	ADCYAP1/AIF1/CDO1/FIBIN/IGFBP2/IL1RN/IL6/ISL1/MDK/PTAFR/PTGS2/SLIT3	12	2.33079	2.38692
GO:0002335	mature B cell differentiation	5/636	33/18723	0.00480363	0.0282587	0.0197566	ADA/FCGR2B/IL6/LFNG/SPI1	5	2.31843	4.46041
GO:0003382	epithelial cell morphogenesis	5/636	33/18723	0.00480363	0.0282587	0.0197566	BCL11B/COL15A1/COL18A1/MET/ST14	5	2.31843	4.46041
GO:0043552	positive regulation of phosphatidylinositol 3-kinase activity	5/636	33/18723	0.00480363	0.0282587	0.0197566	FGR/LYN/PDGFB/TNFAIP8L3/VAV3	5	2.31843	4.46041
GO:0046320	regulation of fatty acid oxidation	5/636	33/18723	0.00480363	0.0282587	0.0197566	ABCB11/CNR1/MFSD2A/PDK4/SOX9	5	2.31843	4.46041
GO:0048333	mesodermal cell differentiation	5/636	33/18723	0.00480363	0.0282587	0.0197566	BMP4/EYA1/EYA2/FOXC2/ITGA8	5	2.31843	4.46041
GO:0110110	positive regulation of animal organ morphogenesis	5/636	33/18723	0.00480363	0.0282587	0.0197566	BMP4/ROBO2/SOX9/WNT2/WNT5A	5	2.31843	4.46041
GO:1901222	regulation of NIK/NF-kappaB signaling	10/636	112/18723	0.00482827	0.028344	0.0198162	CD14/CD86/HAVCR2/IL18/IL18R1/IL1B/LAPTM5/SPI1/TLR2/TLR7	10	2.31621	2.62845
GO:0045137	development of primary sexual characteristics	16/636	227/18723	0.00482989	0.028344	0.0198162	ADCYAP1/ADGRG1/BOK/CITED2/DACH1/EREG/FOXC1/LHX8/NR2F2/PTPRN/RETN/ROBO2/SALL1/SLIT3/SOX9/WNT5A	16	2.31606	2.07497
GO:2000241	regulation of reproductive process	13/636	168/18723	0.00491336	0.0285777	0.0199796	ADA/APELA/ARHGDIB/BMP4/CITED2/CNR1/EDNRB/LIF/PTAFR/RAD51AP1/RETN/SOX9/WNT5A	13	2.30862	2.27799
GO:0032613	interleukin-10 production	7/636	62/18723	0.00491977	0.0285777	0.0199796	F2RL1/FCGR2B/IL6/SYK/TLR2/TNFSF4/TYROBP	7	2.30806	3.32372
GO:0032653	regulation of interleukin-10 production	7/636	62/18723	0.00491977	0.0285777	0.0199796	F2RL1/FCGR2B/IL6/SYK/TLR2/TNFSF4/TYROBP	7	2.30806	3.32372
GO:0032024	positive regulation of insulin secretion	8/636	78/18723	0.0049209	0.0285777	0.0199796	ABCG1/ANO1/ISL1/MYRIP/NNAT/SIRT3/SYBU/TRPM2	8	2.30796	3.01935
GO:0035050	embryonic heart tube development	8/636	78/18723	0.0049209	0.0285777	0.0199796	APELA/CITED2/ENG/FOXC1/FOXC2/PITX2/STIL/WNT5A	8	2.30796	3.01935
GO:0032368	regulation of lipid transport	12/636	149/18723	0.00492586	0.0285777	0.0199796	ABCG1/APOE/EEPD1/IL1B/NR1H3/PLA2G4A/PPARG/RETN/SPP1/SYK/THBS1/YJEFN3	12	2.30752	2.3709
GO:0001754	eye photoreceptor cell differentiation	6/636	47/18723	0.00492904	0.0285777	0.0199796	GNAT1/MFRP/NKD1/PRDM1/SOX9/THRB	6	2.30724	3.75813
GO:0009261	ribonucleotide catabolic process	6/636	47/18723	0.00492904	0.0285777	0.0199796	ADA/DPYS/NUDT8/PDE4C/PDE8B/XDH	6	2.30724	3.75813
GO:0097028	dendritic cell differentiation	6/636	47/18723	0.00492904	0.0285777	0.0199796	F2RL1/FCGR2B/ITGB8/LYN/SPI1/TRPM2	6	2.30724	3.75813
GO:1900744	regulation of p38MAPK cascade	6/636	47/18723	0.00492904	0.0285777	0.0199796	BMP4/IL1B/NCF1/RELL1/SPI1/XDH	6	2.30724	3.75813
GO:0006869	lipid transport	24/636	398/18723	0.00497849	0.028661	0.0200379	ABCB11/ABCG1/APOE/ATP10A/ATP8B1/BDKRB2/EEPD1/FABP4/IL1B/MFSD2A/MSR1/NR1H3/OC90/PLA2G4A/PPARG/RETN/SLC27A2/SLCO2A1/SLCO2B1/SPP1/SYK/THBS1/TNFAIP8L3/YJEFN3	24	2.3029	1.7752
GO:0007350	blastoderm segmentation	4/636	21/18723	0.00497909	0.028661	0.0200379	HOXD8/NRP1/PCSK6/WNT5A	4	2.30285	5.60737
GO:0010878	cholesterol storage	4/636	21/18723	0.00497909	0.028661	0.0200379	ABCG1/MSR1/NR1H3/PPARG	4	2.30285	5.60737
GO:0019370	leukotriene biosynthetic process	4/636	21/18723	0.00497909	0.028661	0.0200379	ALOX5/LTA4H/PLA2G4A/SYK	4	2.30285	5.60737
GO:0150146	cell junction disassembly	4/636	21/18723	0.00497909	0.028661	0.0200379	C1QA/C1QB/C1QC/ITGAM	4	2.30285	5.60737
GO:1901028	regulation of mitochondrial outer membrane permeabilization involved in apoptotic signaling pathway	4/636	21/18723	0.00497909	0.028661	0.0200379	BBC3/BOK/HIP1R/TMEM14A	4	2.30285	5.60737
GO:0008585	female gonad development	9/636	95/18723	0.00498682	0.0286713	0.020045	ADCYAP1/EREG/FOXC1/LHX8/NR2F2/PTPRN/RETN/ROBO2/SLIT3	9	2.30218	2.78893
GO:0007178	transmembrane receptor protein serine/threonine kinase signaling pathway	22/636	355/18723	0.005114	0.0293674	0.0205317	ADAMTSL2/BAMBI/BMP4/CDKN1C/CHRDL1/CITED2/EGR1/ENG/ITGB8/KCP/LDLRAD4/LEF1/LTBP3/NRROS/PCSK6/PPARG/PTPRK/SMAD6/SPI1/THBS1/TMEM100/WNT5A	22	2.29124	1.82437
GO:0002429	immune response-activating cell surface receptor signaling pathway	19/636	291/18723	0.00518292	0.0294125	0.0205632	ADA/BTK/C5AR1/C5AR2/FCER1G/FCGR2B/FGR/INPP5D/LAPTM5/LAT2/LCP2/LYN/NCKAP1L/PIK3CD/PTPN6/PTPRC/SYK/TYROBP/VAV3	19	2.28543	1.92211
GO:0002757	immune response-activating signal transduction	19/636	291/18723	0.00518292	0.0294125	0.0205632	ADA/BTK/C5AR1/C5AR2/FCER1G/FCGR2B/FGR/INPP5D/LAPTM5/LAT2/LCP2/LYN/NCKAP1L/PIK3CD/PTPN6/PTPRC/SYK/TYROBP/VAV3	19	2.28543	1.92211
GO:0061008	hepaticobiliary system development	12/636	150/18723	0.00519405	0.0294125	0.0205632	ADA/CEBPA/CITED2/CYP1A1/DBP/E2F7/IL6/LIMS2/MDK/MET/SOX9/UCP2	12	2.28449	2.35509
GO:0002357	defense response to tumor cell	3/636	11/18723	0.00524857	0.0294125	0.0205632	ABI3/LAPTM5/SPI1	3	2.27996	8.02873
GO:0002924	negative regulation of humoral immune response mediated by circulating immunoglobulin	3/636	11/18723	0.00524857	0.0294125	0.0205632	CD55/FCGR2B/PTPN6	3	2.27996	8.02873
GO:0010887	negative regulation of cholesterol storage	3/636	11/18723	0.00524857	0.0294125	0.0205632	ABCG1/NR1H3/PPARG	3	2.27996	8.02873
GO:0021889	olfactory bulb interneuron differentiation	3/636	11/18723	0.00524857	0.0294125	0.0205632	ROBO2/SALL1/WNT5A	3	2.27996	8.02873
GO:0031652	positive regulation of heat generation	3/636	11/18723	0.00524857	0.0294125	0.0205632	CNR1/IL1B/PTGS2	3	2.27996	8.02873
GO:0032493	response to bacterial lipoprotein	3/636	11/18723	0.00524857	0.0294125	0.0205632	CD14/SSC5D/TLR2	3	2.27996	8.02873
GO:0032610	interleukin-1 alpha production	3/636	11/18723	0.00524857	0.0294125	0.0205632	IL1R2/ISL1/S100A13	3	2.27996	8.02873
GO:0032650	regulation of interleukin-1 alpha production	3/636	11/18723	0.00524857	0.0294125	0.0205632	IL1R2/ISL1/S100A13	3	2.27996	8.02873
GO:0045628	regulation of T-helper 2 cell differentiation	3/636	11/18723	0.00524857	0.0294125	0.0205632	CD86/IL18/TNFSF4	3	2.27996	8.02873
GO:0060433	bronchus development	3/636	11/18723	0.00524857	0.0294125	0.0205632	ADAMTSL2/BMP4/SOX9	3	2.27996	8.02873
GO:0070243	regulation of thymocyte apoptotic process	3/636	11/18723	0.00524857	0.0294125	0.0205632	ADA/BMP4/WNT5A	3	2.27996	8.02873
GO:0071492	cellular response to UV-A	3/636	11/18723	0.00524857	0.0294125	0.0205632	MMP1/MMP3/MMP9	3	2.27996	8.02873
GO:0072497	mesenchymal stem cell differentiation	3/636	11/18723	0.00524857	0.0294125	0.0205632	LTBP3/SOX5/SOX9	3	2.27996	8.02873
GO:0106049	regulation of cellular response to osmotic stress	3/636	11/18723	0.00524857	0.0294125	0.0205632	BDKRB2/EFHD1/PTGS2	3	2.27996	8.02873
GO:1901030	positive regulation of mitochondrial outer membrane permeabilization involved in apoptotic signaling pathway	3/636	11/18723	0.00524857	0.0294125	0.0205632	BBC3/BOK/HIP1R	3	2.27996	8.02873
GO:1902337	regulation of apoptotic process involved in morphogenesis	3/636	11/18723	0.00524857	0.0294125	0.0205632	FOXC1/FOXC2/PAX8	3	2.27996	8.02873
GO:2000826	regulation of heart morphogenesis	3/636	11/18723	0.00524857	0.0294125	0.0205632	BMP4/ROBO2/WNT5A	3	2.27996	8.02873
GO:0045444	fat cell differentiation	16/636	229/18723	0.00525005	0.0294125	0.0205632	ADGRF5/ALOX5/CEBPA/FABP4/HTR2A/IL6/LAMB3/MAFB/MKX/NOCT/PPARG/PRLH/PTGS2/RETN/SMAD6/WNT5A	16	2.27984	2.05685
GO:1902905	positive regulation of supramolecular fiber organization	15/636	209/18723	0.00530143	0.0296659	0.0207404	APOE/BAIAP2L1/BIN1/CTNNA2/F2RL1/FES/GSN/HIP1R/MET/MTSS1/NCKAP1L/NRP1/RAPGEF3/STMN2/WAS	15	2.27561	2.11282
GO:0030510	regulation of BMP signaling pathway	9/636	96/18723	0.00534164	0.0298562	0.0208734	BAMBI/BMP4/CHRDL1/ENG/KCP/PCSK6/PPARG/SMAD6/WNT5A	9	2.27233	2.75988
GO:0045667	regulation of osteoblast differentiation	11/636	132/18723	0.00539592	0.0300898	0.0210367	AXIN2/BAMBI/BMP4/CEBPA/CTHRC1/IL6/IL6R/NOCT/PPARG/SMAD6/SOX9	11	2.26793	2.45322
GO:0072175	epithelial tube formation	11/636	132/18723	0.00539592	0.0300898	0.0210367	BMP4/CITED2/CTHRC1/IRX1/PAX8/PIK3CD/RET/SOX9/ST14/STIL/WNT5A	11	2.26793	2.45322
GO:0007259	receptor signaling pathway via JAK-STAT	13/636	170/18723	0.00542225	0.0302016	0.0211149	CRLF1/CSF1R/IL10RA/IL18/IL6/IL6R/ISL1/LIF/LYN/PTPRC/PTPRD/RET/TNFSF18	13	2.26582	2.25119
GO:0002244	hematopoietic progenitor cell differentiation	10/636	114/18723	0.00546861	0.0303683	0.0212315	BMP4/CITED2/CSF1R/FOXC1/KCP/MLLT3/PTPN6/PTPRC/SERPINB12/SPI1	10	2.26212	2.58234
GO:0048146	positive regulation of fibroblast proliferation	6/636	48/18723	0.00547498	0.0303683	0.0212315	CDC6/EREG/PDGFB/PDGFD/WNT2/WNT5A	6	2.26162	3.67983
GO:0001662	behavioral fear response	5/636	34/18723	0.0054774	0.0303683	0.0212315	ADCYAP1/APOE/ASIC4/MDK/MORC1	5	2.26143	4.32922
GO:0070232	regulation of T cell apoptotic process	5/636	34/18723	0.0054774	0.0303683	0.0212315	ADA/BMP4/DOCK8/PRKCQ/WNT5A	5	2.26143	4.32922
GO:0048872	homeostasis of number of cells	18/636	272/18723	0.005593	0.0309737	0.0216547	ADA/ADGRF5/ADGRG1/BMP4/CITED2/GCNT4/HOXB6/IKZF1/IL6/IL7/INPP5D/LYN/MAFB/NCKAP1L/PIK3CD/PTBP3/SOX9/SPI1	18	2.25235	1.94815
GO:0002768	immune response-regulating cell surface receptor signaling pathway	20/636	315/18723	0.0056981	0.0314722	0.0220033	ADA/BTK/C5AR1/C5AR2/FCER1G/FCGR2B/FGR/INPP5D/LAPTM5/LAT2/LCP2/LYN/NCKAP1L/PIK3CD/PRKCQ/PTPN6/PTPRC/SYK/TYROBP/VAV3	20	2.24427	1.86912
GO:0018105	peptidyl-serine phosphorylation	20/636	315/18723	0.0056981	0.0314722	0.0220033	AURKC/BCAR3/BDKRB2/CNKSR3/DCLK1/DCLK3/IL6/LIF/MAST4/NGF/PDGFB/PDK3/PLK2/PRKCQ/PTGS2/RAPGEF3/RET/SYK/TRIM6/WNT5A	20	2.24427	1.86912
GO:0010565	regulation of cellular ketone metabolic process	11/636	133/18723	0.00570763	0.0314722	0.0220033	ABCB11/CNR1/EGR1/IL1B/MFSD2A/NR1H3/PDK3/PDK4/PPARG/PTGS2/SOX9	11	2.24354	2.43478
GO:0010596	negative regulation of endothelial cell migration	9/636	97/18723	0.00571569	0.0314722	0.0220033	ADAMTS9/ANGPT2/ANGPT4/APOE/JUP/MEOX2/NR2F2/PPARG/THBS1	9	2.24293	2.73142
GO:2001237	negative regulation of extrinsic apoptotic signaling pathway	9/636	97/18723	0.00571569	0.0314722	0.0220033	BMP4/COL2A1/EYA1/EYA2/EYA4/IL1B/IL7/NRP1/THBS1	9	2.24293	2.73142
GO:0007422	peripheral nervous system development	8/636	80/18723	0.00573652	0.0315509	0.0220582	ADGRB2/CITED2/EDNRB/HOXD9/ISL1/NGF/NRG1/RUNX3	8	2.24135	2.94387
GO:0030509	BMP signaling pathway	12/636	152/18723	0.00576526	0.0316728	0.0221435	BAMBI/BMP4/CHRDL1/EGR1/ENG/KCP/LEF1/PCSK6/PPARG/SMAD6/TMEM100/WNT5A	12	2.23918	2.32411
GO:0043491	protein kinase B signaling	15/636	211/18723	0.00577937	0.0317141	0.0221724	ENG/HBEGF/HPSE/IL18/IL1B/MET/NRG1/PIK3CD/PIK3CG/RET/SOX9/THBS1/TMEM100/TNFAIP8L3/XDH	15	2.23812	2.0928
GO:0051209	release of sequestered calcium ion into cytosol	10/636	115/18723	0.00581272	0.0318475	0.0222656	ANK2/CAPN3/CASQ1/CCR5/HTR2A/LYN/PTPN6/PTPRC/TRDN/TRPM2	10	2.23562	2.55989
GO:0071900	regulation of protein serine/threonine kinase activity	22/636	359/18723	0.00581689	0.0318475	0.0222656	APOE/BMP4/CDC6/CDKN1C/CEBPA/CSF1R/FAM20A/FZD10/HTR2A/IL1B/LYN/MAPK8IP1/NR2F2/PDGFB/PDGFD/PIK3CG/PPARG/PTPN6/SYK/THBS1/TNXB/WNT5A	22	2.23531	1.80404
GO:0001885	endothelial cell development	7/636	64/18723	0.00586441	0.0319263	0.0223207	COL15A1/COL18A1/F2RL1/IL1B/MET/PECAM1/RAPGEF3	7	2.23178	3.21986
GO:0046530	photoreceptor cell differentiation	7/636	64/18723	0.00586441	0.0319263	0.0223207	GNAT1/MFRP/MFSD2A/NKD1/PRDM1/SOX9/THRB	7	2.23178	3.21986
GO:0046579	positive regulation of Ras protein signal transduction	7/636	64/18723	0.00586441	0.0319263	0.0223207	ADGRG1/ARHGEF3/F2RL1/NGF/NRG1/PIK3CG/RASGRP4	7	2.23178	3.21986
GO:0050771	negative regulation of axonogenesis	7/636	64/18723	0.00586441	0.0319263	0.0223207	LRP4/NRP1/NTN1/SEMA3D/SEMA3E/SPP1/WNT5A	7	2.23178	3.21986
GO:0070542	response to fatty acid	7/636	64/18723	0.00586441	0.0319263	0.0223207	PDK3/PDK4/PTAFR/PTGS2/SOX9/TLR2/UCP2	7	2.23178	3.21986
GO:0002053	positive regulation of mesenchymal cell proliferation	4/636	22/18723	0.00592446	0.032108	0.0224478	SHOX2/SOX9/WNT2/WNT5A	4	2.22735	5.35249
GO:0035357	peroxisome proliferator activated receptor signaling pathway	4/636	22/18723	0.00592446	0.032108	0.0224478	CITED2/PDK3/PPARG/PTGIS	4	2.22735	5.35249
GO:0035584	calcium-mediated signaling using intracellular calcium source	4/636	22/18723	0.00592446	0.032108	0.0224478	GPR143/PTGFR/PTPRC/TRPM2	4	2.22735	5.35249
GO:0071404	cellular response to low-density lipoprotein particle stimulus	4/636	22/18723	0.00592446	0.032108	0.0224478	FCER1G/ITGB2/PPARG/SYK	4	2.22735	5.35249
GO:0008277	regulation of G protein-coupled receptor signaling pathway	11/636	134/18723	0.00603336	0.0326248	0.0228091	ADA/ADCYAP1/APELA/CXCL8/GNAT1/MET/RASGRP4/RGS1/RGS16/RGS20/RNF157	11	2.21944	2.41661
GO:0032147	activation of protein kinase activity	11/636	134/18723	0.00603336	0.0326248	0.0228091	ADRA2B/ANGPT4/CD86/EFNA5/IL18/IL6R/NCKAP1L/NRG1/PDGFB/SLC11A1/WNT5A	11	2.21944	2.41661
GO:0006953	acute-phase response	6/636	49/18723	0.00606385	0.0326797	0.0228474	CNR1/EDNRB/IL1B/IL6/IL6R/PTGS2	6	2.21725	3.60474
GO:0070741	response to interleukin-6	6/636	49/18723	0.00606385	0.0326797	0.0228474	CEBPA/IL6/IL6R/PTGIS/SELPLG/SPI1	6	2.21725	3.60474
GO:0086009	membrane repolarization	6/636	49/18723	0.00606385	0.0326797	0.0228474	ANK2/KCNJ5/KCNJ8/NEDD4L/SCN1B/SNTA1	6	2.21725	3.60474
GO:0061337	cardiac conduction	9/636	98/18723	0.00610964	0.0328896	0.0229942	ABCC9/ANK2/ATP2A3/BIN1/ISL1/JUP/KCNJ5/SCN1B/TRDN	9	2.21398	2.70355
GO:0048545	response to steroid hormone	21/636	339/18723	0.00616992	0.0330523	0.0231079	ACTA1/ADCYAP1/AIF1/BMP4/CDO1/CNGA3/CYBB/ENG/FIBIN/IGFBP2/IL1RN/IL6/ISL1/MDK/NR1H3/PTAFR/PTGS2/SLIT3/SPP1/THBS1/TLR2	21	2.20972	1.82363
GO:0030326	embryonic limb morphogenesis	10/636	116/18723	0.00617348	0.0330523	0.0231079	BMP4/CRABP2/HOXD9/LEF1/LRP4/MUSTN1/SALL1/SHOX2/TBX4/WNT5A	10	2.20947	2.53782
GO:0035113	embryonic appendage morphogenesis	10/636	116/18723	0.00617348	0.0330523	0.0231079	BMP4/CRABP2/HOXD9/LEF1/LRP4/MUSTN1/SALL1/SHOX2/TBX4/WNT5A	10	2.20947	2.53782
GO:0051283	negative regulation of sequestering of calcium ion	10/636	116/18723	0.00617348	0.0330523	0.0231079	ANK2/CAPN3/CASQ1/CCR5/HTR2A/LYN/PTPN6/PTPRC/TRDN/TRPM2	10	2.20947	2.53782
GO:2000106	regulation of leukocyte apoptotic process	8/636	81/18723	0.00618101	0.0330523	0.0231079	ADA/BMP4/BTK/DOCK8/LYN/PIK3CD/PRKCQ/WNT5A	8	2.20894	2.90752
GO:2000243	positive regulation of reproductive process	8/636	81/18723	0.00618101	0.0330523	0.0231079	APELA/CITED2/EDNRB/PTAFR/RAD51AP1/RETN/SOX9/WNT5A	8	2.20894	2.90752
GO:0002209	behavioral defense response	5/636	35/18723	0.00621521	0.0330883	0.0231331	ADCYAP1/APOE/ASIC4/MDK/MORC1	5	2.20654	4.20553
GO:0032232	negative regulation of actin filament bundle assembly	5/636	35/18723	0.00621521	0.0330883	0.0231331	CGNL1/MET/PHLDB2/SHANK1/WAS	5	2.20654	4.20553
GO:0032814	regulation of natural killer cell activation	5/636	35/18723	0.00621521	0.0330883	0.0231331	FGR/HAVCR2/IL18/PRDM1/TYROBP	5	2.20654	4.20553
GO:0034331	cell junction maintenance	5/636	35/18723	0.00621521	0.0330883	0.0231331	BSN/CBLN2/CSF1R/F2RL1/MTSS1	5	2.20654	4.20553
GO:0071677	positive regulation of mononuclear cell migration	7/636	65/18723	0.00638459	0.0339525	0.0237373	AIF1/DOCK8/PDGFD/S100A14/SPI1/TNFSF18/WNT5A	7	2.19487	3.17032
GO:1901214	regulation of neuron death	20/636	319/18723	0.0065251	0.0346614	0.0242329	APOE/BOK/C1QA/C5AR1/CRLF1/EFNB2/EGR1/FCGR2B/ISL1/ITGAM/ITGB2/MDK/NGF/NQO1/NRP1/PICALM/REL/TRPM2/TYROBP/WNT5A	20	2.18541	1.84569
GO:0072330	monocarboxylic acid biosynthetic process	15/636	214/18723	0.00656089	0.0348132	0.024339	ABCB11/ALOX5/CYP1A1/DHRS9/IL1B/NR1H3/PDK4/PLA2G4A/PTGIS/PTGS2/RBP1/SCD5/SDS/SLC27A2/THNSL2	15	2.18304	2.06346
GO:1901654	response to ketone	14/636	194/18723	0.00661436	0.0350583	0.0245104	AHR/CYBB/FIBIN/NQO1/NR1H3/POSTN/PTAFR/PTGER4/PTGFR/SLIT3/SPP1/THBS1/TLR2/TNFSF4	14	2.17951	2.12444
GO:0001910	regulation of leukocyte mediated cytotoxicity	8/636	82/18723	0.00665116	0.0351759	0.0245926	F2RL1/FCGR2B/HAVCR2/ITGAM/NCKAP1L/PTPRC/SPI1/TYROBP	8	2.1771	2.87207
GO:0002312	B cell activation involved in immune response	8/636	82/18723	0.00665116	0.0351759	0.0245926	ADA/EXO1/FCGR2B/IL6/LFNG/PTPRC/SPI1/TNFSF4	8	2.1771	2.87207
GO:0045058	T cell selection	6/636	50/18723	0.00669751	0.0352662	0.0246558	BCL11B/IL6/IL6R/PTPRC/SYK/TNFSF18	6	2.17409	3.53264
GO:0046460	neutral lipid biosynthetic process	6/636	50/18723	0.00669751	0.0352662	0.0246558	AGMO/GK/MFSD2A/MOGAT1/NR1H3/PLA2G4A	6	2.17409	3.53264
GO:0046463	acylglycerol biosynthetic process	6/636	50/18723	0.00669751	0.0352662	0.0246558	AGMO/GK/MFSD2A/MOGAT1/NR1H3/PLA2G4A	6	2.17409	3.53264
GO:0090102	cochlea development	6/636	50/18723	0.00669751	0.0352662	0.0246558	CTHRC1/EYA1/SLITRK6/SOBP/SOX9/WNT5A	6	2.17409	3.53264
GO:0007519	skeletal muscle tissue development	12/636	155/18723	0.00671434	0.0353162	0.0246907	ACTA1/CASQ1/CITED2/EGR1/ELN/HIVEP3/HOXD9/IGSF8/MEGF10/MEOX2/NR2F2/SHOX2	12	2.173	2.27912
GO:0001933	negative regulation of protein phosphorylation	21/636	342/18723	0.00679819	0.035386	0.0247395	APOE/BDKRB2/BMP4/CDKN1C/CEBPA/CNKSR3/DUSP6/ENG/FABP4/IL1B/LDLRAD4/LYN/MAPK8IP1/NR2F2/PPARG/PRR5L/PTPN6/PTPRC/SAMSN1/SMAD6/XDH	21	2.16761	1.80764
GO:0032736	positive regulation of interleukin-13 production	3/636	12/18723	0.00682307	0.035386	0.0247395	IL18/IL1RAP/TNFSF4	3	2.16602	7.35967
GO:0034154	toll-like receptor 7 signaling pathway	3/636	12/18723	0.00682307	0.035386	0.0247395	HAVCR2/PIK3AP1/TLR7	3	2.16602	7.35967
GO:0043301	negative regulation of leukocyte degranulation	3/636	12/18723	0.00682307	0.035386	0.0247395	FCGR2B/NCKAP1L/SPI1	3	2.16602	7.35967
GO:0046322	negative regulation of fatty acid oxidation	3/636	12/18723	0.00682307	0.035386	0.0247395	CNR1/MFSD2A/SOX9	3	2.16602	7.35967
GO:0048934	peripheral nervous system neuron differentiation	3/636	12/18723	0.00682307	0.035386	0.0247395	HOXD9/ISL1/RUNX3	3	2.16602	7.35967
GO:0048935	peripheral nervous system neuron development	3/636	12/18723	0.00682307	0.035386	0.0247395	HOXD9/ISL1/RUNX3	3	2.16602	7.35967
GO:0060394	negative regulation of pathway-restricted SMAD protein phosphorylation	3/636	12/18723	0.00682307	0.035386	0.0247395	LDLRAD4/PPARG/SMAD6	3	2.16602	7.35967
GO:0061307	cardiac neural crest cell differentiation involved in heart development	3/636	12/18723	0.00682307	0.035386	0.0247395	BMP4/CITED2/PITX2	3	2.16602	7.35967
GO:0061308	cardiac neural crest cell development involved in heart development	3/636	12/18723	0.00682307	0.035386	0.0247395	BMP4/CITED2/PITX2	3	2.16602	7.35967
GO:0099151	regulation of postsynaptic density assembly	3/636	12/18723	0.00682307	0.035386	0.0247395	ABI3/IL1RAP/PTPRD	3	2.16602	7.35967
GO:1904748	regulation of apoptotic process involved in development	3/636	12/18723	0.00682307	0.035386	0.0247395	FOXC1/FOXC2/PAX8	3	2.16602	7.35967
GO:1905245	regulation of aspartic-type peptidase activity	3/636	12/18723	0.00682307	0.035386	0.0247395	BIN1/LYN/PICALM	3	2.16602	7.35967
GO:0019229	regulation of vasoconstriction	7/636	66/18723	0.00693834	0.0357869	0.0250198	ADRA2B/BDKRB2/DOCK4/HTR2A/PTGS2/SMTNL2/SNTA1	7	2.15874	3.12228
GO:0071300	cellular response to retinoic acid	7/636	66/18723	0.00693834	0.0357869	0.0250198	EPHA3/FZD10/LYN/RET/SOX9/WNT2/WNT5A	7	2.15874	3.12228
GO:0022612	gland morphogenesis	10/636	118/18723	0.00694711	0.0357869	0.0250198	BMP4/CSF1R/IL6/LIMS2/MDK/NRP1/NTN1/SOX9/TGM2/WNT5A	10	2.1582	2.4948
GO:0051282	regulation of sequestering of calcium ion	10/636	118/18723	0.00694711	0.0357869	0.0250198	ANK2/CAPN3/CASQ1/CCR5/HTR2A/LYN/PTPN6/PTPRC/TRDN/TRPM2	10	2.1582	2.4948
GO:0001759	organ induction	4/636	23/18723	0.00698209	0.0357869	0.0250198	BMP4/ROBO2/WNT2/WNT5A	4	2.15601	5.11977
GO:0010888	negative regulation of lipid storage	4/636	23/18723	0.00698209	0.0357869	0.0250198	ABCG1/IL6/NR1H3/PPARG	4	2.15601	5.11977
GO:0035988	chondrocyte proliferation	4/636	23/18723	0.00698209	0.0357869	0.0250198	LEF1/MMP16/MUSTN1/SOX9	4	2.15601	5.11977
GO:0036303	lymph vessel morphogenesis	4/636	23/18723	0.00698209	0.0357869	0.0250198	FOXC1/FOXC2/PDPN/TIE1	4	2.15601	5.11977
GO:0045932	negative regulation of muscle contraction	4/636	23/18723	0.00698209	0.0357869	0.0250198	BIN1/DOCK4/PIK3CG/PTGS2	4	2.15601	5.11977
GO:0060143	positive regulation of syncytium formation by plasma membrane fusion	4/636	23/18723	0.00698209	0.0357869	0.0250198	CD53/OCSTAMP/RAPGEF3/TYROBP	4	2.15601	5.11977
GO:0090103	cochlea morphogenesis	4/636	23/18723	0.00698209	0.0357869	0.0250198	CTHRC1/EYA1/SOX9/WNT5A	4	2.15601	5.11977
GO:0002691	regulation of cellular extravasation	5/636	36/18723	0.00702011	0.0358673	0.025076	MDK/PDGFD/PLVAP/PTAFR/PTGER4	5	2.15366	4.08871
GO:0003203	endocardial cushion morphogenesis	5/636	36/18723	0.00702011	0.0358673	0.025076	ENG/ISL1/ROBO2/SOX9/TMEM100	5	2.15366	4.08871
GO:0090322	regulation of superoxide metabolic process	5/636	36/18723	0.00702011	0.0358673	0.025076	F2RL1/ITGAM/ITGB2/SYK/TYROBP	5	2.15366	4.08871
GO:0010977	negative regulation of neuron projection development	11/636	137/18723	0.00709883	0.0361163	0.0252501	APOE/EFNB2/LRP4/NRP1/NTN1/RTN4RL1/SEMA3D/SEMA3E/SPP1/STMN2/WNT5A	11	2.14881	2.36369
GO:0030879	mammary gland development	11/636	137/18723	0.00709883	0.0361163	0.0252501	BMP4/CDO1/CSF1R/HOXD9/LEF1/NRG1/NTN1/SOX9/WNT2/WNT5A/XDH	11	2.14881	2.36369
GO:0050714	positive regulation of protein secretion	11/636	137/18723	0.00709883	0.0361163	0.0252501	ABCG1/ANO1/F2RL1/ISL1/MYRIP/NNAT/SIRT3/SYBU/TLR2/TRPM2/TTN	11	2.14881	2.36369
GO:0055123	digestive system development	11/636	137/18723	0.00709883	0.0361163	0.0252501	ADA/BMP4/CXCL8/CYP1A1/EDNRB/HIP1R/PRDM1/RET/SALL1/SHOX2/WNT5A	11	2.14881	2.36369
GO:0061053	somite development	8/636	83/18723	0.00714787	0.0363275	0.0253977	AXIN2/FOXC1/FOXC2/LEF1/LFNG/MEOX2/NKD1/WNT5A	8	2.14582	2.83746
GO:0031334	positive regulation of protein-containing complex assembly	16/636	237/18723	0.0072378	0.0367457	0.0256901	BAIAP2L1/BIN1/BMF/CTNNA2/FES/GSN/HIP1R/LCP1/MET/MMP1/MMP3/NCKAP1L/NRG1/SYK/TPPP3/WAS	16	2.14039	1.98742
GO:0042593	glucose homeostasis	17/636	258/18723	0.0072619	0.0368293	0.0257486	ABCG1/ADGRF5/ALOX5/ANO1/CEBPA/CNR1/EFNA5/HK3/IL6/KLF15/PDK3/PDK4/PPARG/PRCP/PTPRN/SYBU/UCP2	17	2.13895	1.93976
GO:0010874	regulation of cholesterol efflux	6/636	51/18723	0.00737783	0.0372603	0.0260499	ABCG1/APOE/EEPD1/NR1H3/PPARG/YJEFN3	6	2.13207	3.46337
GO:0043370	regulation of CD4-positive, alpha-beta T cell differentiation	6/636	51/18723	0.00737783	0.0372603	0.0260499	CD86/IL18/NCKAP1L/RUNX3/TNFSF18/TNFSF4	6	2.13207	3.46337
GO:0045668	negative regulation of osteoblast differentiation	6/636	51/18723	0.00737783	0.0372603	0.0260499	AXIN2/BAMBI/NOCT/PPARG/SMAD6/SOX9	6	2.13207	3.46337
GO:0048013	ephrin receptor signaling pathway	6/636	51/18723	0.00737783	0.0372603	0.0260499	EFNA5/EFNB2/EPHA3/LYN/MMP9/SIPA1L1	6	2.13207	3.46337
GO:0042391	regulation of membrane potential	25/636	434/18723	0.00741558	0.0374118	0.0261558	ADCYAP1/ANK2/BCO2/BIN1/BOK/CHRNG/CNR1/GNA15/GRIA1/GRIK1/GRIK2/JUP/KCNJ5/KCNJ8/KCNK12/NEDD4L/SCN1B/SCN3A/SCN7A/SHANK1/SLC4A4/SNTA1/TMEM108/TRDN/UCP2	25	2.12985	1.69578
GO:0010517	regulation of phospholipase activity	7/636	67/18723	0.00752693	0.0379339	0.0265208	C5AR1/CD86/GNA15/HTR2A/PLCB2/PTAFR/RASGRP4	7	2.12338	3.07568
GO:0033500	carbohydrate homeostasis	17/636	259/18723	0.00753539	0.0379368	0.0265228	ABCG1/ADGRF5/ALOX5/ANO1/CEBPA/CNR1/EFNA5/HK3/IL6/KLF15/PDK3/PDK4/PPARG/PRCP/PTPRN/SYBU/UCP2	17	2.12289	1.93227
GO:0051302	regulation of cell division	13/636	177/18723	0.00754408	0.0379409	0.0265257	AURKC/CDC6/E2F7/EREG/EVI2B/IL1B/MDK/MLLT3/PDGFB/PDGFD/PLK2/POU5F1/THBS4	13	2.12239	2.16216
GO:0042310	vasoconstriction	8/636	84/18723	0.00767205	0.0385443	0.0269476	ADRA2B/BDKRB2/DOCK4/EDNRB/HTR2A/PTGS2/SMTNL2/SNTA1	8	2.11509	2.80368
GO:0002761	regulation of myeloid leukocyte differentiation	10/636	120/18723	0.00779378	0.0389932	0.0272614	C1QC/EVI2B/FES/INPP5D/LEF1/LIF/LYN/MAFB/OCSTAMP/TYROBP	10	2.10825	2.45322
GO:0030218	erythrocyte differentiation	10/636	120/18723	0.00779378	0.0389932	0.0272614	ADGRF5/BMP4/CITED2/IKZF1/INPP5D/LYN/MAFB/NCKAP1L/PTBP3/SPI1	10	2.10825	2.45322
GO:0048593	camera-type eye morphogenesis	10/636	120/18723	0.00779378	0.0389932	0.0272614	BCAR3/BMP4/CITED2/MFSD2A/PITX2/SOX9/THRB/TSPAN12/WNT2/WNT5A	10	2.10825	2.45322
GO:0071901	negative regulation of protein serine/threonine kinase activity	10/636	120/18723	0.00779378	0.0389932	0.0272614	APOE/BMP4/CDKN1C/CEBPA/IL1B/LYN/MAPK8IP1/NR2F2/PPARG/PTPN6	10	2.10825	2.45322
GO:0007179	transforming growth factor beta receptor signaling pathway	14/636	198/18723	0.00786562	0.0391743	0.0273881	ADAMTSL2/BAMBI/CDKN1C/CITED2/ENG/ITGB8/LDLRAD4/LTBP3/NRROS/PPARG/PTPRK/SMAD6/SPI1/THBS1	14	2.10427	2.08152
GO:0003161	cardiac conduction system development	5/636	37/18723	0.00789504	0.0391743	0.0273881	BMP4/HOPX/ISL1/NRG1/SHOX2	5	2.10265	3.9782
GO:0033363	secretory granule organization	5/636	37/18723	0.00789504	0.0391743	0.0273881	ABCG1/CCDC136/PTPRN/SERPINE2/SRGN	5	2.10265	3.9782
GO:0043368	positive T cell selection	5/636	37/18723	0.00789504	0.0391743	0.0273881	BCL11B/IL6/IL6R/PTPRC/TNFSF18	5	2.10265	3.9782
GO:0048846	axon extension involved in axon guidance	5/636	37/18723	0.00789504	0.0391743	0.0273881	NRP1/SEMA3D/SEMA3E/SLIT3/WNT5A	5	2.10265	3.9782
GO:0060428	lung epithelium development	5/636	37/18723	0.00789504	0.0391743	0.0273881	ADAMTSL2/BMP4/SOX9/THRB/WNT2	5	2.10265	3.9782
GO:0090218	positive regulation of lipid kinase activity	5/636	37/18723	0.00789504	0.0391743	0.0273881	FGR/LYN/PDGFB/TNFAIP8L3/VAV3	5	2.10265	3.9782
GO:1902284	neuron projection extension involved in neuron projection guidance	5/636	37/18723	0.00789504	0.0391743	0.0273881	NRP1/SEMA3D/SEMA3E/SLIT3/WNT5A	5	2.10265	3.9782
GO:0097191	extrinsic apoptotic signaling pathway	15/636	219/18723	0.00805012	0.0399028	0.0278973	BMP4/BOK/COL2A1/EYA1/EYA2/EYA4/IL1B/IL6R/IL7/NGF/NRP1/PTPRC/RET/SPI1/THBS1	15	2.0942	2.01635
GO:0010812	negative regulation of cell-substrate adhesion	7/636	68/18723	0.00815162	0.0403095	0.0281817	ANGPT2/EFNA5/MMP12/PHLDB2/POSTN/SEMA3E/THBS1	7	2.08876	3.03045
GO:0001911	negative regulation of leukocyte mediated cytotoxicity	4/636	24/18723	0.00815727	0.0403095	0.0281817	FCGR2B/HAVCR2/NCKAP1L/PTPRC	4	2.08846	4.90645
GO:0002438	acute inflammatory response to antigenic stimulus	4/636	24/18723	0.00815727	0.0403095	0.0281817	ADCYAP1/BTK/CNR1/FCGR2B	4	2.08846	4.90645
GO:0001838	embryonic epithelial tube formation	10/636	121/18723	0.00824585	0.0407054	0.0284585	BMP4/CITED2/CTHRC1/IRX1/PAX8/RET/SOX9/ST14/STIL/WNT5A	10	2.08376	2.43295
GO:0030177	positive regulation of Wnt signaling pathway	11/636	140/18723	0.00830585	0.0409597	0.0286362	ANKRD6/BAMBI/JUP/LEF1/MLLT3/NKD1/RSPO1/SALL1/TLR2/WNK2/WNT5A	11	2.08062	2.31304
GO:0002027	regulation of heart rate	9/636	103/18723	0.00840174	0.0412843	0.0288632	ADA/ANK2/BIN1/ISL1/JUP/KCNJ5/SCN1B/SHOX2/SNTA1	9	2.07563	2.57231
GO:0014013	regulation of gliogenesis	9/636	103/18723	0.00840174	0.0412843	0.0288632	ADCYAP1/BIN1/IL1B/IL6/LIF/LYN/MDK/SERPINE2/TLR2	9	2.07563	2.57231
GO:0090277	positive regulation of peptide hormone secretion	9/636	103/18723	0.00840174	0.0412843	0.0288632	ABCG1/ADCYAP1/ANO1/ISL1/MYRIP/NNAT/SIRT3/SYBU/TRPM2	9	2.07563	2.57231
GO:0010466	negative regulation of peptidase activity	17/636	262/18723	0.00840595	0.0412843	0.0288632	ANOS1/BIN1/COL28A1/COL7A1/CRYAB/DPEP1/MMP9/NGF/PI15/PICALM/PTGS2/SERPINB1/SERPINB10/SERPINB12/SERPINE2/THBS1/TIMP4	17	2.07541	1.91014
GO:0010721	negative regulation of cell development	13/636	180/18723	0.00863344	0.0418781	0.0292784	ADCYAP1/EDNRB/EFNA5/IL1B/IL6/LRP4/NRP1/NTN1/POSTN/SEMA3D/SEMA3E/SPP1/WNT5A	13	2.06382	2.12613
GO:0001886	endothelial cell morphogenesis	3/636	13/18723	0.00864855	0.0418781	0.0292784	COL15A1/COL18A1/MET	3	2.06306	6.79354
GO:0007494	midgut development	3/636	13/18723	0.00864855	0.0418781	0.0292784	EDNRB/RET/WNT5A	3	2.06306	6.79354
GO:0007567	parturition	3/636	13/18723	0.00864855	0.0418781	0.0292784	CYP1A1/PTAFR/PTGFR	3	2.06306	6.79354
GO:0010745	negative regulation of macrophage derived foam cell differentiation	3/636	13/18723	0.00864855	0.0418781	0.0292784	ABCG1/NR1H3/PPARG	3	2.06306	6.79354
GO:0010755	regulation of plasminogen activation	3/636	13/18723	0.00864855	0.0418781	0.0292784	CLEC3B/SERPINE2/THBS1	3	2.06306	6.79354
GO:0032905	transforming growth factor beta1 production	3/636	13/18723	0.00864855	0.0418781	0.0292784	NRROS/THBS1/TYROBP	3	2.06306	6.79354
GO:0036005	response to macrophage colony-stimulating factor	3/636	13/18723	0.00864855	0.0418781	0.0292784	CSF1R/PDE1B/TLR2	3	2.06306	6.79354
GO:0036006	cellular response to macrophage colony-stimulating factor stimulus	3/636	13/18723	0.00864855	0.0418781	0.0292784	CSF1R/PDE1B/TLR2	3	2.06306	6.79354
GO:0045741	positive regulation of epidermal growth factor-activated receptor activity	3/636	13/18723	0.00864855	0.0418781	0.0292784	EREG/HBEGF/NCF1	3	2.06306	6.79354
GO:0048711	positive regulation of astrocyte differentiation	3/636	13/18723	0.00864855	0.0418781	0.0292784	BIN1/LIF/SERPINE2	3	2.06306	6.79354
GO:0060340	positive regulation of type I interferon-mediated signaling pathway	3/636	13/18723	0.00864855	0.0418781	0.0292784	MMP12/TRIM6/WNT5A	3	2.06306	6.79354
GO:0099150	regulation of postsynaptic specialization assembly	3/636	13/18723	0.00864855	0.0418781	0.0292784	ABI3/IL1RAP/PTPRD	3	2.06306	6.79354
GO:1905939	regulation of gonad development	3/636	13/18723	0.00864855	0.0418781	0.0292784	CITED2/RETN/SOX9	3	2.06306	6.79354
GO:0008406	gonad development	15/636	221/18723	0.00871635	0.0421288	0.0294536	ADCYAP1/ADGRG1/BOK/CITED2/EREG/FOXC1/LHX8/NR2F2/PTPRN/RETN/ROBO2/SALL1/SLIT3/SOX9/WNT5A	15	2.05967	1.9981
GO:0051208	sequestering of calcium ion	10/636	122/18723	0.00871782	0.0421288	0.0294536	ANK2/CAPN3/CASQ1/CCR5/HTR2A/LYN/PTPN6/PTPRC/TRDN/TRPM2	10	2.05959	2.41301
GO:0002449	lymphocyte mediated immunity	21/636	350/18723	0.00873319	0.0421608	0.029476	AHR/BTK/C1QA/C1QB/C1QC/CD55/CTSC/EXO1/FCER1G/FCGR2B/HAVCR2/IL18/IL18R1/IL1B/IL6/INPP5D/NCKAP1L/PTPN6/PTPRC/TNFSF4/WAS	21	2.05883	1.76632
GO:0009798	axis specification	8/636	86/18723	0.00880649	0.0423089	0.0295795	BMP4/CITED2/HOXD8/PCSK6/PITX2/SMAD6/STIL/WNT5A	8	2.0552	2.73848
GO:0051966	regulation of synaptic transmission, glutamatergic	7/636	69/18723	0.00881367	0.0423089	0.0295795	ADCYAP1/CNR1/DGKI/GRIK1/HTR2A/PTGS2/SERPINE2	7	2.05484	2.98653
GO:0000578	embryonic axis specification	5/636	38/18723	0.00884289	0.0423089	0.0295795	HOXD8/PCSK6/SMAD6/STIL/WNT5A	5	2.05341	3.87351
GO:0010742	macrophage derived foam cell differentiation	5/636	38/18723	0.00884289	0.0423089	0.0295795	ABCG1/IL18/MSR1/NR1H3/PPARG	5	2.05341	3.87351
GO:0032373	positive regulation of sterol transport	5/636	38/18723	0.00884289	0.0423089	0.0295795	ABCG1/APOE/EEPD1/NR1H3/PPARG	5	2.05341	3.87351
GO:0032376	positive regulation of cholesterol transport	5/636	38/18723	0.00884289	0.0423089	0.0295795	ABCG1/APOE/EEPD1/NR1H3/PPARG	5	2.05341	3.87351
GO:0042596	fear response	5/636	38/18723	0.00884289	0.0423089	0.0295795	ADCYAP1/APOE/ASIC4/MDK/MORC1	5	2.05341	3.87351
GO:0090077	foam cell differentiation	5/636	38/18723	0.00884289	0.0423089	0.0295795	ABCG1/IL18/MSR1/NR1H3/PPARG	5	2.05341	3.87351
GO:0099622	cardiac muscle cell membrane repolarization	5/636	38/18723	0.00884289	0.0423089	0.0295795	ANK2/KCNJ5/KCNJ8/SCN1B/SNTA1	5	2.05341	3.87351
GO:0043113	receptor clustering	6/636	53/18723	0.00888578	0.0424298	0.0296641	APOE/DLG2/GSN/ITGAL/ITGB2/LRP4	6	2.0513	3.33268
GO:0071715	icosanoid transport	6/636	53/18723	0.00888578	0.0424298	0.0296641	BDKRB2/IL1B/OC90/PLA2G4A/SLCO2A1/SYK	6	2.0513	3.33268
GO:0045936	negative regulation of phosphate metabolic process	25/636	441/18723	0.00898088	0.0428415	0.0299519	APOE/BDKRB2/BMP4/CDKN1C/CEBPA/CNKSR3/DUSP6/ENG/FABP4/IL1B/LDLRAD4/LYN/MAPK8IP1/NCKAP1L/NR2F2/PDGFB/PDZD3/PIK3IP1/PPARG/PRR5L/PTPN6/PTPRC/SAMSN1/SMAD6/XDH	25	2.04668	1.66886
GO:0016358	dendrite development	16/636	243/18723	0.00909339	0.0433353	0.0302971	ABI3/APOE/BTBD3/CTNNA2/DCLK1/LRP4/MFSD2A/NEDD4L/NRP1/NTN1/PICALM/PLK2/PTPRD/SCARF1/SHANK1/SIPA1L1	16	2.04127	1.93835
GO:0007009	plasma membrane organization	11/636	142/18723	0.00919503	0.0437763	0.0306055	ANK2/ATP10A/ATP8B1/BAIAP2L1/BIN1/BIN2/GSN/MTSS1/PTPRC/S100A9/TIE1	11	2.03645	2.28046
GO:0010563	negative regulation of phosphorus metabolic process	25/636	442/18723	0.00922505	0.0438759	0.0306751	APOE/BDKRB2/BMP4/CDKN1C/CEBPA/CNKSR3/DUSP6/ENG/FABP4/IL1B/LDLRAD4/LYN/MAPK8IP1/NCKAP1L/NR2F2/PDGFB/PDZD3/PIK3IP1/PPARG/PRR5L/PTPN6/PTPRC/SAMSN1/SMAD6/XDH	25	2.03503	1.66508
GO:0150104	transport across blood-brain barrier	8/636	87/18723	0.00941858	0.0447522	0.0312877	ABCC9/APOE/ATP2A3/KCNJ8/MFSD2A/SLC38A3/SLC4A4/SLCO2B1	8	2.02601	2.707
GO:0003094	glomerular filtration	4/636	25/18723	0.00945494	0.0447924	0.0313158	ADGRF5/F2RL1/PDGFB/TMEM63C	4	2.02434	4.71019
GO:0050995	negative regulation of lipid catabolic process	4/636	25/18723	0.00945494	0.0447924	0.0313158	CNR1/IL1B/MFSD2A/PIK3CG	4	2.02434	4.71019
GO:1903055	positive regulation of extracellular matrix organization	4/636	25/18723	0.00945494	0.0447924	0.0313158	IL6/PDPN/PHLDB2/SOX9	4	2.02434	4.71019
GO:0032231	regulation of actin filament bundle assembly	9/636	105/18723	0.00948191	0.0448761	0.0313743	CGNL1/MET/MTSS1/NRP1/PHLDB2/PTGER4/RAPGEF3/SHANK1/WAS	9	2.0231	2.52332
GO:0002548	monocyte chemotaxis	7/636	70/18723	0.00951431	0.0449852	0.0314507	AIF1/IL6/IL6R/LYN/PDGFB/S100A14/TNFSF18	7	2.02162	2.94387
GO:0038061	NIK/NF-kappaB signaling	11/636	143/18723	0.0096663	0.045659	0.0319217	CD14/CD86/HAVCR2/IL18/IL18R1/IL1B/LAPTM5/REL/SPI1/TLR2/TLR7	11	2.01474	2.26451
GO:0051701	biological process involved in interaction with host	14/636	203/18723	0.00968598	0.0457072	0.0319554	CCR5/CD55/CD86/CLEC5A/CXCL8/EFNB2/GSN/HTR2A/MRC1/NRP1/SELPLG/SIGLEC1/TRIM6/VAMP8	14	2.01386	2.03025
GO:0016055	Wnt signaling pathway	25/636	444/18723	0.00972964	0.0458683	0.032068	ANKRD6/APOE/AXIN2/BAMBI/CTHRC1/EGR1/FZD10/GSC/IGFBP2/IGFBP6/ISL1/JUP/KLF15/LEF1/LRP4/MDK/MLLT3/NKD1/RSPO1/SALL1/SOX9/TLR2/WNK2/WNT2/WNT5A	25	2.0119	1.65758
GO:2001234	negative regulation of apoptotic signaling pathway	15/636	224/18723	0.00979697	0.0461406	0.0322584	BDKRB2/BMP4/BOK/COL2A1/EYA1/EYA2/EYA4/IL1B/IL7/MAPK8IP1/MMP9/NRP1/PTGS2/THBS1/TMEM14A	15	2.00891	1.97134
GO:0002347	response to tumor cell	5/636	39/18723	0.00986648	0.0463321	0.0323923	ABI3/AHR/HAVCR2/LAPTM5/SPI1	5	2.00584	3.77419
GO:0007618	mating	5/636	39/18723	0.00986648	0.0463321	0.0323923	ADA/CNR1/EDNRB/SERPINE2/THRB	5	2.00584	3.77419
GO:0010463	mesenchymal cell proliferation	5/636	39/18723	0.00986648	0.0463321	0.0323923	BMP4/SHOX2/SOX9/WNT2/WNT5A	5	2.00584	3.77419
GO:0019882	antigen processing and presentation	9/636	106/18723	0.0100598	0.0470657	0.0329052	CD68/CLEC4A/CTSS/FCER1G/FCGR2B/SLC11A1/THBS1/WAS/WDFY4	9	1.99741	2.49951
GO:0071887	leukocyte apoptotic process	9/636	106/18723	0.0100598	0.0470657	0.0329052	ADA/BMP4/BTK/DOCK8/IL6/LYN/PIK3CD/PRKCQ/WNT5A	9	1.99741	2.49951
GO:0010232	vascular transport	8/636	88/18723	0.0100618	0.0470657	0.0329052	ABCC9/APOE/ATP2A3/KCNJ8/MFSD2A/SLC38A3/SLC4A4/SLCO2B1	8	1.99732	2.67624
GO:0030101	natural killer cell activation	8/636	88/18723	0.0100618	0.0470657	0.0329052	FGR/HAVCR2/IL18/IL18R1/PIK3CD/PRDM1/PTPRC/TYROBP	8	1.99732	2.67624
GO:0033135	regulation of peptidyl-serine phosphorylation	11/636	144/18723	0.010156	0.0474602	0.0331809	BCAR3/BDKRB2/CNKSR3/IL6/LIF/NGF/PTGS2/RAPGEF3/RET/TRIM6/WNT5A	11	1.99328	2.24879
GO:0198738	cell-cell signaling by wnt	25/636	446/18723	0.0102565	0.0478834	0.0334769	ANKRD6/APOE/AXIN2/BAMBI/CTHRC1/EGR1/FZD10/GSC/IGFBP2/IGFBP6/ISL1/JUP/KLF15/LEF1/LRP4/MDK/MLLT3/NKD1/RSPO1/SALL1/SOX9/TLR2/WNK2/WNT2/WNT5A	25	1.989	1.65015
GO:0001894	tissue homeostasis	17/636	268/18723	0.0103885	0.0484528	0.0338749	ADGRF5/COL2A1/CSF1R/FOXC1/IL6/IL7/INPP5D/LTBP3/MFSD2A/PDK4/PECAM1/PRLH/PTGS2/RAC2/SOX9/SPP1/SYK	17	1.98345	1.86738
GO:2001233	regulation of apoptotic signaling pathway	21/636	356/18723	0.0104595	0.0487368	0.0340735	BBC3/BDKRB2/BMP4/BOK/COL2A1/CTSC/EYA1/EYA2/EYA4/IL1B/IL7/MAPK8IP1/MMP9/NRP1/PTGS2/PTPRC/RET/S100A8/S100A9/THBS1/TMEM14A	21	1.98049	1.73655
GO:0031098	stress-activated protein kinase signaling cascade	16/636	247/18723	0.0105279	0.0489877	0.0342489	ANKRD6/BMP4/CRYAB/F2RL1/FCGR2B/IGFBP6/IL1B/LYN/MAPK8IP1/NCF1/PTGER4/RELL1/SPI1/TLR7/WNT5A/XDH	16	1.97766	1.90696
GO:0038066	p38MAPK cascade	6/636	55/18723	0.0106022	0.0489877	0.0342489	BMP4/IL1B/NCF1/RELL1/SPI1/XDH	6	1.9746	3.21149
GO:1905517	macrophage migration	6/636	55/18723	0.0106022	0.0489877	0.0342489	C5AR1/CSF1R/EDNRB/MDK/THBS1/TNFSF18	6	1.9746	3.21149
GO:0051346	negative regulation of hydrolase activity	22/636	379/18723	0.0106274	0.0489877	0.0342489	ADCYAP1/ANOS1/BIN1/COL28A1/COL7A1/CRYAB/DPEP1/FZD10/GNAT1/MMP9/NCKAP1L/NGF/PI15/PICALM/PTGS2/SERPINB1/SERPINB10/SERPINB12/SERPINE2/THBS1/TIMP4/TNNI3	22	1.97357	1.70884
GO:0010927	cellular component assembly involved in morphogenesis	9/636	107/18723	0.0106638	0.0489877	0.0342489	ACTA1/ANK2/CAPN3/CASQ1/CCDC136/OBSCN/PHLDB2/TLR2/TTN	9	1.97209	2.47615
GO:0032526	response to retinoic acid	9/636	107/18723	0.0106638	0.0489877	0.0342489	EPHA3/FZD10/IGFBP2/LYN/RET/SOX9/TIE1/WNT2/WNT5A	9	1.97209	2.47615
GO:0007171	activation of transmembrane receptor protein tyrosine kinase activity	3/636	14/18723	0.010733	0.0489877	0.0342489	ANGPT4/EFNA5/NRG1	3	1.96928	6.30829
GO:0009071	serine family amino acid catabolic process	3/636	14/18723	0.010733	0.0489877	0.0342489	CDO1/SDS/THNSL2	3	1.96928	6.30829
GO:0009158	ribonucleoside monophosphate catabolic process	3/636	14/18723	0.010733	0.0489877	0.0342489	ADA/DPYS/XDH	3	1.96928	6.30829
GO:0009159	deoxyribonucleoside monophosphate catabolic process	3/636	14/18723	0.010733	0.0489877	0.0342489	ADA/DPYS/XDH	3	1.96928	6.30829
GO:0030213	hyaluronan biosynthetic process	3/636	14/18723	0.010733	0.0489877	0.0342489	HAS1/IL1B/PDGFB	3	1.96928	6.30829
GO:0033008	positive regulation of mast cell activation involved in immune response	3/636	14/18723	0.010733	0.0489877	0.0342489	FGR/SYK/VAMP8	3	1.96928	6.30829
GO:0043306	positive regulation of mast cell degranulation	3/636	14/18723	0.010733	0.0489877	0.0342489	FGR/SYK/VAMP8	3	1.96928	6.30829
GO:0043374	CD8-positive, alpha-beta T cell differentiation	3/636	14/18723	0.010733	0.0489877	0.0342489	NCKAP1L/RUNX3/TNFSF8	3	1.96928	6.30829
GO:0047484	regulation of response to osmotic stress	3/636	14/18723	0.010733	0.0489877	0.0342489	BDKRB2/EFHD1/PTGS2	3	1.96928	6.30829
GO:0050872	white fat cell differentiation	3/636	14/18723	0.010733	0.0489877	0.0342489	CEBPA/FABP4/PPARG	3	1.96928	6.30829
GO:0070141	response to UV-A	3/636	14/18723	0.010733	0.0489877	0.0342489	MMP1/MMP3/MMP9	3	1.96928	6.30829
GO:0071285	cellular response to lithium ion	3/636	14/18723	0.010733	0.0489877	0.0342489	ADCY7/CEBPA/FABP4	3	1.96928	6.30829
GO:0072160	nephron tubule epithelial cell differentiation	3/636	14/18723	0.010733	0.0489877	0.0342489	LIF/MTSS1/PAX8	3	1.96928	6.30829
GO:0072498	embryonic skeletal joint development	3/636	14/18723	0.010733	0.0489877	0.0342489	BMP4/COL2A1/SHOX2	3	1.96928	6.30829
GO:0072540	T-helper 17 cell lineage commitment	3/636	14/18723	0.010733	0.0489877	0.0342489	IL6/IL6R/TNFSF18	3	1.96928	6.30829
GO:0051781	positive regulation of cell division	8/636	89/18723	0.010737	0.0489877	0.0342489	AURKC/CDC6/EREG/IL1B/MDK/PDGFB/PDGFD/THBS4	8	1.96912	2.64617
GO:0010876	lipid localization	25/636	448/18723	0.0108063	0.049127	0.0343463	ABCB11/ABCG1/APOE/ATP10A/ATP8B1/BDKRB2/EEPD1/FABP4/IL1B/IL6/MFSD2A/MSR1/NR1H3/OC90/PLA2G4A/PPARG/RETN/SLC27A2/SLCO2A1/SLCO2B1/SPP1/SYK/THBS1/TNFAIP8L3/YJEFN3	25	1.96632	1.64278
GO:0002710	negative regulation of T cell mediated immunity	4/636	26/18723	0.0108797	0.049127	0.0343463	AHR/FCGR2B/NCKAP1L/PTPRC	4	1.96338	4.52903
GO:0006706	steroid catabolic process	4/636	26/18723	0.0108797	0.049127	0.0343463	APOE/HSD11B1/SCARF1/SPP1	4	1.96338	4.52903
GO:0014829	vascular associated smooth muscle contraction	4/636	26/18723	0.0108797	0.049127	0.0343463	ADRA2B/DOCK4/EDNRB/HTR2A	4	1.96338	4.52903
GO:0048668	collateral sprouting	4/636	26/18723	0.0108797	0.049127	0.0343463	CRABP2/NGF/RND2/SPP1	4	1.96338	4.52903
GO:0048843	negative regulation of axon extension involved in axon guidance	4/636	26/18723	0.0108797	0.049127	0.0343463	NRP1/SEMA3D/SEMA3E/WNT5A	4	1.96338	4.52903
GO:0060037	pharyngeal system development	4/636	26/18723	0.0108797	0.049127	0.0343463	ADGRF5/BMP4/EYA1/ISL1	4	1.96338	4.52903
GO:0070102	interleukin-6-mediated signaling pathway	4/636	26/18723	0.0108797	0.049127	0.0343463	CEBPA/IL6/IL6R/SPI1	4	1.96338	4.52903
GO:0097205	renal filtration	4/636	26/18723	0.0108797	0.049127	0.0343463	ADGRF5/F2RL1/PDGFB/TMEM63C	4	1.96338	4.52903
GO:1904861	excitatory synapse assembly	4/636	26/18723	0.0108797	0.049127	0.0343463	ABI3/IL1RAP/PTPRD/WNT5A	4	1.96338	4.52903
GO:2000050	regulation of non-canonical Wnt signaling pathway	4/636	26/18723	0.0108797	0.049127	0.0343463	ANKRD6/MLLT3/NKD1/WNT5A	4	1.96338	4.52903
GO:0060412	ventricular septum morphogenesis	5/636	40/18723	0.0109685	0.0494354	0.0345619	BMP4/CITED2/ROBO2/SLIT3/WNT5A	5	1.95985	3.67983
GO:1904994	regulation of leukocyte adhesion to vascular endothelial cell	5/636	40/18723	0.0109685	0.0494354	0.0345619	ALOX5/IL6/ITGB2/MDK/PTAFR	5	1.95985	3.67983
GO:0070227	lymphocyte apoptotic process	7/636	72/18723	0.0110364	0.0496946	0.0347431	ADA/BMP4/BTK/DOCK8/LYN/PRKCQ/WNT5A	7	1.95717	2.86209
GO:0008217	regulation of blood pressure	13/636	186/18723	0.0111804	0.0502961	0.0351636	ADRA2B/AGTRAP/CNR1/EDNRB/F2RL1/NR2F2/PDGFB/POSTN/PPARG/PRCP/PTAFR/PTGS2/TNNI3	13	1.95154	2.05754
GO:0048813	dendrite morphogenesis	11/636	146/18723	0.0111923	0.0503025	0.0351681	ABI3/BTBD3/CTNNA2/DCLK1/LRP4/NEDD4L/NRP1/PICALM/PTPRD/SHANK1/SIPA1L1	11	1.95108	2.21798
GO:0060249	anatomical structure homeostasis	19/636	314/18723	0.0112546	0.0505356	0.0353311	ADGRF5/CAPN3/CNR1/COL2A1/CSF1R/FOXC1/IL6/IL7/INPP5D/LTBP3/MFSD2A/PDK4/PECAM1/PRLH/PTGS2/RAC2/SOX9/SPP1/SYK	19	1.94867	1.78132
GO:0043112	receptor metabolic process	12/636	166/18723	0.0112882	0.0505738	0.0353578	APELA/APOE/CXCL8/FCER1G/GRIA1/ITGB2/LAPTM5/NRG1/PICALM/RSPO1/SYK/TBC1D16	12	1.94738	2.1281
GO:0060538	skeletal muscle organ development	12/636	166/18723	0.0112882	0.0505738	0.0353578	ACTA1/CASQ1/CITED2/EGR1/ELN/HIVEP3/HOXD9/IGSF8/MEGF10/MEOX2/NR2F2/SHOX2	12	1.94738	2.1281
GO:0033138	positive regulation of peptidyl-serine phosphorylation	9/636	108/18723	0.0112946	0.0505738	0.0353578	BCAR3/IL6/LIF/NGF/PTGS2/RAPGEF3/RET/TRIM6/WNT5A	9	1.94713	2.45322
GO:0048565	digestive tract development	10/636	127/18723	0.0113953	0.0509775	0.03564	ADA/BMP4/CXCL8/CYP1A1/EDNRB/PRDM1/RET/SALL1/SHOX2/WNT5A	10	1.94327	2.31801
GO:0042475	odontogenesis of dentin-containing tooth	8/636	90/18723	0.0114452	0.0511057	0.0357297	BCL11B/BMP4/FAM20A/FOXC1/LEF1/LHX8/LRP4/PERP	8	1.94138	2.61677
GO:0099175	regulation of postsynapse organization	8/636	90/18723	0.0114452	0.0511057	0.0357297	ABI3/APOE/FCGR2B/IL1RAP/PTPRD/SIPA1L1/SRGN/WNT5A	8	1.94138	2.61677
GO:0043388	positive regulation of DNA binding	6/636	56/18723	0.0115431	0.0514572	0.0359754	FOXC1/ISL1/MMP9/NGF/PPARG/TRIM6	6	1.93768	3.15414
GO:0062197	cellular response to chemical stress	20/636	337/18723	0.0115453	0.0514572	0.0359754	AIF1/ALOX5/BDKRB2/BTK/CAPN3/EFHD1/IL6/MAP1LC3A/MET/MMP3/MMP9/NCF1/NQO1/PDGFD/PRR5L/PTGS2/PTPRK/RCSD1/SOD3/TRPM2	20	1.93759	1.7471
GO:0016331	morphogenesis of embryonic epithelium	11/636	147/18723	0.0117398	0.0522758	0.0365477	BMP4/CITED2/CTHRC1/IRX1/PAX8/RET/SOX9/ST14/STIL/WNT2/WNT5A	11	1.93034	2.20289
GO:0051145	smooth muscle cell differentiation	7/636	73/18723	0.0118602	0.0527146	0.0368545	BMP4/EDNRB/ENG/EREG/PDGFB/SMARCD3/SOX9	7	1.92591	2.82289
GO:0072088	nephron epithelium morphogenesis	7/636	73/18723	0.0118602	0.0527146	0.0368545	BMP4/EYA1/IRX1/LIF/PAX8/SALL1/SOX9	7	1.92591	2.82289
GO:0032535	regulation of cellular component size	22/636	383/18723	0.0118955	0.0528226	0.03693	APOE/BAIAP2L1/BIN1/CRABP2/CTNNA2/ELN/F2RL1/GSN/HIP1R/NCKAP1L/NGF/NRP1/NTN1/PICALM/RET/RND2/SEMA3D/SEMA3E/SPP1/VAV3/WAS/WNT5A	22	1.92462	1.69099
GO:0016053	organic acid biosynthetic process	19/636	316/18723	0.0119769	0.053132	0.0371463	ABCB11/ALOX5/ASL/CDO1/CYP1A1/DHRS9/IL1B/LTA4H/NR1H3/PDK4/PLA2G4A/PTGIS/PTGS2/RBP1/SCD5/SDS/SLC27A2/SYK/THNSL2	19	1.92166	1.77005
GO:0006639	acylglycerol metabolic process	10/636	128/18723	0.0119983	0.053132	0.0371463	AGMO/APOE/DGKI/GK/MFSD2A/MOGAT1/NR1H3/PIK3CG/PLA2G4A/TNXB	10	1.92088	2.2999
GO:0017015	regulation of transforming growth factor beta receptor signaling pathway	10/636	128/18723	0.0119983	0.053132	0.0371463	ADAMTSL2/BAMBI/CDKN1C/CITED2/ENG/LDLRAD4/NRROS/PPARG/SMAD6/THBS1	10	1.92088	2.2999
GO:0070997	neuron death	21/636	361/18723	0.0120989	0.0535163	0.037415	APOE/BOK/C1QA/C5AR1/CRLF1/EFNB2/EGR1/FCGR2B/ISL1/ITGAM/ITGB2/MDK/NGF/NQO1/NRP1/PICALM/REL/THRB/TRPM2/TYROBP/WNT5A	21	1.91725	1.7125
GO:0001906	cell killing	13/636	188/18723	0.0121477	0.0535163	0.037415	CD55/CTSC/F2RL1/FCGR2B/HAVCR2/IL18/ITGAM/NCKAP1L/PTPN6/PTPRC/SPI1/SYK/TYROBP	13	1.9155	2.03565
GO:0001953	negative regulation of cell-matrix adhesion	5/636	41/18723	0.0121517	0.0535163	0.037415	MMP12/PHLDB2/POSTN/SEMA3E/THBS1	5	1.91536	3.59008
GO:0032733	positive regulation of interleukin-10 production	5/636	41/18723	0.0121517	0.0535163	0.037415	F2RL1/IL6/SYK/TLR2/TNFSF4	5	1.91536	3.59008
GO:0071470	cellular response to osmotic stress	5/636	41/18723	0.0121517	0.0535163	0.037415	BDKRB2/CAPN3/EFHD1/PTGS2/RCSD1	5	1.91536	3.59008
GO:1905521	regulation of macrophage migration	5/636	41/18723	0.0121517	0.0535163	0.037415	C5AR1/CSF1R/MDK/THBS1/TNFSF18	5	1.91536	3.59008
GO:0072080	nephron tubule development	8/636	91/18723	0.0121873	0.0536239	0.0374902	BMP4/EYA1/IRX1/LIF/MTSS1/PAX8/SALL1/SOX9	8	1.91409	2.58802
GO:0099173	postsynapse organization	12/636	168/18723	0.01233	0.0542026	0.0378948	ABI3/APOE/FCGR2B/IL1RAP/LRP4/NRP1/PTPRD/SHANK1/SIPA1L1/SRGN/TMEM108/WNT5A	12	1.90904	2.10276
GO:0001958	endochondral ossification	4/636	27/18723	0.0124359	0.0544197	0.0380466	BMP4/COL2A1/FOXC1/MMP16	4	1.90532	4.36129
GO:0003401	axis elongation	4/636	27/18723	0.0124359	0.0544197	0.0380466	BMP4/NKD1/SOX9/WNT5A	4	1.90532	4.36129
GO:0009651	response to salt stress	4/636	27/18723	0.0124359	0.0544197	0.0380466	BDKRB2/CAPN3/EFHD1/PAPPA2	4	1.90532	4.36129
GO:0036075	replacement ossification	4/636	27/18723	0.0124359	0.0544197	0.0380466	BMP4/COL2A1/FOXC1/MMP16	4	1.90532	4.36129
GO:0060142	regulation of syncytium formation by plasma membrane fusion	4/636	27/18723	0.0124359	0.0544197	0.0380466	CD53/OCSTAMP/RAPGEF3/TYROBP	4	1.90532	4.36129
GO:0060760	positive regulation of response to cytokine stimulus	6/636	57/18723	0.0125413	0.0547317	0.0382647	IL7/LAPTM5/MMP12/TLR2/TRIM6/WNT5A	6	1.90166	3.09881
GO:0061756	leukocyte adhesion to vascular endothelial cell	6/636	57/18723	0.0125413	0.0547317	0.0382647	ALOX5/IL6/ITGB2/MDK/PTAFR/SELPLG	6	1.90166	3.09881
GO:1900024	regulation of substrate adhesion-dependent cell spreading	6/636	57/18723	0.0125413	0.0547317	0.0382647	EFNA5/LIMS2/MDK/NRP1/PDPN/POSTN	6	1.90166	3.09881
GO:0010951	negative regulation of endopeptidase activity	16/636	252/18723	0.0125662	0.0547733	0.0382938	ANOS1/BIN1/COL28A1/COL7A1/CRYAB/DPEP1/MMP9/NGF/PICALM/PTGS2/SERPINB1/SERPINB10/SERPINB12/SERPINE2/THBS1/TIMP4	16	1.90079	1.86912
GO:0042326	negative regulation of phosphorylation	22/636	385/18723	0.0125735	0.0547733	0.0382938	APOE/BDKRB2/BMP4/CDKN1C/CEBPA/CNKSR3/DUSP6/ENG/FABP4/IL1B/LDLRAD4/LYN/MAPK8IP1/NR2F2/PIK3IP1/PPARG/PRR5L/PTPN6/PTPRC/SAMSN1/SMAD6/XDH	22	1.90054	1.68221
GO:0006638	neutral lipid metabolic process	10/636	129/18723	0.0126249	0.0548622	0.0383559	AGMO/APOE/DGKI/GK/MFSD2A/MOGAT1/NR1H3/PIK3CG/PLA2G4A/TNXB	10	1.89877	2.28207
GO:0006939	smooth muscle contraction	9/636	110/18723	0.0126395	0.0548622	0.0383559	ADA/ADRA2B/BDKRB2/DOCK4/EDNRB/HTR2A/PTAFR/PTGS2/TNNI3	9	1.89827	2.40862
GO:0009408	response to heat	9/636	110/18723	0.0126395	0.0548622	0.0383559	ANO1/CASQ1/CD14/LYN/PTGS2/SCARA5/TFEC/THBS1/TRPM2	9	1.89827	2.40862
GO:0014812	muscle cell migration	9/636	110/18723	0.0126395	0.0548622	0.0383559	AIF1/DOCK4/MDK/MEGF10/NRP1/PDGFB/PDGFD/POSTN/THBS4	9	1.89827	2.40862
GO:0051098	regulation of binding	21/636	363/18723	0.0128096	0.0555505	0.0388372	APOE/ATP2A3/BAMBI/BMP4/CTHRC1/FOXC1/HIP1R/HOPX/ISL1/LEF1/LIF/MET/MMP9/NGF/NRP1/PDGFB/PLK2/PPARG/SMARCD3/TRIM6/WNT5A	21	1.89246	1.70306
GO:0006937	regulation of muscle contraction	12/636	169/18723	0.0128778	0.0557962	0.0390089	ADA/ADRA2B/ANK2/BIN1/CASQ1/DOCK4/JUP/PIK3CG/PTAFR/PTGS2/TNNI1/TNNI3	12	1.89016	2.09032
GO:0035249	synaptic transmission, glutamatergic	8/636	92/18723	0.012964	0.0560279	0.0391709	ADCYAP1/CNR1/DGKI/GRIK1/GRIK2/HTR2A/PTGS2/SERPINE2	8	1.88726	2.55989
GO:0097305	response to alcohol	16/636	253/18723	0.0130087	0.0560279	0.0391709	ADCY7/ADCYAP1/AHR/CCR5/CD14/CDO1/CNR1/CYBB/JUP/NQO1/PTGER4/PTGFR/S100A8/SLIT3/SPI1/TNFSF4	16	1.88577	1.86173
GO:0002679	respiratory burst involved in defense response	3/636	15/18723	0.0130825	0.0560279	0.0391709	NCF1/PIK3CD/PIK3CG	3	1.88331	5.88774
GO:0016114	terpenoid biosynthetic process	3/636	15/18723	0.0130825	0.0560279	0.0391709	CYP1A1/DHRS9/RBP1	3	1.88331	5.88774
GO:0021542	dentate gyrus development	3/636	15/18723	0.0130825	0.0560279	0.0391709	LEF1/MDK/TMEM108	3	1.88331	5.88774
GO:0043252	sodium-independent organic anion transport	3/636	15/18723	0.0130825	0.0560279	0.0391709	SLCO2A1/SLCO2B1/SLCO4A1	3	1.88331	5.88774
GO:0045064	T-helper 2 cell differentiation	3/636	15/18723	0.0130825	0.0560279	0.0391709	CD86/IL18/TNFSF4	3	1.88331	5.88774
GO:0045217	cell-cell junction maintenance	3/636	15/18723	0.0130825	0.0560279	0.0391709	CSF1R/F2RL1/MTSS1	3	1.88331	5.88774
GO:0072224	metanephric glomerulus development	3/636	15/18723	0.0130825	0.0560279	0.0391709	EGR1/PDGFB/RET	3	1.88331	5.88774
GO:0098760	response to interleukin-7	3/636	15/18723	0.0130825	0.0560279	0.0391709	BTK/IL2RG/LSP1	3	1.88331	5.88774
GO:0098761	cellular response to interleukin-7	3/636	15/18723	0.0130825	0.0560279	0.0391709	BTK/IL2RG/LSP1	3	1.88331	5.88774
GO:1903729	regulation of plasma membrane organization	3/636	15/18723	0.0130825	0.0560279	0.0391709	ATP10A/ATP8B1/GSN	3	1.88331	5.88774
GO:1904889	regulation of excitatory synapse assembly	3/636	15/18723	0.0130825	0.0560279	0.0391709	ABI3/IL1RAP/PTPRD	3	1.88331	5.88774
GO:0042476	odontogenesis	10/636	130/18723	0.013276	0.056806	0.0397149	AXIN2/BCL11B/BMP4/FAM20A/FOXC1/LEF1/LHX8/LRP4/PERP/PITX2	10	1.87693	2.26451
GO:0009154	purine ribonucleotide catabolic process	5/636	42/18723	0.0134185	0.0571114	0.0399285	ADA/NUDT8/PDE4C/PDE8B/XDH	5	1.8723	3.5046
GO:0019432	triglyceride biosynthetic process	5/636	42/18723	0.0134185	0.0571114	0.0399285	AGMO/GK/MFSD2A/MOGAT1/NR1H3	5	1.8723	3.5046
GO:0030890	positive regulation of B cell proliferation	5/636	42/18723	0.0134185	0.0571114	0.0399285	ADA/IL7/NCKAP1L/PTPRC/VAV3	5	1.8723	3.5046
GO:0045687	positive regulation of glial cell differentiation	5/636	42/18723	0.0134185	0.0571114	0.0399285	BIN1/LIF/MDK/SERPINE2/TLR2	5	1.8723	3.5046
GO:1902895	positive regulation of pri-miRNA transcription by RNA polymerase II	5/636	42/18723	0.0134185	0.0571114	0.0399285	EGR1/PDGFB/PPARG/SMAD6/SPI1	5	1.8723	3.5046
GO:2001222	regulation of neuron migration	5/636	42/18723	0.0134185	0.0571114	0.0399285	ADGRG1/CTNNA2/FLRT2/MDK/NRG1	5	1.8723	3.5046
GO:0016042	lipid catabolic process	19/636	320/18723	0.0135317	0.0575426	0.0402299	ABCB11/ACAD10/APOE/BCO2/CNR1/CRABP1/GDPD3/HSD11B1/IL1B/MFSD2A/NUDT8/OC90/PIK3CG/PLA2G4A/PLCB2/PLCD1/SCARF1/SLC27A2/SPP1	19	1.86865	1.74792
GO:0002763	positive regulation of myeloid leukocyte differentiation	6/636	58/18723	0.0135985	0.057674	0.0403218	EVI2B/FES/LEF1/LIF/OCSTAMP/TYROBP	6	1.86651	3.04538
GO:0010574	regulation of vascular endothelial growth factor production	6/636	58/18723	0.0135985	0.057674	0.0403218	C5AR1/HPSE/IL1B/IL6/ISL1/PTGS2	6	1.86651	3.04538
GO:0035904	aorta development	6/636	58/18723	0.0135985	0.057674	0.0403218	ADAMTS9/ENG/EYA1/PRDM1/ROBO2/SMAD6	6	1.86651	3.04538
GO:0061333	renal tubule morphogenesis	7/636	75/18723	0.0136397	0.0577976	0.0404082	BMP4/EYA1/IRX1/MTSS1/PAX8/SALL1/SOX9	7	1.8652	2.74761
GO:0060993	kidney morphogenesis	8/636	93/18723	0.0137764	0.0582747	0.0407418	BMP4/EYA1/GCNT4/IRX1/LIF/PAX8/SALL1/SOX9	8	1.86086	2.53236
GO:0097306	cellular response to alcohol	8/636	93/18723	0.0137764	0.0582747	0.0407418	ADCY7/AHR/CYBB/JUP/PTGER4/PTGFR/SPI1/TNFSF4	8	1.86086	2.53236
GO:0043547	positive regulation of GTPase activity	16/636	255/18723	0.0139302	0.0588616	0.0411521	ADAP2/ADCYAP1/ARAP2/BCAR3/DOCK8/F2RL1/FZD10/GRTP1/PICALM/RAPGEF3/RGS1/RGS16/SIPA1L1/TBC1D16/TGM2/WNT5A	16	1.85604	1.84713
GO:0050853	B cell receptor signaling pathway	10/636	131/18723	0.0139518	0.0588616	0.0411521	BTK/FCGR2B/LAT2/LYN/NCKAP1L/PIK3CD/PTPN6/PTPRC/SYK/VAV3	10	1.85537	2.24723
GO:1903844	regulation of cellular response to transforming growth factor beta stimulus	10/636	131/18723	0.0139518	0.0588616	0.0411521	ADAMTSL2/BAMBI/CDKN1C/CITED2/ENG/LDLRAD4/NRROS/PPARG/SMAD6/THBS1	10	1.85537	2.24723
GO:0046890	regulation of lipid biosynthetic process	12/636	171/18723	0.0140291	0.0591359	0.0413439	ABCG1/ADGRF5/APOE/EGR1/HTR2A/IL1B/MFSD2A/NR1H3/PDGFB/PDK4/PTGS2/SIRT3	12	1.85297	2.06587
GO:0010633	negative regulation of epithelial cell migration	9/636	112/18723	0.0141	0.0592774	0.0414427	ADAMTS9/ANGPT2/ANGPT4/APOE/JUP/MEOX2/NR2F2/PPARG/THBS1	9	1.85078	2.36561
GO:0043406	positive regulation of MAP kinase activity	9/636	112/18723	0.0141	0.0592774	0.0414427	FZD10/HTR2A/IL1B/PDGFB/PDGFD/PIK3CG/SYK/THBS1/WNT5A	9	1.85078	2.36561
GO:0048640	negative regulation of developmental growth	9/636	112/18723	0.0141	0.0592774	0.0414427	BMP4/CITED2/NKD1/NRP1/NTN1/SEMA3D/SEMA3E/SPP1/WNT5A	9	1.85078	2.36561
GO:0031342	negative regulation of cell killing	4/636	28/18723	0.0141274	0.0592774	0.0414427	FCGR2B/HAVCR2/NCKAP1L/PTPRC	4	1.84994	4.20553
GO:1990776	response to angiotensin	4/636	28/18723	0.0141274	0.0592774	0.0414427	AGTRAP/CDC6/CYBB/PTGS2	4	1.84994	4.20553
GO:2001236	regulation of extrinsic apoptotic signaling pathway	11/636	151/18723	0.0141365	0.0592774	0.0414427	BMP4/COL2A1/EYA1/EYA2/EYA4/IL1B/IL7/NRP1/PTPRC/RET/THBS1	11	1.84966	2.14454
GO:0006631	fatty acid metabolic process	22/636	390/18723	0.0144043	0.0603476	0.042191	ABCB11/ACAD10/ALOX5/CNR1/CYP1A1/EPHX1/IL1B/MFSD2A/NR1H3/NUDT8/PDK3/PDK4/PLA2G4A/PPARG/PTGIS/PTGR1/PTGS2/SCD5/SLC27A2/SOX9/THNSL2/TNXB	22	1.84151	1.66064
GO:0110053	regulation of actin filament organization	17/636	278/18723	0.0145007	0.0606989	0.0424366	BAIAP2L1/BIN1/CGNL1/CTNNA2/ELN/F2RL1/GSN/HIP1R/MET/MTSS1/NCKAP1L/NRP1/PHLDB2/PTGER4/RAPGEF3/SHANK1/WAS	17	1.83861	1.80021
GO:0021536	diencephalon development	7/636	76/18723	0.0145976	0.0609456	0.0426091	ADCYAP1/BMP4/ISL1/NRP1/PITX2/SALL1/WNT5A	7	1.83572	2.71146
GO:0043536	positive regulation of blood vessel endothelial cell migration	7/636	76/18723	0.0145976	0.0609456	0.0426091	ANGPT4/FOXC2/NRP1/PDGFB/PLK2/PTGS2/THBS1	7	1.83572	2.71146
GO:0072028	nephron morphogenesis	7/636	76/18723	0.0145976	0.0609456	0.0426091	BMP4/EYA1/IRX1/LIF/PAX8/SALL1/SOX9	7	1.83572	2.71146
GO:0061326	renal tubule development	8/636	94/18723	0.0146254	0.0609893	0.0426396	BMP4/EYA1/IRX1/LIF/MTSS1/PAX8/SALL1/SOX9	8	1.83489	2.50542
GO:1990138	neuron projection extension	12/636	172/18723	0.0146334	0.0609893	0.0426396	APOE/DCLK1/NEDD4L/NRP1/NTN1/POSTN/RNF157/SEMA3D/SEMA3E/SLIT3/TMEM108/WNT5A	12	1.83466	2.05386
GO:0019369	arachidonic acid metabolic process	6/636	59/18723	0.0147165	0.0612297	0.0428077	ALOX5/CYP1A1/EPHX1/PLA2G4A/PTGIS/PTGS2	6	1.8322	2.99376
GO:0043551	regulation of phosphatidylinositol 3-kinase activity	6/636	59/18723	0.0147165	0.0612297	0.0428077	FGR/LYN/PDGFB/PIK3IP1/TNFAIP8L3/VAV3	6	1.8322	2.99376
GO:0014002	astrocyte development	5/636	43/18723	0.0147713	0.0612989	0.0428561	C1QA/C5AR1/IL6/S100A8/S100A9	5	1.83058	3.4231
GO:0030517	negative regulation of axon extension	5/636	43/18723	0.0147713	0.0612989	0.0428561	NRP1/NTN1/SEMA3D/SEMA3E/WNT5A	5	1.83058	3.4231
GO:1903793	positive regulation of anion transport	5/636	43/18723	0.0147713	0.0612989	0.0428561	ABCB11/IL1B/PLA2G4A/PTAFR/SLC38A3	5	1.83058	3.4231
GO:0043434	response to peptide hormone	23/636	414/18723	0.0147917	0.0613307	0.0428783	AGTRAP/BAIAP2L1/BCAR3/CDC6/CDO1/CYBB/EDNRB/EGR1/EREG/FOXC2/IL1B/KLF15/LYN/PDK4/PPARG/PRKCQ/PRLH/PTGS2/PTPRN/RETN/TIMP4/TLR2/UCP2	23	1.82998	1.63548
GO:0046486	glycerolipid metabolic process	22/636	392/18723	0.0151933	0.0629417	0.0440046	AGMO/APOE/CSF1R/DGKI/GDPD3/GK/HTR2A/INPP4B/INPP5D/MFSD2A/MOGAT1/NR1H3/PDGFB/PIK3CD/PIK3CG/PLA2G4A/PLCB2/PLCD1/SERINC2/SYNJ2/TNXB/TTC7A	22	1.81835	1.65217
GO:0050804	modulation of chemical synaptic transmission	24/636	439/18723	0.0154886	0.0641101	0.0448215	ADCYAP1/APOE/CDH11/CNR1/DGKI/GRIA1/GRIK1/GRIK2/HTR2A/IL1B/NGF/NPTX1/PLK2/PTGS2/PTPRD/RETN/SERPINE2/SHANK1/SIPA1L1/SRGN/SYBU/SYN1/TMEM108/TYROBP	24	1.80999	1.6094
GO:0031016	pancreas development	7/636	77/18723	0.0156026	0.0641654	0.0448601	BMP4/IL6/IL6R/ISL1/MET/SOX9/WNT5A	7	1.8068	2.67624
GO:0002713	negative regulation of B cell mediated immunity	3/636	16/18723	0.0157017	0.0641654	0.0448601	CD55/FCGR2B/PTPN6	3	1.80405	5.51975
GO:0002890	negative regulation of immunoglobulin mediated immune response	3/636	16/18723	0.0157017	0.0641654	0.0448601	CD55/FCGR2B/PTPN6	3	1.80405	5.51975
GO:0002921	negative regulation of humoral immune response	3/636	16/18723	0.0157017	0.0641654	0.0448601	CD55/FCGR2B/PTPN6	3	1.80405	5.51975
GO:0017014	protein nitrosylation	3/636	16/18723	0.0157017	0.0641654	0.0448601	S100A8/S100A9/SNTA1	3	1.80405	5.51975
GO:0018119	peptidyl-cysteine S-nitrosylation	3/636	16/18723	0.0157017	0.0641654	0.0448601	S100A8/S100A9/SNTA1	3	1.80405	5.51975
GO:0044849	estrous cycle	3/636	16/18723	0.0157017	0.0641654	0.0448601	EGR1/MDK/TRPM2	3	1.80405	5.51975
GO:0051238	sequestering of metal ion	3/636	16/18723	0.0157017	0.0641654	0.0448601	FTL/S100A8/S100A9	3	1.80405	5.51975
GO:0060572	morphogenesis of an epithelial bud	3/636	16/18723	0.0157017	0.0641654	0.0448601	BMP4/WNT2/WNT5A	3	1.80405	5.51975
GO:0070242	thymocyte apoptotic process	3/636	16/18723	0.0157017	0.0641654	0.0448601	ADA/BMP4/WNT5A	3	1.80405	5.51975
GO:0071361	cellular response to ethanol	3/636	16/18723	0.0157017	0.0641654	0.0448601	ADCY7/CYBB/SPI1	3	1.80405	5.51975
GO:0072148	epithelial cell fate commitment	3/636	16/18723	0.0157017	0.0641654	0.0448601	NR2F2/NRP1/PDPN	3	1.80405	5.51975
GO:1901201	regulation of extracellular matrix assembly	3/636	16/18723	0.0157017	0.0641654	0.0448601	PHLDB2/SOX9/TIE1	3	1.80405	5.51975
GO:1905874	regulation of postsynaptic density organization	3/636	16/18723	0.0157017	0.0641654	0.0448601	ABI3/IL1RAP/PTPRD	3	1.80405	5.51975
GO:2000095	regulation of Wnt signaling pathway, planar cell polarity pathway	3/636	16/18723	0.0157017	0.0641654	0.0448601	ANKRD6/MLLT3/NKD1	3	1.80405	5.51975
GO:0051090	regulation of DNA-binding transcription factor activity	24/636	440/18723	0.0158778	0.0644468	0.0450568	BTK/CAPN3/FOXS1/HAVCR2/IL18/IL18R1/IL1B/IL1RAP/IL6/JUP/PPARG/PRKCQ/PTGIS/S100A8/S100A9/SPI1/SYK/TLR2/TNFSF18/TNFSF4/TRIM52/TRIM6/WNT2/WNT5A	24	1.79921	1.60575
GO:0099177	regulation of trans-synaptic signaling	24/636	440/18723	0.0158778	0.0644468	0.0450568	ADCYAP1/APOE/CDH11/CNR1/DGKI/GRIA1/GRIK1/GRIK2/HTR2A/IL1B/NGF/NPTX1/PLK2/PTGS2/PTPRD/RETN/SERPINE2/SHANK1/SIPA1L1/SRGN/SYBU/SYN1/TMEM108/TYROBP	24	1.79921	1.60575
GO:0043087	regulation of GTPase activity	20/636	348/18723	0.0158882	0.0644468	0.0450568	ADAP2/ADCYAP1/ARAP2/BCAR3/DOCK8/EFNA5/EPHA3/F2RL1/FZD10/GRTP1/MET/PICALM/RAPGEF3/RGS1/RGS16/SIPA1L1/TBC1D16/TGM2/VAV3/WNT5A	20	1.79892	1.69188
GO:0002712	regulation of B cell mediated immunity	6/636	60/18723	0.0158967	0.0644468	0.0450568	BTK/CD55/FCGR2B/PTPN6/PTPRC/TNFSF4	6	1.79869	2.94387
GO:0002889	regulation of immunoglobulin mediated immune response	6/636	60/18723	0.0158967	0.0644468	0.0450568	BTK/CD55/FCGR2B/PTPN6/PTPRC/TNFSF4	6	1.79869	2.94387
GO:0009620	response to fungus	6/636	60/18723	0.0158967	0.0644468	0.0450568	BTK/CLEC4D/S100A8/S100A9/SPI1/SYK	6	1.79869	2.94387
GO:0048639	positive regulation of developmental growth	12/636	174/18723	0.015901	0.0644468	0.0450568	CAPN3/CRABP2/FOXS1/HOPX/IL7/NEDD4L/NGF/NRP1/NTN1/RND2/RNF157/WNT2	12	1.79858	2.03025
GO:0045927	positive regulation of growth	16/636	259/18723	0.0159252	0.0644468	0.0450568	CAPN3/CRABP2/FOXS1/HBEGF/HOPX/IL7/MFSD2A/NEDD4L/NGF/NRP1/NTN1/RND2/RNF157/S100A8/S100A9/WNT2	16	1.79792	1.81861
GO:0001773	myeloid dendritic cell activation	4/636	29/18723	0.0159579	0.0644468	0.0450568	CLEC4D/HAVCR2/ITGB8/SPI1	4	1.79703	4.06051
GO:0002360	T cell lineage commitment	4/636	29/18723	0.0159579	0.0644468	0.0450568	IL6/IL6R/IL7/TNFSF18	4	1.79703	4.06051
GO:0021602	cranial nerve morphogenesis	4/636	29/18723	0.0159579	0.0644468	0.0450568	ATP8B1/CITED2/MAFB/NRP1	4	1.79703	4.06051
GO:0048265	response to pain	4/636	29/18723	0.0159579	0.0644468	0.0450568	EDNRB/RET/THBS1/THBS4	4	1.79703	4.06051
GO:0060441	epithelial tube branching involved in lung morphogenesis	4/636	29/18723	0.0159579	0.0644468	0.0450568	BMP4/HHIP/SOX9/WNT2	4	1.79703	4.06051
GO:0090025	regulation of monocyte chemotaxis	4/636	29/18723	0.0159579	0.0644468	0.0450568	AIF1/LYN/S100A14/TNFSF18	4	1.79703	4.06051
GO:0070302	regulation of stress-activated protein kinase signaling cascade	13/636	195/18723	0.0160501	0.064765	0.0452793	ANKRD6/BMP4/F2RL1/FCGR2B/IGFBP6/IL1B/LYN/MAPK8IP1/NCF1/RELL1/SPI1/WNT5A/XDH	13	1.79452	1.96258
GO:0061041	regulation of wound healing	10/636	134/18723	0.0161342	0.0650499	0.0454785	ALOX5/APOE/F2RL1/FOXC2/HBEGF/HPSE/PDGFB/PHLDB2/SERPINE2/THBS1	10	1.79225	2.19692
GO:0032620	interleukin-17 production	5/636	44/18723	0.0162125	0.0652018	0.0455847	IL18/IL6/NCKAP1L/PRKCQ/TNFSF4	5	1.79015	3.3453
GO:0032660	regulation of interleukin-17 production	5/636	44/18723	0.0162125	0.0652018	0.0455847	IL18/IL6/NCKAP1L/PRKCQ/TNFSF4	5	1.79015	3.3453
GO:0051150	regulation of smooth muscle cell differentiation	5/636	44/18723	0.0162125	0.0652018	0.0455847	BMP4/ENG/EREG/PDGFB/SMARCD3	5	1.79015	3.3453
GO:0002831	regulation of response to biotic stimulus	19/636	327/18723	0.0166321	0.0667377	0.0466585	AHR/APOE/CD55/EREG/F2RL1/FCGR2B/FGR/HAVCR2/LYN/MMP12/NCF1/NR1H3/PPARG/PTPN6/SPI1/SYK/TRIM6/TYROBP/WNT5A	19	1.77905	1.7105
GO:0043537	negative regulation of blood vessel endothelial cell migration	7/636	78/18723	0.0166557	0.0667377	0.0466585	ANGPT2/ANGPT4/APOE/JUP/MEOX2/PPARG/THBS1	7	1.77844	2.64193
GO:0070373	negative regulation of ERK1 and ERK2 cascade	7/636	78/18723	0.0166557	0.0667377	0.0466585	CNKSR3/DUSP6/LIF/LYN/PTPRC/SIRT3/WNK2	7	1.77844	2.64193
GO:0090559	regulation of membrane permeability	7/636	78/18723	0.0166557	0.0667377	0.0466585	BBC3/BOK/EYA2/HIP1R/LAPTM5/STPG1/TMEM14A	7	1.77844	2.64193
GO:0031032	actomyosin structure organization	13/636	196/18723	0.0166775	0.0667377	0.0466585	ACTA1/CAPN3/CASQ1/CGNL1/ELN/MET/NRP1/OBSCN/PHLDB2/PTGER4/RAPGEF3/TTN/WAS	13	1.77787	1.95257
GO:0043393	regulation of protein binding	13/636	196/18723	0.0166775	0.0667377	0.0466585	APOE/ATP2A3/BAMBI/BMP4/CTHRC1/HIP1R/HOPX/MMP9/NRP1/PDGFB/PLK2/SMARCD3/WNT5A	13	1.77787	1.95257
GO:0051403	stress-activated MAPK cascade	15/636	239/18723	0.0168765	0.0674017	0.0471227	ANKRD6/BMP4/CRYAB/F2RL1/FCGR2B/IGFBP6/IL1B/MAPK8IP1/NCF1/PTGER4/RELL1/SPI1/TLR7/WNT5A/XDH	15	1.77272	1.84762
GO:0034614	cellular response to reactive oxygen species	11/636	155/18723	0.0168854	0.0674017	0.0471227	BTK/IL6/MAP1LC3A/MET/MMP9/NCF1/NQO1/PDGFD/PTPRK/SOD3/TRPM2	11	1.77249	2.0892
GO:0046434	organophosphate catabolic process	11/636	155/18723	0.0168854	0.0674017	0.0471227	ADA/DPYS/GDPD3/INPP4B/NUDT8/PDE4C/PDE8B/PLA2G4A/SMPDL3A/SYNJ2/XDH	11	1.77249	2.0892
GO:0045861	negative regulation of proteolysis	20/636	351/18723	0.0172713	0.068885	0.0481597	ANOS1/BIN1/COL28A1/COL7A1/CRYAB/DPEP1/IL1R2/MMP9/NGF/NR1H3/PI15/PICALM/PTGS2/QRICH2/SERPINB1/SERPINB10/SERPINB12/SERPINE2/THBS1/TIMP4	20	1.76268	1.67742
GO:0033559	unsaturated fatty acid metabolic process	9/636	116/18723	0.0173897	0.0692831	0.048438	ALOX5/CYP1A1/EPHX1/IL1B/PLA2G4A/PTGIS/PTGR1/PTGS2/SCD5	9	1.75971	2.28404
GO:0035335	peptidyl-tyrosine dephosphorylation	8/636	97/18723	0.0173999	0.0692831	0.048438	DUSP6/EYA1/EYA2/EYA4/PTPN6/PTPRC/PTPRD/PTPRK	8	1.75945	2.42793
GO:0016054	organic acid catabolic process	15/636	240/18723	0.01746	0.0694381	0.0485465	ABCB11/ACAD10/CDO1/CNR1/CRABP1/DDAH2/HAL/MFSD2A/NPL/NUDT8/SARDH/SDS/SLC25A21/SLC27A2/THNSL2	15	1.75796	1.83992
GO:0034765	regulation of ion transmembrane transport	26/636	491/18723	0.0174676	0.0694381	0.0485465	ANK2/BIN1/CAPN3/CASQ1/CTSS/CYBB/KCNA3/KCNIP1/KCNJ15/KCNJ5/KCNJ8/KCNK12/LYN/MMP9/NEDD4L/PIK3CG/PTAFR/PTPN6/SCN1B/SCN3A/SCN7A/SHANK1/SNTA1/TRDN/TSPAN13/WNK2	26	1.75777	1.55887
GO:0015850	organic hydroxy compound transport	17/636	284/18723	0.0175192	0.0695856	0.0486496	ABCB11/ABCG1/ADRA2B/APOE/ATP8B1/CNR1/EEPD1/EMB/HTR2A/MSR1/NR1H3/PPARG/SLCO2B1/SPP1/SYK/SYT9/YJEFN3	17	1.75649	1.76217
GO:0002920	regulation of humoral immune response	5/636	45/18723	0.0177442	0.0700724	0.0489899	CD55/FCGR2B/IL1B/PTPN6/PTPRC	5	1.75094	3.27096
GO:0022602	ovulation cycle process	5/636	45/18723	0.0177442	0.0700724	0.0489899	EREG/PTPRN/RETN/ROBO2/SLIT3	5	1.75094	3.27096
GO:0032309	icosanoid secretion	5/636	45/18723	0.0177442	0.0700724	0.0489899	BDKRB2/IL1B/OC90/PLA2G4A/SYK	5	1.75094	3.27096
GO:0035272	exocrine system development	5/636	45/18723	0.0177442	0.0700724	0.0489899	FOXC1/IGSF3/NRP1/SOX9/TGM2	5	1.75094	3.27096
GO:0035987	endodermal cell differentiation	5/636	45/18723	0.0177442	0.0700724	0.0489899	COL7A1/ITGB2/LAMB3/MMP9/POU5F1	5	1.75094	3.27096
GO:0042551	neuron maturation	5/636	45/18723	0.0177442	0.0700724	0.0489899	C1QA/EDNRB/GLDN/RET/SCARF1	5	1.75094	3.27096
GO:2000273	positive regulation of signaling receptor activity	5/636	45/18723	0.0177442	0.0700724	0.0489899	ADRA2B/EREG/HBEGF/NCF1/NRP1	5	1.75094	3.27096
GO:0050772	positive regulation of axonogenesis	7/636	79/18723	0.0177581	0.0700724	0.0489899	CRABP2/NGF/NRP1/NTN1/RND2/ROBO2/SHOX2	7	1.7506	2.60849
GO:0051125	regulation of actin nucleation	4/636	30/18723	0.0179305	0.0705218	0.0493041	CTNNA2/GSN/HIP1R/WAS	4	1.74641	3.92516
GO:0060351	cartilage development involved in endochondral bone morphogenesis	4/636	30/18723	0.0179305	0.0705218	0.0493041	AXIN2/COL2A1/SHOX2/SOX9	4	1.74641	3.92516
GO:0060674	placenta blood vessel development	4/636	30/18723	0.0179305	0.0705218	0.0493041	APELA/ITGB8/NR2F2/WNT2	4	1.74641	3.92516
GO:0070229	negative regulation of lymphocyte apoptotic process	4/636	30/18723	0.0179305	0.0705218	0.0493041	ADA/BMP4/DOCK8/PRKCQ	4	1.74641	3.92516
GO:0032623	interleukin-2 production	6/636	62/18723	0.0184502	0.0723294	0.0505679	CD86/HAVCR2/IL1B/LAPTM5/PRKCQ/PTPRC	6	1.734	2.8489
GO:0032663	regulation of interleukin-2 production	6/636	62/18723	0.0184502	0.0723294	0.0505679	CD86/HAVCR2/IL1B/LAPTM5/PRKCQ/PTPRC	6	1.734	2.8489
GO:0032731	positive regulation of interleukin-1 beta production	6/636	62/18723	0.0184502	0.0723294	0.0505679	EGR1/F2RL1/IL6/ISL1/TYROBP/WNT5A	6	1.734	2.8489
GO:0048663	neuron fate commitment	6/636	62/18723	0.0184502	0.0723294	0.0505679	BCL11B/BMP4/EYA1/ISL1/NRG1/SATB2	6	1.734	2.8489
GO:0007266	Rho protein signal transduction	10/636	137/18723	0.0185601	0.07248	0.0506732	ADGRG1/APOE/ARHGDIB/ARHGEF3/F2RL1/MET/NRP1/NTN1/PDPN/WAS	10	1.73142	2.14881
GO:0001829	trophectodermal cell differentiation	3/636	17/18723	0.0185939	0.07248	0.0506732	ADA/CITED2/HOPX	3	1.73063	5.19506
GO:0003184	pulmonary valve morphogenesis	3/636	17/18723	0.0185939	0.07248	0.0506732	BMP4/ROBO2/SMAD6	3	1.73063	5.19506
GO:0007351	tripartite regional subdivision	3/636	17/18723	0.0185939	0.07248	0.0506732	HOXD8/PCSK6/WNT5A	3	1.73063	5.19506
GO:0008595	anterior/posterior axis specification, embryo	3/636	17/18723	0.0185939	0.07248	0.0506732	HOXD8/PCSK6/WNT5A	3	1.73063	5.19506
GO:0042953	lipoprotein transport	3/636	17/18723	0.0185939	0.07248	0.0506732	MSR1/PPARG/UNC119	3	1.73063	5.19506
GO:2000696	regulation of epithelial cell differentiation involved in kidney development	3/636	17/18723	0.0185939	0.07248	0.0506732	LIF/MMP9/PAX8	3	1.73063	5.19506
GO:0009266	response to temperature stimulus	12/636	178/18723	0.0186831	0.0727688	0.050875	ANO1/CASQ1/CD14/GRIK2/HTR2A/LYN/PTGS2/SCARA5/TFEC/THBS1/TRPM2/UCP2	12	1.72855	1.98463
GO:0048145	regulation of fibroblast proliferation	7/636	80/18723	0.0189108	0.0735964	0.0514537	CDC6/DACH1/EREG/PDGFB/PDGFD/WNT2/WNT5A	7	1.72329	2.57588
GO:0007613	memory	9/636	118/18723	0.0192297	0.0747772	0.0522792	APOE/CNR1/GRIA1/HTR2A/MDK/NGF/PLK2/PTGS2/SHANK1	9	1.71603	2.24532
GO:0001974	blood vessel remodeling	5/636	46/18723	0.0193686	0.0750379	0.0524615	BGN/FOXC1/FOXC2/LIF/TGM2	5	1.7129	3.19986
GO:0006195	purine nucleotide catabolic process	5/636	46/18723	0.0193686	0.0750379	0.0524615	ADA/NUDT8/PDE4C/PDE8B/XDH	5	1.7129	3.19986
GO:0031018	endocrine pancreas development	5/636	46/18723	0.0193686	0.0750379	0.0524615	BMP4/IL6/IL6R/SOX9/WNT5A	5	1.7129	3.19986
GO:0060976	coronary vasculature development	5/636	46/18723	0.0193686	0.0750379	0.0524615	APELA/BMP4/NRP1/PRDM1/SMAD6	5	1.7129	3.19986
GO:0045216	cell-cell junction organization	13/636	200/18723	0.0193747	0.0750379	0.0524615	ANK2/CDH11/CDH6/CLDN15/CSF1R/F2RL1/IL1B/JUP/LIMS2/MTSS1/PECAM1/PERP/XIRP2	13	1.71277	1.91351
GO:0032273	positive regulation of protein polymerization	10/636	138/18723	0.0194254	0.0751738	0.0525565	BAIAP2L1/BIN1/CTNNA2/FES/GSN/HIP1R/MET/NCKAP1L/TPPP3/WAS	10	1.71163	2.13324
GO:0031343	positive regulation of cell killing	6/636	63/18723	0.0198263	0.0765391	0.053511	F2RL1/ITGAM/PTPRC/SPI1/SYK/TYROBP	6	1.70276	2.80368
GO:0046902	regulation of mitochondrial membrane permeability	6/636	63/18723	0.0198263	0.0765391	0.053511	BBC3/BOK/EYA2/HIP1R/STPG1/TMEM14A	6	1.70276	2.80368
GO:0050854	regulation of antigen receptor-mediated signaling pathway	6/636	63/18723	0.0198263	0.0765391	0.053511	ADA/FCGR2B/LAPTM5/LYN/PTPN6/PTPRC	6	1.70276	2.80368
GO:0046488	phosphatidylinositol metabolic process	11/636	159/18723	0.0200152	0.0765391	0.053511	CSF1R/HTR2A/INPP4B/INPP5D/PDGFB/PIK3CD/PIK3CG/PLCB2/PLCD1/SYNJ2/TTC7A	11	1.69864	2.03664
GO:0001516	prostaglandin biosynthetic process	4/636	31/18723	0.0200482	0.0765391	0.053511	IL1B/PLA2G4A/PTGIS/PTGS2	4	1.69792	3.79854
GO:0002828	regulation of type 2 immune response	4/636	31/18723	0.0200482	0.0765391	0.053511	CD86/IL18/IL6/TNFSF4	4	1.69792	3.79854
GO:0045987	positive regulation of smooth muscle contraction	4/636	31/18723	0.0200482	0.0765391	0.053511	ADA/ADRA2B/PTAFR/PTGS2	4	1.69792	3.79854
GO:0046457	prostanoid biosynthetic process	4/636	31/18723	0.0200482	0.0765391	0.053511	IL1B/PLA2G4A/PTGIS/PTGS2	4	1.69792	3.79854
GO:0048566	embryonic digestive tract development	4/636	31/18723	0.0200482	0.0765391	0.053511	ADA/CXCL8/SALL1/SHOX2	4	1.69792	3.79854
GO:0048710	regulation of astrocyte differentiation	4/636	31/18723	0.0200482	0.0765391	0.053511	BIN1/IL6/LIF/SERPINE2	4	1.69792	3.79854
GO:0050482	arachidonic acid secretion	4/636	31/18723	0.0200482	0.0765391	0.053511	BDKRB2/OC90/PLA2G4A/SYK	4	1.69792	3.79854
GO:0060055	angiogenesis involved in wound healing	4/636	31/18723	0.0200482	0.0765391	0.053511	ALOX5/FOXC2/HPSE/PRCP	4	1.69792	3.79854
GO:0070528	protein kinase C signaling	4/636	31/18723	0.0200482	0.0765391	0.053511	ADGRG1/FIBIN/PDGFB/WNT5A	4	1.69792	3.79854
GO:0071711	basement membrane organization	4/636	31/18723	0.0200482	0.0765391	0.053511	CTSS/FLRT2/LAMB3/PHLDB2	4	1.69792	3.79854
GO:0090183	regulation of kidney development	4/636	31/18723	0.0200482	0.0765391	0.053511	BMP4/PAX8/RET/SOX9	4	1.69792	3.79854
GO:0097106	postsynaptic density organization	4/636	31/18723	0.0200482	0.0765391	0.053511	ABI3/IL1RAP/PTPRD/TMEM108	4	1.69792	3.79854
GO:1903963	arachidonate transport	4/636	31/18723	0.0200482	0.0765391	0.053511	BDKRB2/OC90/PLA2G4A/SYK	4	1.69792	3.79854
GO:0046209	nitric oxide metabolic process	7/636	81/18723	0.020115	0.0765514	0.0535196	AIF1/DDAH2/IL1B/NQO1/PTGIS/PTGS2/TLR2	7	1.69648	2.54408
GO:0048144	fibroblast proliferation	7/636	81/18723	0.020115	0.0765514	0.0535196	CDC6/DACH1/EREG/PDGFB/PDGFD/WNT2/WNT5A	7	1.69648	2.54408
GO:0051149	positive regulation of muscle cell differentiation	7/636	81/18723	0.020115	0.0765514	0.0535196	BMP4/EFNB2/ENG/HOPX/NRG1/SHOX2/SMARCD3	7	1.69648	2.54408
GO:0071260	cellular response to mechanical stimulus	7/636	81/18723	0.020115	0.0765514	0.0535196	ENG/IL1B/MKX/PTGER4/PTGS2/SOX9/TLR7	7	1.69648	2.54408
GO:0006641	triglyceride metabolic process	8/636	100/18723	0.0205337	0.0780214	0.0545473	AGMO/APOE/GK/MFSD2A/MOGAT1/NR1H3/PIK3CG/TNXB	8	1.68753	2.35509
GO:0045807	positive regulation of endocytosis	8/636	100/18723	0.0205337	0.0780214	0.0545473	APELA/APOE/CD14/F2RL1/NCKAP1L/NEDD4L/SYK/WNT5A	8	1.68753	2.35509
GO:0035637	multicellular organismal signaling	11/636	160/18723	0.0208604	0.0792006	0.0553717	ABCC9/ANK2/ATP2A3/BIN1/ISL1/JUP/KCNJ5/SCN1B/SCN3A/SCN7A/TRDN	11	1.68068	2.02391
GO:0008361	regulation of cell size	12/636	181/18723	0.0209975	0.079611	0.0556587	APOE/CRABP2/NGF/NRP1/NTN1/RET/RND2/SEMA3D/SEMA3E/SPP1/VAV3/WNT5A	12	1.67783	1.95174
GO:0044403	biological process involved in symbiotic interaction	17/636	290/18723	0.0210016	0.079611	0.0556587	APOE/CCR5/CD55/CD86/CLEC5A/CXCL8/EFNB2/F2RL1/GSN/HTR2A/LEF1/MRC1/NRP1/SELPLG/SIGLEC1/TRIM6/VAMP8	17	1.67775	1.72572
GO:0042311	vasodilation	5/636	47/18723	0.0210876	0.079749	0.0557551	ADCYAP1/APOE/BDKRB2/EDNRB/F2RL1	5	1.67597	3.13177
GO:0045581	negative regulation of T cell differentiation	5/636	47/18723	0.0210876	0.079749	0.0557551	BMP4/MDK/RUNX3/TNFSF18/TNFSF4	5	1.67597	3.13177
GO:0045646	regulation of erythrocyte differentiation	5/636	47/18723	0.0210876	0.079749	0.0557551	INPP5D/LYN/MAFB/NCKAP1L/SPI1	5	1.67597	3.13177
GO:0050768	negative regulation of neurogenesis	10/636	140/18723	0.021244	0.0802522	0.0561069	ADCYAP1/IL1B/IL6/LRP4/NRP1/NTN1/SEMA3D/SEMA3E/SPP1/WNT5A	10	1.67276	2.10276
GO:0006940	regulation of smooth muscle contraction	6/636	64/18723	0.0212707	0.0802522	0.0561069	ADA/ADRA2B/DOCK4/PTAFR/PTGS2/TNNI3	6	1.67222	2.75988
GO:0030858	positive regulation of epithelial cell differentiation	6/636	64/18723	0.0212707	0.0802522	0.0561069	BMP4/FOXC1/LIF/PAX8/SOX9/TMEM100	6	1.67222	2.75988
GO:0031668	cellular response to extracellular stimulus	15/636	246/18723	0.0212917	0.0802686	0.0561184	AIF1/CD68/FES/LYN/MAP1LC3A/MAP1LC3C/MFSD2A/NUAK1/PDK4/POSTN/PTPRC/RRAGD/RRP8/SLC38A3/UCP2	15	1.67179	1.79504
GO:2001057	reactive nitrogen species metabolic process	7/636	82/18723	0.0213716	0.080507	0.0562851	AIF1/DDAH2/IL1B/NQO1/PTGIS/PTGS2/TLR2	7	1.67016	2.51306
GO:0002223	stimulatory C-type lectin receptor signaling pathway	3/636	18/18723	0.0217607	0.0807729	0.056471	LYN/SYK/TYROBP	3	1.66233	4.90645
GO:0002295	T-helper cell lineage commitment	3/636	18/18723	0.0217607	0.0807729	0.056471	IL6/IL6R/TNFSF18	3	1.66233	4.90645
GO:0002544	chronic inflammatory response	3/636	18/18723	0.0217607	0.0807729	0.056471	S100A8/S100A9/THBS1	3	1.66233	4.90645
GO:0009125	nucleoside monophosphate catabolic process	3/636	18/18723	0.0217607	0.0807729	0.056471	ADA/DPYS/XDH	3	1.66233	4.90645
GO:0015732	prostaglandin transport	3/636	18/18723	0.0217607	0.0807729	0.056471	IL1B/PLA2G4A/SLCO2A1	3	1.66233	4.90645
GO:0032634	interleukin-5 production	3/636	18/18723	0.0217607	0.0807729	0.056471	IL1RAP/IL1RL1/LEF1	3	1.66233	4.90645
GO:0032674	regulation of interleukin-5 production	3/636	18/18723	0.0217607	0.0807729	0.056471	IL1RAP/IL1RL1/LEF1	3	1.66233	4.90645
GO:0044872	lipoprotein localization	3/636	18/18723	0.0217607	0.0807729	0.056471	MSR1/PPARG/UNC119	3	1.66233	4.90645
GO:0060438	trachea development	3/636	18/18723	0.0217607	0.0807729	0.056471	BMP4/LEF1/SOX9	3	1.66233	4.90645
GO:0060602	branch elongation of an epithelium	3/636	18/18723	0.0217607	0.0807729	0.056471	BMP4/SOX9/WNT5A	3	1.66233	4.90645
GO:0060973	cell migration involved in heart development	3/636	18/18723	0.0217607	0.0807729	0.056471	BMP4/ENG/PITX2	3	1.66233	4.90645
GO:0071071	regulation of phospholipid biosynthetic process	3/636	18/18723	0.0217607	0.0807729	0.056471	ADGRF5/HTR2A/PDGFB	3	1.66233	4.90645
GO:0071800	podosome assembly	3/636	18/18723	0.0217607	0.0807729	0.056471	BIN2/GSN/LCP1	3	1.66233	4.90645
GO:0072079	nephron tubule formation	3/636	18/18723	0.0217607	0.0807729	0.056471	IRX1/PAX8/SOX9	3	1.66233	4.90645
GO:0072189	ureter development	3/636	18/18723	0.0217607	0.0807729	0.056471	BMP4/RET/SOX9	3	1.66233	4.90645
GO:0072234	metanephric nephron tubule development	3/636	18/18723	0.0217607	0.0807729	0.056471	LIF/PAX8/SOX9	3	1.66233	4.90645
GO:0097107	postsynaptic density assembly	3/636	18/18723	0.0217607	0.0807729	0.056471	ABI3/IL1RAP/PTPRD	3	1.66233	4.90645
GO:1990840	response to lectin	3/636	18/18723	0.0217607	0.0807729	0.056471	LYN/SYK/TYROBP	3	1.66233	4.90645
GO:1990858	cellular response to lectin	3/636	18/18723	0.0217607	0.0807729	0.056471	LYN/SYK/TYROBP	3	1.66233	4.90645
GO:0046394	carboxylic acid biosynthetic process	18/636	314/18723	0.0218791	0.0811392	0.056727	ABCB11/ALOX5/ASL/CYP1A1/DHRS9/IL1B/LTA4H/NR1H3/PDK4/PLA2G4A/PTGIS/PTGS2/RBP1/SCD5/SDS/SLC27A2/SYK/THNSL2	18	1.65997	1.68757
GO:1902903	regulation of supramolecular fiber organization	21/636	383/18723	0.0218931	0.0811392	0.056727	APOE/BAIAP2L1/BIN1/CGNL1/CRYAB/CTNNA2/ELN/F2RL1/FES/GSN/HIP1R/MET/MTSS1/NCKAP1L/NRP1/PHLDB2/PTGER4/RAPGEF3/SHANK1/STMN2/WAS	21	1.65969	1.61413
GO:0007265	Ras protein signal transduction	19/636	337/18723	0.0219916	0.0814416	0.0569384	ADGRG1/AIF1/APOE/ARHGDIB/ARHGEF3/CYTH4/F2RL1/MET/NGF/NRG1/NRP1/NTN1/PDPN/PIK3CG/PLK2/RAC2/RAPGEF3/RASGRP4/WAS	19	1.65774	1.65975
GO:0031333	negative regulation of protein-containing complex assembly	10/636	141/18723	0.0221983	0.082144	0.0574296	CRYAB/GSN/HIP1R/ISL1/LDLRAD4/MEFV/PTGER4/SMAD6/SOX9/STMN2	10	1.65368	2.08785
GO:0038127	ERBB signaling pathway	9/636	121/18723	0.0222483	0.0821917	0.0574629	BCAR3/EFEMP1/EREG/HBEGF/HIP1R/MMP9/NCF1/NRG1/SOX9	9	1.6527	2.18965
GO:0019934	cGMP-mediated signaling	4/636	32/18723	0.0223136	0.0821917	0.0574629	APOE/EDNRB/PDZD3/THBS1	4	1.65143	3.67983
GO:0043372	positive regulation of CD4-positive, alpha-beta T cell differentiation	4/636	32/18723	0.0223136	0.0821917	0.0574629	CD86/IL18/NCKAP1L/TNFSF4	4	1.65143	3.67983
GO:0048841	regulation of axon extension involved in axon guidance	4/636	32/18723	0.0223136	0.0821917	0.0574629	NRP1/SEMA3D/SEMA3E/WNT5A	4	1.65143	3.67983
GO:0051497	negative regulation of stress fiber assembly	4/636	32/18723	0.0223136	0.0821917	0.0574629	CGNL1/MET/PHLDB2/WAS	4	1.65143	3.67983
GO:2000191	regulation of fatty acid transport	4/636	32/18723	0.0223136	0.0821917	0.0574629	IL1B/PLA2G4A/SYK/THBS1	4	1.65143	3.67983
GO:0042692	muscle cell differentiation	21/636	384/18723	0.0224521	0.0826387	0.0577754	ACTA1/ANK2/BIN1/BMP4/CAPN3/CASQ1/CD53/EDNRB/EFNB2/ENG/EREG/HOPX/ISL1/MEGF10/NRG1/OBSCN/PDGFB/SHOX2/SMARCD3/SOX9/TTN	21	1.64874	1.60993
GO:0051495	positive regulation of cytoskeleton organization	14/636	226/18723	0.0226611	0.083293	0.0582329	BAIAP2L1/BIN1/CTNNA2/F2RL1/FES/GSN/HIP1R/MET/MTSS1/NCKAP1L/NRP1/RAPGEF3/STMN2/WAS	14	1.64472	1.82363
GO:0048678	response to axon injury	7/636	83/18723	0.0226817	0.083293	0.0582329	AIF1/ISL1/LYN/RTN4RL1/SCARF1/SPP1/TYROBP	7	1.64432	2.48278
GO:1901292	nucleoside phosphate catabolic process	7/636	83/18723	0.0226817	0.083293	0.0582329	ADA/DPYS/NUDT8/PDE4C/PDE8B/SMPDL3A/XDH	7	1.64432	2.48278
GO:0045833	negative regulation of lipid metabolic process	8/636	102/18723	0.0228333	0.0837859	0.0585775	APOE/CNR1/IL1B/MFSD2A/PDGFB/PIK3CG/PIK3IP1/SOX9	8	1.64143	2.30892
GO:1903053	regulation of extracellular matrix organization	5/636	48/18723	0.0229031	0.0839779	0.0587117	IL6/PDPN/PHLDB2/SOX9/TIE1	5	1.64011	3.06653
GO:0097553	calcium ion transmembrane import into cytosol	10/636	142/18723	0.0231834	0.0849413	0.0593852	ANK2/CAPN3/CASQ1/CCR5/HTR2A/LYN/PTPN6/PTPRC/TRDN/TRPM2	10	1.63482	2.07315
GO:0055001	muscle cell development	12/636	184/18723	0.0235181	0.0861022	0.0601968	ACTA1/ANK2/BIN1/BMP4/CAPN3/CASQ1/ENG/ISL1/MEGF10/OBSCN/SHOX2/TTN	12	1.6286	1.91991
GO:0006959	humoral immune response	18/636	317/18723	0.0237863	0.0870179	0.0608371	ALOX5/C1QA/C1QB/C1QC/CD55/CFB/CFP/CXCL1/CXCL8/EXO1/FCGR2B/IL1B/IL6/IL7/PTPN6/PTPRC/S100A9/SLC11A1	18	1.62367	1.6716
GO:0002088	lens development in camera-type eye	7/636	84/18723	0.0240462	0.0877109	0.0613216	BCAR3/BMP4/CITED2/CRYAB/SLITRK6/WNT2/WNT5A	7	1.61895	2.45322
GO:0045445	myoblast differentiation	7/636	84/18723	0.0240462	0.0877109	0.0613216	BMP4/CAPN3/IL18/ISL1/MEGF10/NRG1/SOX9	7	1.61895	2.45322
GO:0019233	sensory perception of pain	8/636	103/18723	0.0240486	0.0877109	0.0613216	ADCYAP1/ANO1/CNR1/EDNRB/HTR2A/PTAFR/PTGS2/TMEM100	8	1.61891	2.2865
GO:0045639	positive regulation of myeloid cell differentiation	8/636	103/18723	0.0240486	0.0877109	0.0613216	EVI2B/FES/INPP5D/LEF1/LIF/NCKAP1L/OCSTAMP/TYROBP	8	1.61891	2.2865
GO:0030193	regulation of blood coagulation	6/636	66/18723	0.0243691	0.0886803	0.0619993	APOE/F2RL1/HPSE/PDGFB/SERPINE2/THBS1	6	1.61316	2.67624
GO:0072678	T cell migration	6/636	66/18723	0.0243691	0.0886803	0.0619993	AIF1/DOCK8/ITGAL/PIK3CD/PIK3CG/WNT5A	6	1.61316	2.67624
GO:0016049	cell growth	25/636	482/18723	0.0243696	0.0886803	0.0619993	APOE/CRABP2/CRYAB/DCLK1/HBEGF/MFSD2A/NEDD4L/NGF/NRP1/NTN1/PAPPA2/POSTN/PRKCQ/RND2/RNF157/S100A8/S100A9/SEMA3D/SEMA3E/SERPINE2/SLIT3/SOX9/SPP1/TMEM108/WNT5A	25	1.61315	1.5269
GO:0051896	regulation of protein kinase B signaling	12/636	185/18723	0.0244059	0.0887454	0.0620448	ENG/HBEGF/HPSE/IL18/MET/NRG1/PIK3CD/PIK3CG/RET/THBS1/TNFAIP8L3/XDH	12	1.61251	1.90954
GO:0098742	cell-cell adhesion via plasma-membrane adhesion molecules	16/636	273/18723	0.0246849	0.0894958	0.0625695	CADM3/CDH11/CDH6/CLDN15/EMB/IL1RAP/IL1RN/ITGAL/ITGAM/ITGB2/MILR1/PECAM1/PTPRD/RET/ROBO2/SPARCL1	16	1.60757	1.72534
GO:0045920	negative regulation of exocytosis	4/636	33/18723	0.0247287	0.0894958	0.0625695	FCGR2B/NCKAP1L/SPI1/STXBP6	4	1.6068	3.56832
GO:0099084	postsynaptic specialization organization	4/636	33/18723	0.0247287	0.0894958	0.0625695	ABI3/IL1RAP/PTPRD/TMEM108	4	1.6068	3.56832
GO:0099174	regulation of presynapse organization	4/636	33/18723	0.0247287	0.0894958	0.0625695	CBLN2/IL1RAP/PTPRD/SLITRK6	4	1.6068	3.56832
GO:1905606	regulation of presynapse assembly	4/636	33/18723	0.0247287	0.0894958	0.0625695	CBLN2/IL1RAP/PTPRD/SLITRK6	4	1.6068	3.56832
GO:0006692	prostanoid metabolic process	5/636	49/18723	0.0248166	0.0894958	0.0625695	IL1B/PLA2G4A/PTGIS/PTGR1/PTGS2	5	1.60526	3.00395
GO:0006693	prostaglandin metabolic process	5/636	49/18723	0.0248166	0.0894958	0.0625695	IL1B/PLA2G4A/PTGIS/PTGR1/PTGS2	5	1.60526	3.00395
GO:0008038	neuron recognition	5/636	49/18723	0.0248166	0.0894958	0.0625695	CNR1/EMB/EPHA3/NRP1/ROBO2	5	1.60526	3.00395
GO:0038084	vascular endothelial growth factor signaling pathway	5/636	49/18723	0.0248166	0.0894958	0.0625695	FOXC1/NRP1/PIK3CD/TSPAN12/XDH	5	1.60526	3.00395
GO:0042461	photoreceptor cell development	5/636	49/18723	0.0248166	0.0894958	0.0625695	GNAT1/MFRP/MFSD2A/PRDM1/THRB	5	1.60526	3.00395
GO:1990573	potassium ion import across plasma membrane	5/636	49/18723	0.0248166	0.0894958	0.0625695	ABCC9/KCNJ15/KCNJ5/KCNJ8/WNK2	5	1.60526	3.00395
GO:0002281	macrophage activation involved in immune response	3/636	19/18723	0.0252029	0.0899462	0.0628844	HAVCR2/SYK/TYROBP	3	1.59855	4.64821
GO:0002902	regulation of B cell apoptotic process	3/636	19/18723	0.0252029	0.0899462	0.0628844	ADA/BTK/LYN	3	1.59855	4.64821
GO:0006071	glycerol metabolic process	3/636	19/18723	0.0252029	0.0899462	0.0628844	GK/MOGAT1/PLA2G4A	3	1.59855	4.64821
GO:0010544	negative regulation of platelet activation	3/636	19/18723	0.0252029	0.0899462	0.0628844	APOE/PDGFB/SERPINE2	3	1.59855	4.64821
GO:0031290	retinal ganglion cell axon guidance	3/636	19/18723	0.0252029	0.0899462	0.0628844	ISL1/NRP1/ROBO2	3	1.59855	4.64821
GO:0032026	response to magnesium ion	3/636	19/18723	0.0252029	0.0899462	0.0628844	CD14/CNGA3/THBS1	3	1.59855	4.64821
GO:0035313	wound healing, spreading of epidermal cells	3/636	19/18723	0.0252029	0.0899462	0.0628844	HBEGF/MMP12/PHLDB2	3	1.59855	4.64821
GO:0043652	engulfment of apoptotic cell	3/636	19/18723	0.0252029	0.0899462	0.0628844	MEGF10/RAC2/THBS1	3	1.59855	4.64821
GO:0045780	positive regulation of bone resorption	3/636	19/18723	0.0252029	0.0899462	0.0628844	LTBP3/SPP1/SYK	3	1.59855	4.64821
GO:0046033	AMP metabolic process	3/636	19/18723	0.0252029	0.0899462	0.0628844	ADA/AK1/XDH	3	1.59855	4.64821
GO:0050961	detection of temperature stimulus involved in sensory perception	3/636	19/18723	0.0252029	0.0899462	0.0628844	ANO1/GRIK2/HTR2A	3	1.59855	4.64821
GO:1903978	regulation of microglial cell activation	3/636	19/18723	0.0252029	0.0899462	0.0628844	CTSC/IL6/PTPRC	3	1.59855	4.64821
GO:2000251	positive regulation of actin cytoskeleton reorganization	3/636	19/18723	0.0252029	0.0899462	0.0628844	BAIAP2L1/FES/NRP1	3	1.59855	4.64821
GO:2001185	regulation of CD8-positive, alpha-beta T cell activation	3/636	19/18723	0.0252029	0.0899462	0.0628844	MAPK8IP1/NCKAP1L/RUNX3	3	1.59855	4.64821
GO:0007200	phospholipase C-activating G protein-coupled receptor signaling pathway	8/636	104/18723	0.0253085	0.0901568	0.0630316	ANO1/C5AR1/C5AR2/EDNRB/F2RL1/GNA15/HTR2A/TGM2	8	1.59673	2.26451
GO:1901890	positive regulation of cell junction assembly	8/636	104/18723	0.0253085	0.0901568	0.0630316	ADGRL2/CBLN2/FLRT2/IL1RAP/NRP1/PTPRD/SLITRK6/THBS2	8	1.59673	2.26451
GO:0031345	negative regulation of cell projection organization	12/636	186/18723	0.025318	0.0901568	0.0630316	ABI3/APOE/EFNB2/LRP4/NRP1/NTN1/RTN4RL1/SEMA3D/SEMA3E/SPP1/STMN2/WNT5A	12	1.59657	1.89927
GO:0051258	protein polymerization	17/636	297/18723	0.025706	0.091471	0.0639503	AIF1/BAIAP2L1/BIN1/CASQ1/CTNNA2/ELN/FES/GSN/HIP1R/MET/NCKAP1L/PSTPIP1/PSTPIP2/STMN2/TPPP3/TRIM6/WAS	17	1.58996	1.68504
GO:0030307	positive regulation of cell growth	11/636	166/18723	0.0264926	0.0942004	0.0658586	CRABP2/HBEGF/MFSD2A/NEDD4L/NGF/NRP1/NTN1/RND2/RNF157/S100A8/S100A9	11	1.57687	1.95076
GO:0009410	response to xenobiotic stimulus	24/636	462/18723	0.0265757	0.094426	0.0660163	ABCB11/ADA/AHR/AOX1/AS3MT/BCAR3/COL18A1/CYBB/CYP1A1/DPEP1/DUSP6/ENG/EPHX1/HTR2A/IGFBP2/IL1B/LYN/MDK/NCKAP1L/NQO1/PTGS2/RET/TIMP4/VAV3	24	1.57552	1.52928
GO:0001961	positive regulation of cytokine-mediated signaling pathway	5/636	50/18723	0.0268298	0.0951186	0.0665005	IL7/LAPTM5/MMP12/TRIM6/WNT5A	5	1.57138	2.94387
GO:0060425	lung morphogenesis	5/636	50/18723	0.0268298	0.0951186	0.0665005	BMP4/HHIP/LIF/SOX9/WNT2	5	1.57138	2.94387
GO:0070231	T cell apoptotic process	5/636	50/18723	0.0268298	0.0951186	0.0665005	ADA/BMP4/DOCK8/PRKCQ/WNT5A	5	1.57138	2.94387
GO:0035023	regulation of Rho protein signal transduction	7/636	86/18723	0.0269423	0.0954392	0.0667246	ADGRG1/APOE/ARHGDIB/ARHGEF3/F2RL1/MET/NRP1	7	1.56957	2.39617
GO:0007548	sex differentiation	16/636	276/18723	0.0269599	0.0954392	0.0667246	ADCYAP1/ADGRG1/BOK/CITED2/DACH1/EREG/FOXC1/LHX8/NR2F2/PTPRN/RETN/ROBO2/SALL1/SLIT3/SOX9/WNT5A	16	1.56928	1.70659
GO:0014072	response to isoquinoline alkaloid	4/636	34/18723	0.0272956	0.0962034	0.0672589	ADA/AIF1/CNR1/MAP1LC3A	4	1.56391	3.46337
GO:0014808	release of sequestered calcium ion into cytosol by sarcoplasmic reticulum	4/636	34/18723	0.0272956	0.0962034	0.0672589	ANK2/CASQ1/CCR5/TRDN	4	1.56391	3.46337
GO:0032743	positive regulation of interleukin-2 production	4/636	34/18723	0.0272956	0.0962034	0.0672589	CD86/IL1B/PRKCQ/PTPRC	4	1.56391	3.46337
GO:0043278	response to morphine	4/636	34/18723	0.0272956	0.0962034	0.0672589	ADA/AIF1/CNR1/MAP1LC3A	4	1.56391	3.46337
GO:0044319	wound healing, spreading of cells	4/636	34/18723	0.0272956	0.0962034	0.0672589	HBEGF/MMP12/PDPN/PHLDB2	4	1.56391	3.46337
GO:0090505	epiboly involved in wound healing	4/636	34/18723	0.0272956	0.0962034	0.0672589	HBEGF/MMP12/PDPN/PHLDB2	4	1.56391	3.46337
GO:0007189	adenylate cyclase-activating G protein-coupled receptor signaling pathway	10/636	146/18723	0.027441	0.0966452	0.0675678	ADCY7/ADCYAP1/ADGRB2/ADGRE1/ADGRG1/ADGRL2/ADRA2B/CNR1/PTGER4/PTGFR	10	1.5616	2.01635
GO:0055088	lipid homeostasis	11/636	167/18723	0.0275286	0.0968124	0.0676847	ABCB11/ABCG1/APOE/ASGR2/CEBPA/EPHX2/FABP4/IL18/NR1H3/PPARG/RBP1	11	1.56022	1.93907
GO:1902904	negative regulation of supramolecular fiber organization	11/636	167/18723	0.0275286	0.0968124	0.0676847	APOE/CGNL1/CRYAB/CTNNA2/GSN/HIP1R/MET/PHLDB2/SHANK1/STMN2/WAS	11	1.56022	1.93907
GO:1900046	regulation of hemostasis	6/636	68/18723	0.0277555	0.0975389	0.0681927	APOE/F2RL1/HPSE/PDGFB/SERPINE2/THBS1	6	1.55665	2.59753
GO:0006090	pyruvate metabolic process	8/636	106/18723	0.0279652	0.0979899	0.068508	ALDOC/HK3/HTR2A/ME3/PDK3/PDK4/SDS/SLC4A4	8	1.55338	2.22179
GO:0030038	contractile actin filament bundle assembly	8/636	106/18723	0.0279652	0.0979899	0.068508	CGNL1/ELN/MET/NRP1/PHLDB2/PTGER4/RAPGEF3/WAS	8	1.55338	2.22179
GO:0043149	stress fiber assembly	8/636	106/18723	0.0279652	0.0979899	0.068508	CGNL1/ELN/MET/NRP1/PHLDB2/PTGER4/RAPGEF3/WAS	8	1.55338	2.22179
GO:0046822	regulation of nucleocytoplasmic transport	8/636	106/18723	0.0279652	0.0979899	0.068508	BMP4/CABP1/IL1B/JUP/MX2/PTGS2/RAPGEF3/ZIC1	8	1.55338	2.22179
GO:0046578	regulation of Ras protein signal transduction	12/636	189/18723	0.0282039	0.0987546	0.0690426	ADGRG1/APOE/ARHGDIB/ARHGEF3/CYTH4/F2RL1/MET/NGF/NRG1/NRP1/PIK3CG/RASGRP4	12	1.54969	1.86912
GO:0007188	adenylate cyclase-modulating G protein-coupled receptor signaling pathway	14/636	233/18723	0.0284487	0.0993556	0.0694628	ADCY7/ADCYAP1/ADGRB2/ADGRE1/ADGRG1/ADGRL2/ADRA2B/CNR1/GNA15/GNAT1/MARCO/PTGER4/PTGFR/RGS1	14	1.54594	1.76885
GO:0019915	lipid storage	7/636	87/18723	0.0284756	0.0993556	0.0694628	ABCG1/APOE/IL1B/IL6/MSR1/NR1H3/PPARG	7	1.54553	2.36863
GO:0044070	regulation of anion transport	7/636	87/18723	0.0284756	0.0993556	0.0694628	ABCB11/ATP8B1/IL1B/PLA2G4A/PTAFR/SLC38A3/SYK	7	1.54553	2.36863
GO:2000177	regulation of neural precursor cell proliferation	7/636	87/18723	0.0284756	0.0993556	0.0694628	ADCYAP1/ADGRG1/LIMS2/LYN/MDK/SMARCD3/WNT5A	7	1.54553	2.36863
GO:0042180	cellular ketone metabolic process	13/636	211/18723	0.0284786	0.0993556	0.0694628	ABCB11/AKR7A2/CNR1/DHRS9/EGR1/IL1B/MFSD2A/NR1H3/PDK3/PDK4/PPARG/PTGS2/SOX9	13	1.54548	1.81376
GO:0060041	retina development in camera-type eye	10/636	147/18723	0.028587	0.0996616	0.0696767	GNAT1/MFRP/MFSD2A/NRP1/PDE6A/RET/SMARCD3/SOX9/THRB/TSPAN12	10	1.54383	2.00263
GO:0032332	positive regulation of chondrocyte differentiation	3/636	20/18723	0.0289198	0.100254	0.0700908	MUSTN1/SOX5/SOX9	3	1.53881	4.4158
GO:0033005	positive regulation of mast cell activation	3/636	20/18723	0.0289198	0.100254	0.0700908	FGR/SYK/VAMP8	3	1.53881	4.4158
GO:0045063	T-helper 1 cell differentiation	3/636	20/18723	0.0289198	0.100254	0.0700908	IL18R1/LEF1/TNFSF4	3	1.53881	4.4158
GO:0060252	positive regulation of glial cell proliferation	3/636	20/18723	0.0289198	0.100254	0.0700908	IL1B/IL6/LYN	3	1.53881	4.4158
GO:0061318	renal filtration cell differentiation	3/636	20/18723	0.0289198	0.100254	0.0700908	BMP4/FOXC2/KLF15	3	1.53881	4.4158
GO:0071379	cellular response to prostaglandin stimulus	3/636	20/18723	0.0289198	0.100254	0.0700908	PTGER4/PTGFR/TNFSF4	3	1.53881	4.4158
GO:0072112	glomerular visceral epithelial cell differentiation	3/636	20/18723	0.0289198	0.100254	0.0700908	BMP4/FOXC2/KLF15	3	1.53881	4.4158
GO:0006636	unsaturated fatty acid biosynthetic process	5/636	51/18723	0.0289442	0.100254	0.0700908	IL1B/PLA2G4A/PTGIS/PTGS2/SCD5	5	1.53844	2.88615
GO:0021872	forebrain generation of neurons	5/636	51/18723	0.0289442	0.100254	0.0700908	BCL11B/LEF1/LHX8/NRP1/SATB2	5	1.53844	2.88615
GO:0090092	regulation of transmembrane receptor protein serine/threonine kinase signaling pathway	15/636	256/18723	0.0290451	0.100531	0.0702847	ADAMTSL2/BAMBI/BMP4/CDKN1C/CHRDL1/CITED2/ENG/KCP/LDLRAD4/NRROS/PCSK6/PPARG/SMAD6/THBS1/WNT5A	15	1.53693	1.72492
GO:0008637	apoptotic mitochondrial changes	8/636	107/18723	0.0293633	0.101559	0.0710035	BBC3/BMF/BOK/EYA2/HIP1R/MMP9/STPG1/TMEM14A	8	1.5322	2.20102
GO:0033344	cholesterol efflux	6/636	69/18723	0.0295595	0.102091	0.0713754	ABCG1/APOE/EEPD1/NR1H3/PPARG/YJEFN3	6	1.5293	2.55989
GO:0034605	cellular response to heat	6/636	69/18723	0.0295595	0.102091	0.0713754	ANO1/LYN/PTGS2/SCARA5/TFEC/THBS1	6	1.5293	2.55989
GO:0014074	response to purine-containing compound	10/636	148/18723	0.0297667	0.102734	0.0718244	ABCC9/AHR/CDO1/CNGA3/PIK3CG/PTAFR/PTGS2/PTPRN/RAPGEF3/TRPM2	10	1.52627	1.9891
GO:0034405	response to fluid shear stress	4/636	35/18723	0.0300156	0.103076	0.0720636	CITED2/MTSS1/PTGS2/SMAD6	4	1.52265	3.36442
GO:0035633	maintenance of blood-brain barrier	4/636	35/18723	0.0300156	0.103076	0.0720636	IL6/MFSD2A/PECAM1/PTGS2	4	1.52265	3.36442
GO:0042462	eye photoreceptor cell development	4/636	35/18723	0.0300156	0.103076	0.0720636	GNAT1/MFRP/PRDM1/THRB	4	1.52265	3.36442
GO:0048821	erythrocyte development	4/636	35/18723	0.0300156	0.103076	0.0720636	ADGRF5/CITED2/NCKAP1L/PTBP3	4	1.52265	3.36442
GO:0090050	positive regulation of cell migration involved in sprouting angiogenesis	4/636	35/18723	0.0300156	0.103076	0.0720636	FOXC2/NRP1/PLK2/PTGS2	4	1.52265	3.36442
GO:0090504	epiboly	4/636	35/18723	0.0300156	0.103076	0.0720636	HBEGF/MMP12/PDPN/PHLDB2	4	1.52265	3.36442
GO:1903514	release of sequestered calcium ion into cytosol by endoplasmic reticulum	4/636	35/18723	0.0300156	0.103076	0.0720636	ANK2/CASQ1/CCR5/TRDN	4	1.52265	3.36442
GO:0001952	regulation of cell-matrix adhesion	9/636	128/18723	0.030584	0.104953	0.0733758	EFNA5/EPHA3/JUP/MMP12/NRP1/PHLDB2/POSTN/SEMA3E/THBS1	9	1.51451	2.06991
GO:0007173	epidermal growth factor receptor signaling pathway	8/636	108/18723	0.0308087	0.105574	0.07381	BCAR3/EFEMP1/EREG/HBEGF/HIP1R/MMP9/NCF1/SOX9	8	1.51133	2.18064
GO:0034440	lipid oxidation	8/636	108/18723	0.0308087	0.105574	0.07381	ABCB11/ACAD10/ALOX5/CNR1/MFSD2A/PDK4/SLC27A2/SOX9	8	1.51133	2.18064
GO:0030514	negative regulation of BMP signaling pathway	5/636	52/18723	0.031161	0.106553	0.0744948	BAMBI/CHRDL1/PPARG/SMAD6/WNT5A	5	1.50639	2.83064
GO:0060071	Wnt signaling pathway, planar cell polarity pathway	5/636	52/18723	0.031161	0.106553	0.0744948	ANKRD6/CTHRC1/MLLT3/NKD1/WNT5A	5	1.50639	2.83064
GO:0072523	purine-containing compound catabolic process	5/636	52/18723	0.031161	0.106553	0.0744948	ADA/NUDT8/PDE4C/PDE8B/XDH	5	1.50639	2.83064
GO:0046395	carboxylic acid catabolic process	14/636	236/18723	0.0312362	0.106735	0.0746217	ABCB11/ACAD10/CDO1/CNR1/CRABP1/DDAH2/HAL/MFSD2A/NPL/NUDT8/SARDH/SDS/SLC25A21/SLC27A2	14	1.50534	1.74636
GO:0032872	regulation of stress-activated MAPK cascade	12/636	192/18723	0.0313212	0.106949	0.0747717	ANKRD6/BMP4/F2RL1/FCGR2B/IGFBP6/IL1B/MAPK8IP1/NCF1/RELL1/SPI1/WNT5A/XDH	12	1.50416	1.83992
GO:0014910	regulation of smooth muscle cell migration	7/636	89/18723	0.031717	0.108148	0.0756096	AIF1/DOCK4/MDK/NRP1/PDGFB/PDGFD/POSTN	7	1.49871	2.3154
GO:0046330	positive regulation of JNK cascade	7/636	89/18723	0.031717	0.108148	0.0756096	ANKRD6/F2RL1/FCGR2B/IL1B/MAPK8IP1/NCF1/WNT5A	7	1.49871	2.3154
GO:0002504	antigen processing and presentation of peptide or polysaccharide antigen via MHC class II	4/636	36/18723	0.03289	0.110495	0.0772504	CTSS/FCER1G/FCGR2B/THBS1	4	1.48294	3.27096
GO:0042092	type 2 immune response	4/636	36/18723	0.03289	0.110495	0.0772504	CD86/IL18/IL6/TNFSF4	4	1.48294	3.27096
GO:0060251	regulation of glial cell proliferation	4/636	36/18723	0.03289	0.110495	0.0772504	ADCYAP1/IL1B/IL6/LYN	4	1.48294	3.27096
GO:0060338	regulation of type I interferon-mediated signaling pathway	4/636	36/18723	0.03289	0.110495	0.0772504	MMP12/PTPN6/TRIM6/WNT5A	4	1.48294	3.27096
GO:0086010	membrane depolarization during action potential	4/636	36/18723	0.03289	0.110495	0.0772504	ANK2/SCN1B/SCN3A/SCN7A	4	1.48294	3.27096
GO:0001502	cartilage condensation	3/636	21/18723	0.0329099	0.110495	0.0772504	COL2A1/SOX5/SOX9	3	1.48267	4.20553
GO:0003177	pulmonary valve development	3/636	21/18723	0.0329099	0.110495	0.0772504	BMP4/ROBO2/SMAD6	3	1.48267	4.20553
GO:0010766	negative regulation of sodium ion transport	3/636	21/18723	0.0329099	0.110495	0.0772504	NEDD4L/SERPINE2/WNK2	3	1.48267	4.20553
GO:0030502	negative regulation of bone mineralization	3/636	21/18723	0.0329099	0.110495	0.0772504	LTBP3/SOX9/SRGN	3	1.48267	4.20553
GO:0031998	regulation of fatty acid beta-oxidation	3/636	21/18723	0.0329099	0.110495	0.0772504	ABCB11/CNR1/MFSD2A	3	1.48267	4.20553
GO:0032303	regulation of icosanoid secretion	3/636	21/18723	0.0329099	0.110495	0.0772504	IL1B/PLA2G4A/SYK	3	1.48267	4.20553
GO:0034315	regulation of Arp2/3 complex-mediated actin nucleation	3/636	21/18723	0.0329099	0.110495	0.0772504	CTNNA2/HIP1R/WAS	3	1.48267	4.20553
GO:0043373	CD4-positive, alpha-beta T cell lineage commitment	3/636	21/18723	0.0329099	0.110495	0.0772504	IL6/IL6R/TNFSF18	3	1.48267	4.20553
GO:0045056	transcytosis	3/636	21/18723	0.0329099	0.110495	0.0772504	MFSD2A/PICALM/PTAFR	3	1.48267	4.20553
GO:0046128	purine ribonucleoside metabolic process	3/636	21/18723	0.0329099	0.110495	0.0772504	ADA/PRTFDC1/XDH	3	1.48267	4.20553
GO:0048745	smooth muscle tissue development	3/636	21/18723	0.0329099	0.110495	0.0772504	BMP4/ENG/SOX9	3	1.48267	4.20553
GO:0072170	metanephric tubule development	3/636	21/18723	0.0329099	0.110495	0.0772504	LIF/PAX8/SOX9	3	1.48267	4.20553
GO:0072243	metanephric nephron epithelium development	3/636	21/18723	0.0329099	0.110495	0.0772504	LIF/PAX8/SOX9	3	1.48267	4.20553
GO:0072311	glomerular epithelial cell differentiation	3/636	21/18723	0.0329099	0.110495	0.0772504	BMP4/FOXC2/KLF15	3	1.48267	4.20553
GO:0090026	positive regulation of monocyte chemotaxis	3/636	21/18723	0.0329099	0.110495	0.0772504	AIF1/S100A14/TNFSF18	3	1.48267	4.20553
GO:0090189	regulation of branching involved in ureteric bud morphogenesis	3/636	21/18723	0.0329099	0.110495	0.0772504	BMP4/PAX8/SOX9	3	1.48267	4.20553
GO:0098698	postsynaptic specialization assembly	3/636	21/18723	0.0329099	0.110495	0.0772504	ABI3/IL1RAP/PTPRD	3	1.48267	4.20553
GO:0002221	pattern recognition receptor signaling pathway	11/636	172/18723	0.0331494	0.111144	0.0777042	BTK/CD14/CTSS/F2RL1/HAVCR2/LYN/NR1H3/PIK3AP1/S100A14/TLR2/TLR7	11	1.47952	1.88271
GO:1901136	carbohydrate derivative catabolic process	11/636	172/18723	0.0331494	0.111144	0.0777042	ADA/ADAMTS9/DPYS/HPSE/LYVE1/MMP12/NPL/NUDT8/PDE4C/PDE8B/XDH	11	1.47952	1.88271
GO:0043550	regulation of lipid kinase activity	6/636	71/18723	0.0333941	0.111731	0.0781149	FGR/LYN/PDGFB/PIK3IP1/TNFAIP8L3/VAV3	6	1.47633	2.48778
GO:0050818	regulation of coagulation	6/636	71/18723	0.0333941	0.111731	0.0781149	APOE/F2RL1/HPSE/PDGFB/SERPINE2/THBS1	6	1.47633	2.48778
GO:0072078	nephron tubule morphogenesis	6/636	71/18723	0.0333941	0.111731	0.0781149	BMP4/EYA1/IRX1/PAX8/SALL1/SOX9	6	1.47633	2.48778
GO:0045744	negative regulation of G protein-coupled receptor signaling pathway	5/636	53/18723	0.0334813	0.111867	0.0782102	ADA/APELA/CXCL8/MET/RNF157	5	1.4752	2.77723
GO:0045806	negative regulation of endocytosis	5/636	53/18723	0.0334813	0.111867	0.0782102	EPHA3/NR1H3/PICALM/SCAMP5/UNC119	5	1.4752	2.77723
GO:0001666	response to hypoxia	17/636	307/18723	0.0337474	0.112678	0.0787772	ADA/AGTRAP/ANGPT2/ANGPT4/CITED2/CRYAB/CYBB/CYP1A1/EGR1/PDK3/POSTN/PTGIS/PTGS2/SOD3/THBS1/TLR2/UCP2	17	1.47176	1.63015
GO:0032611	interleukin-1 beta production	8/636	110/18723	0.0338445	0.112846	0.0788944	EGR1/F2RL1/IL6/ISL1/MEFV/SERPINB1/TYROBP/WNT5A	8	1.47051	2.14099
GO:0032651	regulation of interleukin-1 beta production	8/636	110/18723	0.0338445	0.112846	0.0788944	EGR1/F2RL1/IL6/ISL1/MEFV/SERPINB1/TYROBP/WNT5A	8	1.47051	2.14099
GO:0031667	response to nutrient levels	24/636	474/18723	0.0343762	0.11454	0.0800785	ADA/ADCYAP1/APOE/CD68/CNR1/CYBB/CYP1A1/FES/IGFBP2/MAP1LC3A/MAP1LC3C/MFSD2A/NQO1/NUAK1/PDK4/POSTN/PPARG/PRLH/PTGS2/RRAGD/RRP8/SLC38A3/SPP1/UCP2	24	1.46374	1.49057
GO:0045089	positive regulation of innate immune response	9/636	131/18723	0.0347471	0.115616	0.0808308	EREG/HAVCR2/LYN/MMP12/SPI1/SYK/TRIM6/TYROBP/WNT5A	9	1.45908	2.0225
GO:0046683	response to organophosphorus	9/636	131/18723	0.0347471	0.115616	0.0808308	ABCC9/AHR/CDO1/CNGA3/PIK3CG/PTAFR/PTGS2/PTPRN/RAPGEF3	9	1.45908	2.0225
GO:0050871	positive regulation of B cell activation	10/636	152/18723	0.0348302	0.115812	0.0809682	ADA/BTK/IL6/IL7/INPP5D/NCKAP1L/PTPRC/SYK/TNFSF4/VAV3	10	1.45804	1.93676
GO:0051492	regulation of stress fiber assembly	7/636	91/18723	0.0351966	0.11695	0.0817635	CGNL1/MET/NRP1/PHLDB2/PTGER4/RAPGEF3/WAS	7	1.4535	2.26451
GO:0050851	antigen receptor-mediated signaling pathway	14/636	240/18723	0.0352558	0.117066	0.0818444	ADA/BTK/FCGR2B/INPP5D/LAPTM5/LAT2/LCP2/LYN/NCKAP1L/PIK3CD/PTPN6/PTPRC/SYK/VAV3	14	1.45277	1.71726
GO:0035567	non-canonical Wnt signaling pathway	6/636	72/18723	0.0354266	0.11739	0.0820714	ANKRD6/CTHRC1/FZD10/MLLT3/NKD1/WNT5A	6	1.45067	2.45322
GO:0042246	tissue regeneration	6/636	72/18723	0.0354266	0.11739	0.0820714	CAPN3/CPQ/HOPX/MDK/MUSTN1/POSTN	6	1.45067	2.45322
GO:1903036	positive regulation of response to wounding	6/636	72/18723	0.0354266	0.11739	0.0820714	FOXC2/HBEGF/HPSE/MDK/SCARF1/THBS1	6	1.45067	2.45322
GO:0007584	response to nutrient	11/636	174/18723	0.0356102	0.117918	0.0824401	ADA/CNR1/CYBB/CYP1A1/FES/IGFBP2/NQO1/POSTN/PPARG/PTGS2/SPP1	11	1.44842	1.86107
GO:0045664	regulation of neuron differentiation	12/636	196/18723	0.0358527	0.118535	0.0828718	ADRA2B/BCL11B/BIN1/BMP4/EDNRB/EYA1/HOXD3/ISL1/NGF/RET/SOX9/ZNF536	12	1.44548	1.80237
GO:0001706	endoderm formation	5/636	54/18723	0.0359062	0.118535	0.0828718	COL7A1/ITGB2/LAMB3/MMP9/POU5F1	5	1.44483	2.7258
GO:0016202	regulation of striated muscle tissue development	4/636	37/18723	0.0359197	0.118535	0.0828718	BMP4/LEF1/MEGF10/SHOX2	4	1.44467	3.18256
GO:0060306	regulation of membrane repolarization	4/636	37/18723	0.0359197	0.118535	0.0828718	ANK2/NEDD4L/SCN1B/SNTA1	4	1.44467	3.18256
GO:0070286	axonemal dynein complex assembly	4/636	37/18723	0.0359197	0.118535	0.0828718	CFAP100/DNAI2/TTC12/ZMYND10	4	1.44467	3.18256
GO:0120254	olefinic compound metabolic process	10/636	153/18723	0.0361845	0.119327	0.0834254	ALOX5/BCO2/CYP1A1/DHRS9/EGR1/EPHX1/EPHX2/PLA2G4A/PTGIS/PTGS2	10	1.44148	1.9241
GO:0006813	potassium ion transport	14/636	241/18723	0.0363164	0.11968	0.0836722	ABCC9/ADCYAP1/ANK2/BIN1/HTR2A/KCNA3/KCNIP1/KCNJ15/KCNJ5/KCNJ8/KCNK12/KCNT1/NEDD4L/WNK2	14	1.4399	1.71013
GO:0032868	response to insulin	15/636	264/18723	0.0366117	0.120571	0.084295	BAIAP2L1/BCAR3/EGR1/FOXC2/IL1B/KLF15/LYN/PDK4/PPARG/PRKCQ/PRLH/PTPRN/RETN/TLR2/UCP2	15	1.43638	1.67265
GO:0062012	regulation of small molecule metabolic process	18/636	334/18723	0.0370648	0.12117	0.0847136	ABCB11/ABCG1/APOE/CNR1/EGR1/EPHX2/HTR2A/IL1B/MFSD2A/NR1H3/PDK3/PDK4/PDZD3/PPARG/PTAFR/PTGS2/SLC4A4/SOX9	18	1.43104	1.58652
GO:0002089	lens morphogenesis in camera-type eye	3/636	22/18723	0.0371707	0.12117	0.0847136	BCAR3/BMP4/CITED2	3	1.4298	4.01437
GO:0002220	innate immune response activating cell surface receptor signaling pathway	3/636	22/18723	0.0371707	0.12117	0.0847136	LYN/SYK/TYROBP	3	1.4298	4.01437
GO:0007413	axonal fasciculation	3/636	22/18723	0.0371707	0.12117	0.0847136	CNR1/EPHA3/NRP1	3	1.4298	4.01437
GO:0019400	alditol metabolic process	3/636	22/18723	0.0371707	0.12117	0.0847136	GK/MOGAT1/PLA2G4A	3	1.4298	4.01437
GO:0034755	iron ion transmembrane transport	3/636	22/18723	0.0371707	0.12117	0.0847136	SCARA5/SLC11A1/SLC40A1	3	1.4298	4.01437
GO:0043371	negative regulation of CD4-positive, alpha-beta T cell differentiation	3/636	22/18723	0.0371707	0.12117	0.0847136	RUNX3/TNFSF18/TNFSF4	3	1.4298	4.01437
GO:0045624	positive regulation of T-helper cell differentiation	3/636	22/18723	0.0371707	0.12117	0.0847136	CD86/IL18/TNFSF4	3	1.4298	4.01437
GO:0046058	cAMP metabolic process	3/636	22/18723	0.0371707	0.12117	0.0847136	ADCY7/PDE4C/PDE8B	3	1.4298	4.01437
GO:0060965	negative regulation of gene silencing by miRNA	3/636	22/18723	0.0371707	0.12117	0.0847136	IL6/POU5F1/PPARG	3	1.4298	4.01437
GO:0061042	vascular wound healing	3/636	22/18723	0.0371707	0.12117	0.0847136	ALOX5/FOXC2/HPSE	3	1.4298	4.01437
GO:0072574	hepatocyte proliferation	3/636	22/18723	0.0371707	0.12117	0.0847136	IL6/LIMS2/MDK	3	1.4298	4.01437
GO:0072575	epithelial cell proliferation involved in liver morphogenesis	3/636	22/18723	0.0371707	0.12117	0.0847136	IL6/LIMS2/MDK	3	1.4298	4.01437
GO:0106030	neuron projection fasciculation	3/636	22/18723	0.0371707	0.12117	0.0847136	CNR1/EPHA3/NRP1	3	1.4298	4.01437
GO:1900120	regulation of receptor binding	3/636	22/18723	0.0371707	0.12117	0.0847136	ATP2A3/MMP9/NRP1	3	1.4298	4.01437
GO:0009166	nucleotide catabolic process	6/636	73/18723	0.0375371	0.122116	0.0853752	ADA/DPYS/NUDT8/PDE4C/PDE8B/XDH	6	1.42554	2.41962
GO:0035773	insulin secretion involved in cellular response to glucose stimulus	6/636	73/18723	0.0375371	0.122116	0.0853752	ABCG1/ANO1/EFNA5/PTPRN/SYBU/UCP2	6	1.42554	2.41962
GO:0042058	regulation of epidermal growth factor receptor signaling pathway	6/636	73/18723	0.0375371	0.122116	0.0853752	BCAR3/EREG/HBEGF/HIP1R/MMP9/NCF1	6	1.42554	2.41962
GO:0045620	negative regulation of lymphocyte differentiation	5/636	55/18723	0.0384366	0.124789	0.0872444	BMP4/MDK/RUNX3/TNFSF18/TNFSF4	5	1.41525	2.67624
GO:0046164	alcohol catabolic process	5/636	55/18723	0.0384366	0.124789	0.0872444	APOE/GK/INPP4B/SCARF1/SYNJ2	5	1.41525	2.67624
GO:1902991	regulation of amyloid precursor protein catabolic process	5/636	55/18723	0.0384366	0.124789	0.0872444	ABCG1/APOE/BIN1/LYN/PICALM	5	1.41525	2.67624
GO:0006644	phospholipid metabolic process	20/636	383/18723	0.0385354	0.125026	0.0874097	ADGRF5/CSF1R/GDPD3/HTR2A/INPP4B/INPP5D/MFSD2A/NR1H3/OC90/PDGFB/PIK3CD/PIK3CG/PLA2G4A/PLCB2/PLCD1/PLPPR2/SERINC2/SYNJ2/TNFAIP8L3/TTC7A	20	1.41414	1.53727
GO:0002708	positive regulation of lymphocyte mediated immunity	8/636	113/18723	0.0387687	0.125529	0.0877616	BTK/CD55/IL18/IL18R1/IL1B/IL6/PTPRC/TNFSF4	8	1.41152	2.08415
GO:0031623	receptor internalization	8/636	113/18723	0.0387687	0.125529	0.0877616	APELA/CXCL8/FCER1G/GRIA1/ITGB2/PICALM/RSPO1/SYK	8	1.41152	2.08415
GO:0071347	cellular response to interleukin-1	8/636	113/18723	0.0387687	0.125529	0.0877616	CXCL8/EGR1/IL1B/IL1R2/IL1RN/IL6/PTGIS/SOX9	8	1.41152	2.08415
GO:0051591	response to cAMP	7/636	93/18723	0.0389201	0.125935	0.0880452	AHR/CDO1/CNGA3/PIK3CG/PTAFR/PTPRN/RAPGEF3	7	1.40983	2.21581
GO:0051147	regulation of muscle cell differentiation	10/636	155/18723	0.0390016	0.126114	0.0881704	BMP4/EFNB2/ENG/EREG/HOPX/MEGF10/NRG1/PDGFB/SHOX2/SMARCD3	10	1.40892	1.89927
GO:0002478	antigen processing and presentation of exogenous peptide antigen	4/636	38/18723	0.0391053	0.126195	0.088227	CLEC4A/CTSS/FCER1G/FCGR2B	4	1.40776	3.09881
GO:0072538	T-helper 17 type immune response	4/636	38/18723	0.0391053	0.126195	0.088227	IL6/IL6R/PRKCQ/TNFSF18	4	1.40776	3.09881
GO:1903725	regulation of phospholipid metabolic process	4/636	38/18723	0.0391053	0.126195	0.088227	ADGRF5/HTR2A/MFSD2A/PDGFB	4	1.40776	3.09881
GO:0001764	neuron migration	10/636	156/18723	0.0404654	0.130497	0.0912346	ADGRG1/CTNNA2/DCLK1/FLRT2/MDK/NR2F2/NRG1/NRP1/NTN1/SATB2	10	1.39292	1.88709
GO:1904892	regulation of receptor signaling pathway via STAT	8/636	114/18723	0.0405111	0.130557	0.0912765	IL10RA/IL6/IL6R/LIF/PPARG/PTPRC/PTPRD/RET	8	1.39243	2.06587
GO:0071902	positive regulation of protein serine/threonine kinase activity	12/636	200/18723	0.0408306	0.131499	0.091935	CDC6/CSF1R/FAM20A/FZD10/HTR2A/IL1B/PDGFB/PDGFD/PIK3CG/SYK/THBS1/WNT5A	12	1.38901	1.76632
GO:0002042	cell migration involved in sprouting angiogenesis	7/636	94/18723	0.0408749	0.131553	0.0919731	EFNB2/FOXC2/MEOX2/NRP1/PLK2/PTGS2/THBS1	7	1.38854	2.19224
GO:0001658	branching involved in ureteric bud morphogenesis	5/636	56/18723	0.0410732	0.131927	0.0922346	BMP4/EYA1/PAX8/SALL1/SOX9	5	1.38644	2.62845
GO:0001912	positive regulation of leukocyte mediated cytotoxicity	5/636	56/18723	0.0410732	0.131927	0.0922346	F2RL1/ITGAM/PTPRC/SPI1/TYROBP	5	1.38644	2.62845
GO:0090175	regulation of establishment of planar polarity	5/636	56/18723	0.0410732	0.131927	0.0922346	ANKRD6/CTHRC1/MLLT3/NKD1/WNT5A	5	1.38644	2.62845
GO:0002363	alpha-beta T cell lineage commitment	3/636	23/18723	0.041699	0.132786	0.0928354	IL6/IL6R/TNFSF18	3	1.37987	3.83983
GO:0002758	innate immune response-activating signal transduction	3/636	23/18723	0.041699	0.132786	0.0928354	LYN/SYK/TYROBP	3	1.37987	3.83983
GO:0003283	atrial septum development	3/636	23/18723	0.041699	0.132786	0.0928354	ANK2/ISL1/WNT5A	3	1.37987	3.83983
GO:0006929	substrate-dependent cell migration	3/636	23/18723	0.041699	0.132786	0.0928354	NRP1/NTN1/PTPRC	3	1.37987	3.83983
GO:0009162	deoxyribonucleoside monophosphate metabolic process	3/636	23/18723	0.041699	0.132786	0.0928354	ADA/DPYS/XDH	3	1.37987	3.83983
GO:0030325	adrenal gland development	3/636	23/18723	0.041699	0.132786	0.0928354	CITED2/MDK/SALL1	3	1.37987	3.83983
GO:0032740	positive regulation of interleukin-17 production	3/636	23/18723	0.041699	0.132786	0.0928354	IL18/IL6/PRKCQ	3	1.37987	3.83983
GO:0043369	CD4-positive or CD8-positive, alpha-beta T cell lineage commitment	3/636	23/18723	0.041699	0.132786	0.0928354	IL6/IL6R/TNFSF18	3	1.37987	3.83983
GO:0045662	negative regulation of myoblast differentiation	3/636	23/18723	0.041699	0.132786	0.0928354	BMP4/IL18/SOX9	3	1.37987	3.83983
GO:0045723	positive regulation of fatty acid biosynthetic process	3/636	23/18723	0.041699	0.132786	0.0928354	IL1B/NR1H3/PTGS2	3	1.37987	3.83983
GO:0060307	regulation of ventricular cardiac muscle cell membrane repolarization	3/636	23/18723	0.041699	0.132786	0.0928354	ANK2/SCN1B/SNTA1	3	1.37987	3.83983
GO:0072576	liver morphogenesis	3/636	23/18723	0.041699	0.132786	0.0928354	IL6/LIMS2/MDK	3	1.37987	3.83983
GO:1903306	negative regulation of regulated secretory pathway	3/636	23/18723	0.041699	0.132786	0.0928354	FCGR2B/NCKAP1L/SPI1	3	1.37987	3.83983
GO:0033077	T cell differentiation in thymus	6/636	75/18723	0.0419945	0.133639	0.0934315	ADA/BCL11B/BMP4/IL1B/MAFB/PTPRC	6	1.37681	2.35509
GO:0043267	negative regulation of potassium ion transport	4/636	39/18723	0.0424468	0.133722	0.0934896	ADCYAP1/BIN1/HTR2A/NEDD4L	4	1.37215	3.01935
GO:0045622	regulation of T-helper cell differentiation	4/636	39/18723	0.0424468	0.133722	0.0934896	CD86/IL18/TNFSF18/TNFSF4	4	1.37215	3.01935
GO:0045923	positive regulation of fatty acid metabolic process	4/636	39/18723	0.0424468	0.133722	0.0934896	IL1B/NR1H3/PPARG/PTGS2	4	1.37215	3.01935
GO:0090207	regulation of triglyceride metabolic process	4/636	39/18723	0.0424468	0.133722	0.0934896	APOE/MFSD2A/NR1H3/PIK3CG	4	1.37215	3.01935
GO:1901861	regulation of muscle tissue development	4/636	39/18723	0.0424468	0.133722	0.0934896	BMP4/LEF1/MEGF10/SHOX2	4	1.37215	3.01935
GO:1903115	regulation of actin filament-based movement	4/636	39/18723	0.0424468	0.133722	0.0934896	ANK2/BIN1/JUP/PDPN	4	1.37215	3.01935
GO:0006942	regulation of striated muscle contraction	7/636	95/18723	0.0428924	0.133722	0.0934896	ANK2/BIN1/CASQ1/JUP/PIK3CG/TNNI1/TNNI3	7	1.36762	2.16917
GO:0032479	regulation of type I interferon production	7/636	95/18723	0.0428924	0.133722	0.0934896	CD14/HAVCR2/MMP12/REL/SYK/TLR2/TLR7	7	1.36762	2.16917
GO:0032606	type I interferon production	7/636	95/18723	0.0428924	0.133722	0.0934896	CD14/HAVCR2/MMP12/REL/SYK/TLR2/TLR7	7	1.36762	2.16917
GO:0000050	urea cycle	2/636	10/18723	0.0432696	0.133722	0.0934896	ASL/CEBPA	2	1.36382	5.88774
GO:0000255	allantoin metabolic process	2/636	10/18723	0.0432696	0.133722	0.0934896	ADA/XDH	2	1.36382	5.88774
GO:0001553	luteinization	2/636	10/18723	0.0432696	0.133722	0.0934896	PTPRN/RETN	2	1.36382	5.88774
GO:0001820	serotonin secretion	2/636	10/18723	0.0432696	0.133722	0.0934896	CNR1/SYK	2	1.36382	5.88774
GO:0002291	T cell activation via T cell receptor contact with antigen bound to MHC molecule on antigen presenting cell	2/636	10/18723	0.0432696	0.133722	0.0934896	HAVCR2/ITGAL	2	1.36382	5.88774
GO:0002524	hypersensitivity	2/636	10/18723	0.0432696	0.133722	0.0934896	BTK/FCGR2B	2	1.36382	5.88774
GO:0002887	negative regulation of myeloid leukocyte mediated immunity	2/636	10/18723	0.0432696	0.133722	0.0934896	FCGR2B/SPI1	2	1.36382	5.88774
GO:0002934	desmosome organization	2/636	10/18723	0.0432696	0.133722	0.0934896	JUP/PERP	2	1.36382	5.88774
GO:0003056	regulation of vascular associated smooth muscle contraction	2/636	10/18723	0.0432696	0.133722	0.0934896	ADRA2B/DOCK4	2	1.36382	5.88774
GO:0008300	isoprenoid catabolic process	2/636	10/18723	0.0432696	0.133722	0.0934896	BCO2/CRABP1	2	1.36382	5.88774
GO:0009169	purine ribonucleoside monophosphate catabolic process	2/636	10/18723	0.0432696	0.133722	0.0934896	ADA/XDH	2	1.36382	5.88774
GO:0009170	purine deoxyribonucleoside monophosphate metabolic process	2/636	10/18723	0.0432696	0.133722	0.0934896	ADA/XDH	2	1.36382	5.88774
GO:0010172	embryonic body morphogenesis	2/636	10/18723	0.0432696	0.133722	0.0934896	MAB21L2/PHLDB2	2	1.36382	5.88774
GO:0014041	regulation of neuron maturation	2/636	10/18723	0.0432696	0.133722	0.0934896	EDNRB/RET	2	1.36382	5.88774
GO:0017085	response to insecticide	2/636	10/18723	0.0432696	0.133722	0.0934896	CYP1A1/SCN1B	2	1.36382	5.88774
GO:0021932	hindbrain radial glia guided cell migration	2/636	10/18723	0.0432696	0.133722	0.0934896	CTNNA2/LEF1	2	1.36382	5.88774
GO:0033080	immature T cell proliferation in thymus	2/636	10/18723	0.0432696	0.133722	0.0934896	BMP4/IL1B	2	1.36382	5.88774
GO:0033314	mitotic DNA replication checkpoint signaling	2/636	10/18723	0.0432696	0.133722	0.0934896	CDC6/ORC1	2	1.36382	5.88774
GO:0035747	natural killer cell chemotaxis	2/636	10/18723	0.0432696	0.133722	0.0934896	PIK3CD/PIK3CG	2	1.36382	5.88774
GO:0043101	purine-containing compound salvage	2/636	10/18723	0.0432696	0.133722	0.0934896	ADA/PRTFDC1	2	1.36382	5.88774
GO:0044848	biological phase	2/636	10/18723	0.0432696	0.133722	0.0934896	SYCP2L/WNT5A	2	1.36382	5.88774
GO:0045843	negative regulation of striated muscle tissue development	2/636	10/18723	0.0432696	0.133722	0.0934896	BMP4/LEF1	2	1.36382	5.88774
GO:0048251	elastic fiber assembly	2/636	10/18723	0.0432696	0.133722	0.0934896	LTBP3/TNXB	2	1.36382	5.88774
GO:0060368	regulation of Fc receptor mediated stimulatory signaling pathway	2/636	10/18723	0.0432696	0.133722	0.0934896	LYN/PTPRC	2	1.36382	5.88774
GO:0060513	prostatic bud formation	2/636	10/18723	0.0432696	0.133722	0.0934896	BMP4/WNT5A	2	1.36382	5.88774
GO:0070391	response to lipoteichoic acid	2/636	10/18723	0.0432696	0.133722	0.0934896	CD14/TLR2	2	1.36382	5.88774
GO:0071073	positive regulation of phospholipid biosynthetic process	2/636	10/18723	0.0432696	0.133722	0.0934896	ADGRF5/HTR2A	2	1.36382	5.88774
GO:0071223	cellular response to lipoteichoic acid	2/636	10/18723	0.0432696	0.133722	0.0934896	CD14/TLR2	2	1.36382	5.88774
GO:0071421	manganese ion transmembrane transport	2/636	10/18723	0.0432696	0.133722	0.0934896	SLC11A1/TRPM2	2	1.36382	5.88774
GO:0071600	otic vesicle morphogenesis	2/636	10/18723	0.0432696	0.133722	0.0934896	EYA1/SOX9	2	1.36382	5.88774
GO:0090209	negative regulation of triglyceride metabolic process	2/636	10/18723	0.0432696	0.133722	0.0934896	APOE/PIK3CG	2	1.36382	5.88774
GO:0097105	presynaptic membrane assembly	2/636	10/18723	0.0432696	0.133722	0.0934896	LRP4/PTPRD	2	1.36382	5.88774
GO:1901203	positive regulation of extracellular matrix assembly	2/636	10/18723	0.0432696	0.133722	0.0934896	PHLDB2/SOX9	2	1.36382	5.88774
GO:2000018	regulation of male gonad development	2/636	10/18723	0.0432696	0.133722	0.0934896	CITED2/SOX9	2	1.36382	5.88774
GO:2001223	negative regulation of neuron migration	2/636	10/18723	0.0432696	0.133722	0.0934896	ADGRG1/NRG1	2	1.36382	5.88774
GO:2001225	regulation of chloride transport	2/636	10/18723	0.0432696	0.133722	0.0934896	ATP8B1/PTAFR	2	1.36382	5.88774
GO:0002011	morphogenesis of an epithelial sheet	5/636	57/18723	0.0438167	0.13498	0.094369	HBEGF/MMP12/PDPN/PHLDB2/WNT5A	5	1.35836	2.58234
GO:0010883	regulation of lipid storage	5/636	57/18723	0.0438167	0.13498	0.094369	ABCG1/IL6/MSR1/NR1H3/PPARG	5	1.35836	2.58234
GO:0033619	membrane protein proteolysis	5/636	57/18723	0.0438167	0.13498	0.094369	APOE/IL1B/PRKCQ/RET/TIMP4	5	1.35836	2.58234
GO:0051155	positive regulation of striated muscle cell differentiation	5/636	57/18723	0.0438167	0.13498	0.094369	BMP4/EFNB2/HOPX/NRG1/SHOX2	5	1.35836	2.58234
GO:0051785	positive regulation of nuclear division	5/636	57/18723	0.0438167	0.13498	0.094369	EREG/IL1B/PDGFB/RAD51AP1/WNT5A	5	1.35836	2.58234
GO:0045471	response to ethanol	9/636	137/18723	0.0442086	0.1361	0.0951522	ADCY7/ADCYAP1/CD14/CDO1/CNR1/CYBB/NQO1/S100A8/SPI1	9	1.35449	1.93393
GO:0001937	negative regulation of endothelial cell proliferation	6/636	76/18723	0.0443428	0.136252	0.0952585	ALOX5/APOE/NR2F2/PPARG/THBS1/XDH	6	1.35318	2.32411
GO:0006809	nitric oxide biosynthetic process	6/636	76/18723	0.0443428	0.136252	0.0952585	AIF1/DDAH2/IL1B/NQO1/PTGIS/PTGS2	6	1.35318	2.32411
GO:0045685	regulation of glial cell differentiation	6/636	76/18723	0.0443428	0.136252	0.0952585	BIN1/IL6/LIF/MDK/SERPINE2/TLR2	6	1.35318	2.32411
GO:0001558	regulation of cell growth	21/636	414/18723	0.0448769	0.137806	0.0963444	APOE/CRABP2/CRYAB/HBEGF/MFSD2A/NEDD4L/NGF/NRP1/NTN1/PAPPA2/PRKCQ/RND2/RNF157/S100A8/S100A9/SEMA3D/SEMA3E/SERPINE2/SLIT3/SPP1/WNT5A	21	1.34798	1.49327
GO:0010769	regulation of cell morphogenesis involved in differentiation	7/636	96/18723	0.0449732	0.137925	0.0964282	EFNA5/LIMS2/MDK/NRP1/PDPN/POSTN/PTPRD	7	1.34705	2.14657
GO:0042632	cholesterol homeostasis	7/636	96/18723	0.0449732	0.137925	0.0964282	ABCB11/ABCG1/APOE/EPHX2/FABP4/IL18/NR1H3	7	1.34705	2.14657
GO:0045429	positive regulation of nitric oxide biosynthetic process	4/636	40/18723	0.0459444	0.140635	0.0983228	AIF1/DDAH2/IL1B/PTGS2	4	1.33777	2.94387
GO:0045740	positive regulation of DNA replication	4/636	40/18723	0.0459444	0.140635	0.0983228	ATAD5/BCAR3/E2F7/EREG	4	1.33777	2.94387
GO:0071526	semaphorin-plexin signaling pathway	4/636	40/18723	0.0459444	0.140635	0.0983228	MET/NRP1/SEMA3D/SEMA3E	4	1.33777	2.94387
GO:0072676	lymphocyte migration	8/636	117/18723	0.0460482	0.140864	0.0984824	AIF1/CH25H/DOCK8/ITGAL/PIK3CD/PIK3CG/RET/WNT5A	8	1.33679	2.0129
GO:0009615	response to virus	19/636	367/18723	0.0460816	0.140876	0.0984912	ABCC9/CYP1A1/DCLK1/F2RL1/FGR/IL6/ITGB8/KCNJ8/MMP12/MX2/PTPRC/RNASE2/TLR2/TLR7/TNFSF4/TRIM52/TRIM6/VAMP8/WDFY4	19	1.33647	1.52407
GO:0001779	natural killer cell differentiation	3/636	24/18723	0.0464907	0.140929	0.0985281	PIK3CD/PRDM1/PTPRC	3	1.33263	3.67983
GO:0001783	B cell apoptotic process	3/636	24/18723	0.0464907	0.140929	0.0985281	ADA/BTK/LYN	3	1.33263	3.67983
GO:0002922	positive regulation of humoral immune response	3/636	24/18723	0.0464907	0.140929	0.0985281	FCGR2B/IL1B/PTPRC	3	1.33263	3.67983
GO:0016048	detection of temperature stimulus	3/636	24/18723	0.0464907	0.140929	0.0985281	ANO1/GRIK2/HTR2A	3	1.33263	3.67983
GO:0031639	plasminogen activation	3/636	24/18723	0.0464907	0.140929	0.0985281	CLEC3B/SERPINE2/THBS1	3	1.33263	3.67983
GO:0051043	regulation of membrane protein ectodomain proteolysis	3/636	24/18723	0.0464907	0.140929	0.0985281	APOE/IL1B/TIMP4	3	1.33263	3.67983
GO:0051647	nucleus localization	3/636	24/18723	0.0464907	0.140929	0.0985281	BIN1/NTN1/SYNE3	3	1.33263	3.67983
GO:0060149	negative regulation of posttranscriptional gene silencing	3/636	24/18723	0.0464907	0.140929	0.0985281	IL6/POU5F1/PPARG	3	1.33263	3.67983
GO:0060571	morphogenesis of an epithelial fold	3/636	24/18723	0.0464907	0.140929	0.0985281	BMP4/WNT2/WNT5A	3	1.33263	3.67983
GO:0060967	negative regulation of gene silencing by RNA	3/636	24/18723	0.0464907	0.140929	0.0985281	IL6/POU5F1/PPARG	3	1.33263	3.67983
GO:0098743	cell aggregation	3/636	24/18723	0.0464907	0.140929	0.0985281	COL2A1/SOX5/SOX9	3	1.33263	3.67983
GO:0009161	ribonucleoside monophosphate metabolic process	5/636	58/18723	0.0466675	0.140929	0.0985281	ADA/AK1/DLG2/DPYS/XDH	5	1.33099	2.53782
GO:0032481	positive regulation of type I interferon production	5/636	58/18723	0.0466675	0.140929	0.0985281	CD14/MMP12/SYK/TLR2/TLR7	5	1.33099	2.53782
GO:0043506	regulation of JUN kinase activity	5/636	58/18723	0.0466675	0.140929	0.0985281	FZD10/MAPK8IP1/SYK/TNXB/WNT5A	5	1.33099	2.53782
GO:0086065	cell communication involved in cardiac conduction	5/636	58/18723	0.0466675	0.140929	0.0985281	ANK2/JUP/KCNJ5/SCN1B/TRDN	5	1.33099	2.53782
GO:2000736	regulation of stem cell differentiation	5/636	58/18723	0.0466675	0.140929	0.0985281	FOXC1/LTBP3/SOX5/SOX9/TRIM6	5	1.33099	2.53782
GO:0043271	negative regulation of ion transport	10/636	160/18723	0.0466962	0.140929	0.0985281	ADCYAP1/BIN1/CNR1/HTR2A/MMP9/NEDD4L/PTGS2/SERPINE2/TRDN/WNK2	10	1.33072	1.83992
GO:0060402	calcium ion transport into cytosol	10/636	160/18723	0.0466962	0.140929	0.0985281	ANK2/CAPN3/CASQ1/CCR5/HTR2A/LYN/PTPN6/PTPRC/TRDN/TRPM2	10	1.33072	1.83992
GO:0090316	positive regulation of intracellular protein transport	10/636	160/18723	0.0466962	0.140929	0.0985281	BBC3/IL1B/ITGAM/ITGB2/JUP/PRR5L/PTGS2/RAC2/RAPGEF3/ZIC1	10	1.33072	1.83992
GO:0046942	carboxylic acid transport	15/636	273/18723	0.0467198	0.140929	0.0985281	ABCB11/ATP8B1/BDKRB2/EMB/IL1B/OC90/PLA2G4A/SLC11A1/SLC16A6/SLC25A21/SLC38A3/SLC7A10/SLCO2A1/SLCO2B1/SYK	15	1.3305	1.61751
GO:0060401	cytosolic calcium ion transport	11/636	182/18723	0.0467367	0.140929	0.0985281	ANK2/ATP2A3/CAPN3/CASQ1/CCR5/HTR2A/LYN/PTPN6/PTPRC/TRDN/TRPM2	11	1.33034	1.77926
GO:0002200	somatic diversification of immune receptors	6/636	77/18723	0.0467716	0.140929	0.0985281	BCL11B/EXO1/LEF1/POLQ/PTPRC/TNFSF4	6	1.33002	2.29392
GO:1901983	regulation of protein acetylation	6/636	77/18723	0.0467716	0.140929	0.0985281	IL1B/ISL1/KLF15/LIF/RAPGEF3/SPI1	6	1.33002	2.29392
GO:0014909	smooth muscle cell migration	7/636	97/18723	0.0471178	0.141618	0.0990097	AIF1/DOCK4/MDK/NRP1/PDGFB/PDGFD/POSTN	7	1.32682	2.12444
GO:0055092	sterol homeostasis	7/636	97/18723	0.0471178	0.141618	0.0990097	ABCB11/ABCG1/APOE/EPHX2/FABP4/IL18/NR1H3	7	1.32682	2.12444
GO:1990868	response to chemokine	7/636	97/18723	0.0471178	0.141618	0.0990097	ACKR4/CCR5/CXCL1/CXCL8/DOCK8/FOXC1/SLIT3	7	1.32682	2.12444
GO:1990869	cellular response to chemokine	7/636	97/18723	0.0471178	0.141618	0.0990097	ACKR4/CCR5/CXCL1/CXCL8/DOCK8/FOXC1/SLIT3	7	1.32682	2.12444
GO:0045598	regulation of fat cell differentiation	9/636	139/18723	0.0477112	0.143312	0.100194	ALOX5/CEBPA/HTR2A/IL6/MKX/NOCT/PPARG/PTGS2/WNT5A	9	1.32138	1.9061
GO:0051101	regulation of DNA binding	8/636	118/18723	0.0479986	0.144086	0.100735	FOXC1/ISL1/LEF1/LIF/MMP9/NGF/PPARG/TRIM6	8	1.31877	1.99584
GO:0036293	response to decreased oxygen levels	17/636	322/18723	0.049073	0.147219	0.102926	ADA/AGTRAP/ANGPT2/ANGPT4/CITED2/CRYAB/CYBB/CYP1A1/EGR1/PDK3/POSTN/PTGIS/PTGS2/SOD3/THBS1/TLR2/UCP2	17	1.30916	1.55422
GO:0043270	positive regulation of ion transport	15/636	275/18723	0.0492088	0.147385	0.103042	ABCB11/ANK2/CAPN3/CASQ1/CNKSR3/CTSS/IL1B/PDGFB/PLA2G4A/PTAFR/SCN1B/SLC38A3/TRDN/VAMP8/WNK2	15	1.30796	1.60575
GO:0032371	regulation of sterol transport	6/636	78/18723	0.0492813	0.147385	0.103042	ABCG1/APOE/EEPD1/NR1H3/PPARG/YJEFN3	6	1.30732	2.26451
GO:0032374	regulation of cholesterol transport	6/636	78/18723	0.0492813	0.147385	0.103042	ABCG1/APOE/EEPD1/NR1H3/PPARG/YJEFN3	6	1.30732	2.26451
GO:0061045	negative regulation of wound healing	6/636	78/18723	0.0492813	0.147385	0.103042	ALOX5/APOE/PDGFB/PHLDB2/SERPINE2/THBS1	6	1.30732	2.26451
GO:0090049	regulation of cell migration involved in sprouting angiogenesis	6/636	78/18723	0.0492813	0.147385	0.103042	FOXC2/MEOX2/NRP1/PLK2/PTGS2/THBS1	6	1.30732	2.26451
GO:0045017	glycerolipid biosynthetic process	14/636	252/18723	0.0495315	0.14769	0.103255	AGMO/GK/HTR2A/INPP4B/INPP5D/MFSD2A/MOGAT1/NR1H3/PDGFB/PIK3CD/PIK3CG/PLA2G4A/SYNJ2/TTC7A	14	1.30512	1.63548
GO:0033157	regulation of intracellular protein transport	13/636	229/18723	0.0495506	0.14769	0.103255	BBC3/BMP4/CABP1/IL1B/ITGAM/ITGB2/JUP/LCP1/PRR5L/PTGS2/RAC2/RAPGEF3/ZIC1	13	1.30495	1.67119
GO:0009167	purine ribonucleoside monophosphate metabolic process	4/636	41/18723	0.0495977	0.14769	0.103255	ADA/AK1/DLG2/XDH	4	1.30454	2.87207
GO:0048634	regulation of muscle organ development	4/636	41/18723	0.0495977	0.14769	0.103255	BMP4/LEF1/MEGF10/SHOX2	4	1.30454	2.87207
GO:0070296	sarcoplasmic reticulum calcium ion transport	4/636	41/18723	0.0495977	0.14769	0.103255	ANK2/CASQ1/CCR5/TRDN	4	1.30454	2.87207
GO:0071634	regulation of transforming growth factor beta production	4/636	41/18723	0.0495977	0.14769	0.103255	ITGB8/PTGS2/THBS1/TYROBP	4	1.30454	2.87207
GO:1904407	positive regulation of nitric oxide metabolic process	4/636	41/18723	0.0495977	0.14769	0.103255	AIF1/DDAH2/IL1B/PTGS2	4	1.30454	2.87207
GO:0062023	collagen-containing extracellular matrix	52/667	425/19550	1.21935e-15	5.24322e-13	4.56936e-13	ADAMDEC1/ADAMTS9/ANGPT2/ANGPT4/APOE/BCAM/BGN/C1QA/C1QB/C1QC/CCDC80/CFP/CLEC3B/COL15A1/COL18A1/COL28A1/COL2A1/COL7A1/COL9A2/CTHRC1/CTSC/CTSS/EFEMP1/EGFL7/ELN/EMILIN2/IL7/LAMB3/LTBP3/MDK/MMP9/NTN1/OGN/PCSK6/PDGFB/POSTN/S100A8/S100A9/SERPINB1/SERPINB12/SERPINE2/SOD3/SPARCL1/SSC5D/TGM2/THBS1/THBS2/THBS4/TNXB/VIT/WNT2/WNT5A	52	14.9139	3.58621
GO:0070820	tertiary granule	27/667	164/19550	1.08343e-11	2.32937e-09	2.03e-09	ALDOC/CD53/CD55/CFP/CLEC4D/CLEC5A/CTSS/CXCL1/CYBB/CYSTM1/FCAR/FCER1G/ITGAM/ITGB2/LTA4H/MCEMP1/MMP9/NCKAP1L/PRCP/PTAFR/PTPN6/SERPINB10/SERPINB12/SLC11A1/TCN1/TRPM2/VAMP8	27	10.9652	4.82548
GO:0030667	secretory granule membrane	32/667	311/19550	3.00376e-08	3.77089e-06	3.28626e-06	C5AR1/CADPS/CCDC136/CD14/CD53/CD55/CD68/CLEC4D/CLEC5A/CYBB/CYSTM1/FCAR/FCER1G/ITGAL/ITGAM/ITGB2/MCEMP1/NCKAP1L/PECAM1/PRCP/PTAFR/PTPRC/RND2/SERPINB10/SERPINB12/SLC11A1/SLC27A2/SYT9/TLR2/TRPM2/TYROBP/VAMP8	32	7.52233	3.01586
GO:0005581	collagen trimer	16/667	87/19550	3.50781e-08	3.77089e-06	3.28626e-06	C1QA/C1QB/C1QC/C1QTNF5/C1QTNF6/COL15A1/COL18A1/COL28A1/COL2A1/COL7A1/COL9A2/CTHRC1/EMILIN2/GLDN/MARCO/MSR1	16	7.45496	5.39041
GO:0070821	tertiary granule membrane	14/667	73/19550	1.45347e-07	1.04065e-05	9.06906e-06	CD53/CLEC4D/CLEC5A/CYBB/CYSTM1/FCAR/FCER1G/ITGAM/ITGB2/MCEMP1/PTAFR/SLC11A1/TRPM2/VAMP8	14	6.83759	5.62116
GO:0045121	membrane raft	32/667	335/19550	1.69408e-07	1.04065e-05	9.06906e-06	ADGRG1/ANK2/ANO1/BAALC/BTK/CD14/CD55/CNR1/EDNRB/EFHD2/EFNA5/HPSE/HTR2A/INPP5D/ITGAM/ITGB2/KCNA3/LAT2/LCP2/LRP4/LYN/PDPN/PECAM1/PLVAP/PTGIS/PTGS2/PTPRC/RET/RTN4RL1/SELPLG/SYNJ2/TLR2	32	6.77107	2.79979
GO:0098857	membrane microdomain	32/667	335/19550	1.69408e-07	1.04065e-05	9.06906e-06	ADGRG1/ANK2/ANO1/BAALC/BTK/CD14/CD55/CNR1/EDNRB/EFHD2/EFNA5/HPSE/HTR2A/INPP5D/ITGAM/ITGB2/KCNA3/LAT2/LCP2/LRP4/LYN/PDPN/PECAM1/PLVAP/PTGIS/PTGS2/PTPRC/RET/RTN4RL1/SELPLG/SYNJ2/TLR2	32	6.77107	2.79979
GO:0042581	specific granule	19/667	160/19550	2.36222e-06	0.00012697	0.000110652	CD53/CFP/CLEC4D/CLEC5A/CXCL1/CYBB/FCAR/HPSE/ITGAL/ITGAM/ITGB2/JUP/MCEMP1/PTPN6/RETN/SLC27A2/TCN1/TRPM2/VAMP8	19	5.62668	3.4806
GO:0101002	ficolin-1-rich granule	20/667	185/19550	5.54297e-06	0.000255372	0.000222552	ALDOC/ALOX5/BIN2/CD55/CLEC4D/CTSS/FCAR/FCER1G/GSN/HK3/ITGB2/JUP/LTA4H/MMP9/NCKAP1L/PRCP/SERPINB10/SERPINB12/SLC11A1/TRPM2	20	5.25626	3.16869
GO:0101003	ficolin-1-rich granule membrane	11/667	61/19550	5.93889e-06	0.000255372	0.000222552	CD55/CLEC4D/FCAR/FCER1G/ITGB2/NCKAP1L/PRCP/SERPINB10/SERPINB12/SLC11A1/TRPM2	11	5.22629	5.28547
GO:0005788	endoplasmic reticulum lumen	26/667	313/19550	2.92295e-05	0.00105217	0.000916945	ADAMTSL1/APOE/ARSI/BMP4/CASQ1/CFP/CHRDL1/COL15A1/COL18A1/COL28A1/COL2A1/COL7A1/COL9A2/CTSC/IL6/MXRA8/PDGFB/PDGFD/PRSS23/PTGS2/SLC27A2/SPARCL1/SPP1/THBS1/TRDN/WNT5A	26	4.53418	2.43473
GO:0019897	extrinsic component of plasma membrane	18/667	174/19550	2.93628e-05	0.00105217	0.000916945	CDH11/CDH6/CTNNA2/DTNA/FES/FGR/GNA15/GNAT1/JUP/KCNIP1/LYN/MYZAP/PICALM/RGS1/SERPINE2/ST14/SYK/WNT2	18	4.5322	3.0321
GO:0060205	cytoplasmic vesicle lumen	26/667	325/19550	5.51671e-05	0.00175141	0.00152632	ADA/ALDOC/ALOX5/BIN2/CFP/CLEC3B/CTSC/CXCL1/FERMT3/FGR/FTL/GSN/HK3/HPSE/ISLR/JUP/PDGFB/PTPN6/RETN/RNASE2/S100A8/S100A9/SERPINB1/SRGN/TCN1/THBS1	26	4.25832	2.34483
GO:0035579	specific granule membrane	12/667	91/19550	6.0471e-05	0.00175141	0.00152632	CD53/CLEC4D/CLEC5A/CYBB/FCAR/ITGAL/ITGAM/ITGB2/MCEMP1/SLC27A2/TRPM2/VAMP8	12	4.21845	3.8651
GO:0031983	vesicle lumen	26/667	327/19550	6.10956e-05	0.00175141	0.00152632	ADA/ALDOC/ALOX5/BIN2/CFP/CLEC3B/CTSC/CXCL1/FERMT3/FGR/FTL/GSN/HK3/HPSE/ISLR/JUP/PDGFB/PTPN6/RETN/RNASE2/S100A8/S100A9/SERPINB1/SRGN/TCN1/THBS1	26	4.21399	2.33049
GO:0008305	integrin complex	7/667	31/19550	6.70675e-05	0.00180244	0.00157079	ITGA8/ITGA9/ITGAL/ITGAM/ITGB2/ITGB8/LYN	7	4.17349	6.61846
GO:0034774	secretory granule lumen	25/667	322/19550	0.000122714	0.00310393	0.00270502	ALDOC/ALOX5/BIN2/CFP/CLEC3B/CTSC/CXCL1/FERMT3/FGR/FTL/GSN/HK3/HPSE/ISLR/JUP/PDGFB/PTPN6/RETN/RNASE2/S100A8/S100A9/SERPINB1/SRGN/TCN1/THBS1	25	3.91111	2.27565
GO:0098636	protein complex involved in cell adhesion	7/667	36/19550	0.000183599	0.00438597	0.00382229	ITGA8/ITGA9/ITGAL/ITGAM/ITGB2/ITGB8/LYN	7	3.73613	5.69923
GO:0030139	endocytic vesicle	25/667	336/19550	0.000237092	0.00536576	0.00467615	APOE/CTSS/CYBB/EREG/FCGR1A/FMNL1/GRIA1/HBEGF/LYN/MARCO/MSR1/MTSS1/NCF1/PICALM/RAC2/SCARF1/SLC11A1/STAB1/SYK/SYT9/TLR2/TLR7/VAMP8/WAS/WNT5A	25	3.62508	2.18083
GO:0030666	endocytic vesicle membrane	17/667	193/19550	0.000345292	0.00708518	0.0061746	APOE/CYBB/EREG/FCGR1A/GRIA1/HBEGF/LYN/MARCO/MSR1/RAC2/SCARF1/SLC11A1/STAB1/SYT9/TLR2/VAMP8/WNT5A	17	3.46181	2.58174
GO:0030017	sarcomere	18/667	211/19550	0.00034602	0.00708518	0.0061746	ABCC9/ACTA1/ANK2/BIN1/CAPN3/CASQ1/CRYAB/DES/JUP/MYOM3/MYZAP/OBSCN/SMTNL2/TIMP4/TNNI1/TNNI3/TTN/XIRP2	18	3.4609	2.50041
GO:0030016	myofibril	19/667	231/19550	0.000379905	0.00742542	0.00647111	ABCC9/ACTA1/ANK2/BIN1/CAPN3/CASQ1/CRYAB/DES/JUP/KCNJ8/MYOM3/MYZAP/OBSCN/SMTNL2/TIMP4/TNNI1/TNNI3/TTN/XIRP2	19	3.42032	2.41081
GO:1904724	tertiary granule lumen	8/667	55/19550	0.000519798	0.00971797	0.00846903	ALDOC/CFP/CTSS/CXCL1/LTA4H/MMP9/PTPN6/TCN1	8	3.28417	4.26332
GO:0043292	contractile fiber	19/667	239/19550	0.000578607	0.0103667	0.00903438	ABCC9/ACTA1/ANK2/BIN1/CAPN3/CASQ1/CRYAB/DES/JUP/KCNJ8/MYOM3/MYZAP/OBSCN/SMTNL2/TIMP4/TNNI1/TNNI3/TTN/XIRP2	19	3.23762	2.33011
GO:0042383	sarcolemma	13/667	138/19550	0.000895381	0.0154006	0.0134213	AHNAK2/ANK2/BGN/BIN1/CAPN3/CASQ1/DES/DTNA/KCNJ5/KCNJ8/OBSCN/SCN1B/SNTA1	13	3.04799	2.76112
GO:0019898	extrinsic component of membrane	22/667	309/19550	0.000983592	0.0162671	0.0141765	CDH11/CDH6/CTNNA2/DTNA/FES/FGR/GNA15/GNAT1/JUP/KCNIP1/LYN/MYZAP/NCF1/PICALM/PIK3CD/PIK3CG/RGS1/SERPINE2/ST14/SYK/SYN1/WNT2	22	3.00719	2.08682
GO:0009897	external side of plasma membrane	27/667	421/19550	0.00134916	0.0206667	0.0180106	ABCG1/ACKR4/ADA/BCAM/CCR5/CD14/CD86/CRLF1/DNAI2/EFNA5/ENG/FCER1G/FCGR2B/IL1RL1/IL2RG/IL6R/ITGAM/ITGB2/KCNJ5/MSR1/PTPRC/RTN4RL1/SCARA5/SERPINE2/SPA17/THBS1/WNT2	27	2.86994	1.87976
GO:0031430	M band	5/667	25/19550	0.00137151	0.0206667	0.0180106	ANK2/CRYAB/MYOM3/OBSCN/SMTNL2	5	2.8628	5.86207
GO:0098978	glutamatergic synapse	23/667	338/19550	0.0013938	0.0206667	0.0180106	ADGRL2/APOE/BSN/CADPS/CBLN2/CDH11/CNR1/EFNB2/GRIA1/HTR2A/IL1RAP/KCNA3/LRRTM4/LYN/NPTX1/NRG1/NRP1/PPM1H/PTPRD/SHANK1/SPARCL1/SRGN/WNT5A	23	2.8558	1.99449
GO:0005604	basement membrane	10/667	96/19550	0.0016103	0.0227041	0.0197862	CCDC80/COL15A1/COL18A1/COL28A1/COL2A1/COL7A1/LAMB3/NTN1/THBS2/THBS4	10	2.79309	3.05316
GO:0030315	T-tubule	7/667	51/19550	0.00163681	0.0227041	0.0197862	AHNAK2/ANK2/BIN1/CAPN3/CASQ1/KCNJ5/SCN1B	7	2.786	4.02299
GO:0005911	cell-cell junction	30/667	494/19550	0.00175357	0.0235635	0.0205352	ABCB11/ANK2/BAIAP2L1/CADM3/CD53/CDH11/CDH6/CGNL1/CLDN15/CTNNA2/DES/EFNB2/FLRT2/FRMD4B/IGSF5/JUP/LCP2/LIMS2/LYN/MXRA8/OBSCN/PDZD3/PECAM1/PERP/PPL/PTPN6/PTPRK/SCN1B/STXBP6/WAS	30	2.75608	1.77998
GO:0031234	extrinsic component of cytoplasmic side of plasma membrane	10/667	101/19550	0.00235747	0.0307186	0.0267707	DTNA/FES/FGR/GNA15/GNAT1/KCNIP1/LYN/MYZAP/RGS1/SYK	10	2.62755	2.90201
GO:0005796	Golgi lumen	10/667	104/19550	0.00292505	0.0369933	0.032239	BGN/HS3ST1/KERA/MMP16/NGF/OGN/PCSK6/PDGFB/SOD3/WNT5A	10	2.53387	2.8183
GO:0031674	I band	12/667	141/19550	0.0032733	0.0402149	0.0350465	ANK2/BIN1/CAPN3/CASQ1/CRYAB/DES/JUP/MYZAP/OBSCN/SMTNL2/TTN/XIRP2	12	2.48501	2.4945
GO:0030018	Z disc	11/667	130/19550	0.00497737	0.0585804	0.0510517	ANK2/BIN1/CAPN3/CASQ1/CRYAB/DES/JUP/MYZAP/OBSCN/TTN/XIRP2	11	2.303	2.48011
GO:0035580	specific granule lumen	7/667	62/19550	0.00504064	0.0585804	0.0510517	CFP/CXCL1/HPSE/JUP/PTPN6/RETN/TCN1	7	2.29751	3.30923
GO:0009898	cytoplasmic side of plasma membrane	13/667	172/19550	0.00619813	0.0701367	0.0611228	DTNA/FES/FGR/GNA15/GNAT1/JUP/KCNIP1/LYN/MTSS1/MYZAP/PTPRC/RGS1/SYK	13	2.20774	2.21532
GO:0044853	plasma membrane raft	10/667	116/19550	0.00636697	0.0701999	0.0611779	EFNA5/HTR2A/ITGAM/ITGB2/LCP2/LRP4/PLVAP/PTGIS/PTGS2/SELPLG	10	2.19607	2.52675
GO:0045335	phagocytic vesicle	11/667	137/19550	0.00733411	0.0788417	0.068709	CTSS/CYBB/FMNL1/NCF1/RAC2/SLC11A1/SYK/TLR2/TLR7/VAMP8/WAS	11	2.13465	2.35339
GO:0031672	A band	5/667	38/19550	0.00900528	0.0944456	0.0823076	ANK2/CRYAB/MYOM3/OBSCN/SMTNL2	5	2.0455	3.85662
GO:0031594	neuromuscular junction	7/667	70/19550	0.0097376	0.0996945	0.0868819	DES/DLG2/LRP4/NRG1/POSTN/SERPINE2/SNTA1	7	2.01155	2.93103
GO:0034706	sodium channel complex	4/667	26/19550	0.0110457	0.108711	0.0947395	GRIK2/SCN1B/SCN3A/SCN7A	4	1.95681	4.50928
GO:0030669	clathrin-coated endocytic vesicle membrane	7/667	72/19550	0.0112924	0.108711	0.0947395	APOE/EREG/FCGR1A/HBEGF/SYT9/VAMP8/WNT5A	7	1.94721	2.84962
GO:0030055	cell-substrate junction	24/667	425/19550	0.0113767	0.108711	0.0947395	ARHGAP26/BCAR3/EFNB2/ENG/FERMT3/FES/FLRT2/GSN/IL1RL1/ITGA8/ITGB2/ITGB8/JUP/LCP1/LIMS2/MARCKS/NRP1/PARVG/PHLDB2/PTPRC/RAC2/TES/TGM2/XIRP2	24	1.94398	1.65517
GO:0031091	platelet alpha granule	8/667	91/19550	0.0124956	0.112723	0.0982362	FERMT3/ISLR/PDGFB/PECAM1/SERPINE2/SRGN/THBS1/THBS2	8	1.90324	2.57673
GO:0045334	clathrin-coated endocytic vesicle	8/667	91/19550	0.0124956	0.112723	0.0982362	APOE/EREG/FCGR1A/HBEGF/PICALM/SYT9/VAMP8/WNT5A	8	1.90324	2.57673
GO:0098984	neuron to neuron synapse	21/667	361/19550	0.012689	0.112723	0.0982362	ABI3/BAALC/BSN/CABP1/CRYAB/DCLK1/DGKI/DLG2/DTNB/GRIA1/HIP1R/ITGA8/LRP4/LRRTM4/LYN/PTPRD/SHANK1/SIPA1L1/SYN1/SYT9/TMEM108	21	1.89657	1.70503
GO:0097060	synaptic membrane	22/667	384/19550	0.0128452	0.112723	0.0982362	ADGRL2/ANK2/CHRNG/CNR1/CRYAB/DGKI/DLG2/EFNB2/GRIA1/GRIK1/GRIK2/HIP1R/HTR2A/ITGA8/KCNA3/LRP4/LRRTM4/NRP1/PICALM/PTPRD/SHANK1/SNTA1	22	1.89126	1.67924
GO:0001891	phagocytic cup	4/667	28/19550	0.0143394	0.123319	0.10747	AIF1/BIN2/LCP1/MEGF10	4	1.84347	4.18719
GO:0005884	actin filament	9/667	114/19550	0.0161023	0.133924	0.116712	ACTA1/AIF1/LCP1/PSTPIP1/PSTPIP2/RAC2/RCSD1/SMTNL2/WAS	9	1.79311	2.31397
GO:0002102	podosome	4/667	29/19550	0.0161954	0.133924	0.116712	BIN2/FERMT3/GSN/LCP1	4	1.79061	4.04281
GO:0005925	focal adhesion	23/667	418/19550	0.0172039	0.138514	0.120712	ARHGAP26/BCAR3/EFNB2/ENG/FES/FLRT2/GSN/IL1RL1/ITGA8/ITGB2/ITGB8/JUP/LCP1/LIMS2/MARCKS/NRP1/PARVG/PHLDB2/PTPRC/RAC2/TES/TGM2/XIRP2	23	1.76437	1.61277
GO:0098562	cytoplasmic side of membrane	13/667	197/19550	0.0179132	0.138514	0.120712	DTNA/FES/FGR/GNA15/GNAT1/JUP/KCNIP1/LYN/MTSS1/MYZAP/PTPRC/RGS1/SYK	13	1.74683	1.93419
GO:0016528	sarcoplasm	7/667	79/19550	0.0181533	0.138514	0.120712	ATP2A3/CASQ1/GSN/THBS1/THBS4/TRDN/XDH	7	1.74105	2.59712
GO:0001518	voltage-gated sodium channel complex	3/667	17/19550	0.0188125	0.138514	0.120712	SCN1B/SCN3A/SCN7A	3	1.72555	5.17241
GO:0005767	secondary lysosome	3/667	17/19550	0.0188125	0.138514	0.120712	FTL/MAP1LC3A/NCF1	3	1.72555	5.17241
GO:0014069	postsynaptic density	19/667	330/19550	0.0189078	0.138514	0.120712	ABI3/BAALC/BSN/CABP1/CRYAB/DCLK1/DGKI/DLG2/DTNB/GRIA1/HIP1R/ITGA8/LRP4/LRRTM4/LYN/SHANK1/SIPA1L1/SYN1/TMEM108	19	1.72336	1.68757
GO:0031252	cell leading edge	23/667	422/19550	0.0190054	0.138514	0.120712	ABI3/ABLIM1/ACTA1/ACTG2/AIF1/DOCK8/FGR/FRMD4B/GRIA1/HIP1R/ITGA8/LCP1/MEFV/MTSS1/PDPN/PHLDB2/PSTPIP1/PTPRK/RAC2/RAPGEF3/ROBO2/SAMSN1/STMN2	23	1.72112	1.59748
GO:0043204	perikaryon	11/667	158/19550	0.0197733	0.141709	0.123496	ADCYAP1/AIF1/CNGA3/CRYAB/DLG2/ITGA8/PTPRN/RTN4RL1/SCN1B/TMEM100/TRPM2	11	1.70392	2.04059
GO:0016342	catenin complex	4/667	31/19550	0.0203418	0.143311	0.124893	CDH11/CDH6/CTNNA2/JUP	4	1.69161	3.78198
GO:0099572	postsynaptic specialization	20/667	356/19550	0.0206634	0.143311	0.124893	ABI3/BAALC/BSN/CABP1/CRYAB/DCLK1/DGKI/DLG2/DTNB/GRIA1/HIP1R/ITGA8/LRP4/LRRTM4/LYN/SHANK1/SIPA1L1/SRGN/SYN1/TMEM108	20	1.6848	1.64665
GO:0032279	asymmetric synapse	19/667	335/19550	0.0217157	0.148219	0.12917	ABI3/BAALC/BSN/CABP1/CRYAB/DCLK1/DGKI/DLG2/DTNB/GRIA1/HIP1R/ITGA8/LRP4/LRRTM4/LYN/SHANK1/SIPA1L1/SYN1/TMEM108	19	1.66323	1.66238
GO:1904813	ficolin-1-rich granule lumen	9/667	124/19550	0.0262435	0.176323	0.153663	ALDOC/ALOX5/BIN2/CTSS/GSN/HK3/JUP/LTA4H/MMP9	9	1.58098	2.12736
GO:0043073	germ cell nucleus	3/667	20/19550	0.02925	0.1935	0.168632	LHX8/MARCKS/MORC1	3	1.53387	4.39655
GO:0005769	early endosome	21/667	394/19550	0.0299144	0.194897	0.169849	ACKR4/ANK2/APOE/BOK/EPHA3/F2RL1/FCGR1A/GRIA1/HAVCR2/LDLRAD4/NRP1/PICALM/RET/RND2/RNF157/SERPINB1/SIGLEC1/TBC1D16/TMEM108/VAMP8/WDFY4	21	1.52412	1.56223
GO:0016529	sarcoplasmic reticulum	6/667	70/19550	0.0320312	0.205573	0.179153	ATP2A3/CASQ1/THBS1/THBS4/TRDN/XDH	6	1.49443	2.51232
GO:0005865	striated muscle thin filament	3/667	22/19550	0.0375868	0.237681	0.207135	ACTA1/TNNI1/TNNI3	3	1.42496	3.99687
GO:0005614	interstitial matrix	2/667	10/19550	0.0436168	0.264578	0.230575	CCDC80/VIT	2	1.36035	5.86207
GO:0005916	fascia adherens	2/667	10/19550	0.0436168	0.264578	0.230575	DES/JUP	2	1.36035	5.86207
GO:0045177	apical part of cell	22/667	435/19550	0.0436861	0.264578	0.230575	ABCB11/ADGRF5/ANK2/ANO1/ATP8B1/C5AR1/C5AR2/CNKSR3/DPEP1/GNAT1/GPR143/HIP1R/IGFBP2/IGSF5/IL6R/MFRP/PAPPA2/PDPN/PDZD3/SLC38A3/SLCO2B1/ZMYND10	22	1.35966	1.48236
GO:0030027	lamellipodium	12/667	202/19550	0.0447373	0.265771	0.231614	ABI3/ABLIM1/ACTA1/ACTG2/AIF1/DOCK8/MEFV/PDPN/PSTPIP1/RAC2/RAPGEF3/STMN2	12	1.34933	1.74121
GO:0030665	clathrin-coated vesicle membrane	8/667	116/19550	0.0451193	0.265771	0.231614	APOE/EREG/FCGR1A/HBEGF/HIP1R/SYT9/VAMP8/WNT5A	8	1.34564	2.0214
GO:0016324	apical plasma membrane	19/667	367/19550	0.0478289	0.277925	0.242206	ABCB11/ANK2/ANO1/ATP8B1/CNKSR3/DPEP1/GNAT1/GPR143/HIP1R/IGFBP2/IGSF5/IL6R/MFRP/PAPPA2/PDPN/PDZD3/SLC38A3/SLCO2B1/ZMYND10	19	1.32031	1.51743
GO:0005539	glycosaminoglycan binding	29/650	230/18368	3.06472e-09	2.38741e-06	1.99045e-06	ADGRG1/ANOS1/APOE/BGN/BMP4/CCDC80/CLEC3B/ECM2/ENG/HBEGF/LYVE1/MDK/NRP1/PCOLCE2/PCSK6/POSTN/PTPRC/RSPO1/RTN4RL1/SERPINE2/SLIT3/SOD3/STAB1/THBS1/THBS2/THBS4/TLR2/TNXB/VIT	29	8.51361	3.56302
GO:0008201	heparin binding	23/650	166/18368	2.23132e-08	8.69098e-06	7.24591e-06	ADGRG1/ANOS1/APOE/BMP4/CCDC80/CLEC3B/ECM2/HBEGF/MDK/NRP1/PCOLCE2/PCSK6/POSTN/PTPRC/RSPO1/RTN4RL1/SERPINE2/SLIT3/SOD3/THBS1/THBS2/THBS4/TNXB	23	7.65144	3.91533
GO:0050840	extracellular matrix binding	11/650	56/18368	3.4965e-06	0.000907924	0.000756961	ADGRG1/BCAM/BGN/CTSS/ELN/ITGA9/OLFML2A/SPARCL1/SPP1/SSC5D/THBS1	11	5.45637	5.55077
GO:0030546	signaling receptor activator activity	38/650	495/18368	6.89378e-06	0.00113253	0.000944218	ADCYAP1/ANGPT4/APELA/BMP4/CLEC11A/CRLF1/CXCL1/CXCL8/EFEMP1/EFNA5/EREG/FLRT2/HBEGF/IL18/IL1B/IL1RN/IL33/IL6/IL7/LIF/MDK/NGF/NRG1/OGN/PDGFB/PDGFD/PRLH/RETN/SEMA3D/SEMA3E/SPP1/THBS4/THNSL2/TNFSF18/TNFSF4/TNFSF8/WNT2/WNT5A	38	5.16154	2.16934
GO:0019955	cytokine binding	17/650	139/18368	8.55145e-06	0.00113253	0.000944218	ACKR4/CCR5/CRLF1/CSF1R/ENG/IL10RA/IL18R1/IL1R2/IL1RL1/IL1RN/IL2RG/IL6R/LTBP3/NRP1/NRROS/PDPN/THBS1	17	5.06796	3.45607
GO:1901681	sulfur compound binding	25/650	265/18368	8.72292e-06	0.00113253	0.000944218	ACBD4/ADGRG1/ANOS1/APOE/BMP4/CCDC80/CLEC3B/ECM2/GAL3ST3/HBEGF/MDK/NRP1/PCOLCE2/PCSK6/POSTN/PTPRC/RSPO1/RTN4RL1/SERPINE2/SLIT3/SOD3/THBS1/THBS2/THBS4/TNXB	25	5.05934	2.66589
GO:0038024	cargo receptor activity	12/650	77/18368	1.55995e-05	0.001736	0.00144735	ACKR4/ASGR2/ITGAM/ITGB2/MARCO/MEGF10/MRC1/MSR1/SCARA5/SCARF1/SSC5D/STAB1	12	4.80689	4.40392
GO:0048018	receptor ligand activity	36/650	487/18368	2.70281e-05	0.00244288	0.0020367	ADCYAP1/APELA/BMP4/CLEC11A/CRLF1/CXCL1/CXCL8/EFEMP1/EREG/FLRT2/HBEGF/IL18/IL1B/IL1RN/IL33/IL6/IL7/LIF/MDK/NGF/NRG1/OGN/PDGFB/PDGFD/PRLH/RETN/SEMA3D/SEMA3E/SPP1/THBS4/THNSL2/TNFSF18/TNFSF4/TNFSF8/WNT2/WNT5A	36	4.56818	2.08892
GO:0005518	collagen binding	11/650	69/18368	2.82233e-05	0.00244288	0.0020367	ADGRG1/CTSS/ECM2/ITGA9/MMP12/MMP9/PCOLCE2/PDGFB/SPARCL1/THBS1/TNXB	11	4.54939	4.50497
GO:0019838	growth factor binding	16/650	141/18368	3.9972e-05	0.00284947	0.00237568	COL2A1/ENG/IGFBP2/IGFBP6/IL10RA/IL1R2/IL1RN/IL2RG/IL6R/LTBP3/NRP1/NRROS/PCSK6/PDGFB/S100A13/THBS1	16	4.39824	3.20663
GO:0005201	extracellular matrix structural constituent	18/650	172/18368	4.02364e-05	0.00284947	0.00237568	ANOS1/BGN/COL15A1/COL18A1/COL28A1/COL2A1/COL7A1/COL9A2/CTHRC1/EFEMP1/ELN/EMILIN2/LAMB3/OGN/POSTN/THBS1/THBS2/TNXB	18	4.39538	2.95728
GO:0005178	integrin binding	16/650	144/18368	5.17401e-05	0.0033588	0.00280032	ECM2/FERMT3/IBSP/ICAM3/IL1B/ITGAM/ITGB2/ITGB8/LCP1/LYN/NRG1/SPP1/SYK/THBS1/THBS4/TNXB	16	4.28617	3.13983
GO:0001540	amyloid-beta binding	11/650	84/18368	0.000177961	0.010145	0.00845818	APOE/C1QA/CRYAB/FCGR2B/GRIA1/ITGAM/ITGB2/MARCO/MSR1/PICALM/TLR2	11	3.74967	3.70051
GO:0140375	immune receptor activity	15/650	144/18368	0.000182324	0.010145	0.00845818	ACKR4/C5AR1/C5AR2/CCR5/CRLF1/CSF2RB/FCER1G/FCGR2B/IL10RA/IL18R1/IL1R2/IL1RAP/IL1RL1/IL2RG/IL6R	15	3.73916	2.94359
GO:0008083	growth factor activity	16/650	162/18368	0.000209236	0.0106362	0.00886773	BMP4/CLEC11A/CXCL1/EFEMP1/EREG/HBEGF/IL6/IL7/LIF/MDK/NGF/NRG1/OGN/PDGFB/PDGFD/THBS4	16	3.67936	2.79096
GO:0005044	scavenger receptor activity	8/650	47/18368	0.000218459	0.0106362	0.00886773	ACKR4/MARCO/MEGF10/MSR1/SCARA5/SCARF1/SSC5D/STAB1	8	3.66063	4.80995
GO:0038187	pattern recognition receptor activity	6/650	26/18368	0.000241015	0.0110442	0.00920782	CD14/CLEC4D/MARCO/PTAFR/TLR2/TLR7	6	3.61796	6.52118
GO:0051015	actin filament binding	19/650	217/18368	0.000270115	0.0112817	0.00940582	ABI3/ABLIM1/AIF1/BIN1/CTNNA2/FMNL1/GSN/HIP1R/LCP1/MARCKS/MYO1F/MYOM3/PSTPIP1/PSTPIP2/RCSD1/SYNE3/TNNI3/TTN/XIRP2	19	3.56845	2.47424
GO:0016803	ether hydrolase activity	4/650	10/18368	0.000275162	0.0112817	0.00940582	AKR7A2/EPHX1/EPHX2/LTA4H	4	3.56041	11.3034
GO:0003953	NAD+ nucleosidase activity	6/650	28/18368	0.000371333	0.0144634	0.0120585	IL18R1/IL1RAP/IL1RL1/PIK3AP1/TLR2/TLR7	6	3.43024	6.05538
GO:0016801	hydrolase activity, acting on ether bonds	4/650	11/18368	0.000420316	0.0155917	0.0129992	AKR7A2/EPHX1/EPHX2/LTA4H	4	3.37642	10.2758
GO:0070851	growth factor receptor binding	14/650	141/18368	0.000484427	0.0171531	0.014301	EFEMP1/EREG/FLRT2/HBEGF/IL1B/IL1RAP/IL1RN/IL6/IL6R/IL7/LYN/PDGFB/PDGFD/VAV3	14	3.31477	2.8058
GO:0003779	actin binding	30/650	441/18368	0.000513882	0.017405	0.014511	ABI3/ABLIM1/AIF1/BAIAP2L1/BIN1/CCR5/CTNNA2/FMNL1/GSN/HIP1R/LCP1/LSP1/MARCKS/MEFV/MTSS1/MYO1F/MYOM3/MYRIP/PARVG/PSTPIP1/PSTPIP2/RCSD1/SNTA1/SYN1/SYNE3/TNNI1/TNNI3/TTN/WAS/XIRP2	30	3.28914	1.92234
GO:0035325	Toll-like receptor binding	4/650	12/18368	0.000612878	0.018877	0.0157383	S100A8/S100A9/SYK/TLR2	4	3.21263	9.41949
GO:0004896	cytokine receptor activity	11/650	97/18368	0.000630023	0.018877	0.0157383	ACKR4/CCR5/CRLF1/CSF2RB/IL10RA/IL18R1/IL1R2/IL1RAP/IL1RL1/IL2RG/IL6R	11	3.20064	3.20457
GO:0042578	phosphoric ester hydrolase activity	26/650	366/18368	0.000630043	0.018877	0.0157383	BDKRB2/CCR5/DUSP6/EPHX2/EYA1/EYA2/EYA4/GDPD3/INPP4B/INPP5D/NOCT/PDE1B/PDE4C/PDE6A/PDE8B/PLCB2/PLCD1/PLPP6/PLPPR2/PPM1H/PTPN6/PTPRC/PTPRD/PTPRK/SMPDL3A/SYNJ2	26	3.20063	2.00743
GO:0005126	cytokine receptor binding	21/650	271/18368	0.000681515	0.0193023	0.0160929	BAMBI/CRLF1/CXCL1/CXCL8/EFNA5/ENG/IL18/IL1B/IL1RAP/IL1RN/IL6/IL6R/IL7/LIF/NGF/S100A14/SMAD6/SYK/TNFSF18/TNFSF4/TNFSF8	21	3.16652	2.18977
GO:0001848	complement binding	5/650	21/18368	0.000693793	0.0193023	0.0160929	C5AR1/CFB/ITGAM/ITGB2/MEGF10	5	3.15877	6.72821
GO:0005125	cytokine activity	19/650	235/18368	0.000726148	0.0195058	0.0162626	BMP4/CRLF1/CXCL1/CXCL8/IL18/IL1B/IL1RN/IL33/IL6/IL7/LIF/NRG1/SPP1/THNSL2/TNFSF18/TNFSF4/TNFSF8/WNT2/WNT5A	19	3.13897	2.28473
GO:0016702	oxidoreductase activity, acting on single donors with incorporation of molecular oxygen, incorporation of two atoms of oxygen	5/650	23/18368	0.001082	0.0264439	0.022047	ALOX5/BCO2/CDO1/HPDL/PTGS2	5	2.96577	6.14314
GO:0005272	sodium channel activity	7/650	46/18368	0.00108342	0.0264439	0.022047	ASIC4/GRIK1/GRIK2/SCN1B/SCN3A/SCN7A/TRPM2	7	2.9652	4.3002
GO:0004713	protein tyrosine kinase activity	13/650	136/18368	0.00108627	0.0264439	0.022047	BTK/CSF1R/EFEMP1/EPHA3/FES/FGR/LYN/MET/NRP1/RET/SYK/TIE1/TTN	13	2.96406	2.70118
GO:0036041	long-chain fatty acid binding	4/650	14/18368	0.00117129	0.0270489	0.0225514	FABP4/PPARG/S100A8/S100A9	4	2.93134	8.07385
GO:0008081	phosphoric diester hydrolase activity	10/650	89/18368	0.00118057	0.0270489	0.0225514	BDKRB2/CCR5/GDPD3/PDE1B/PDE4C/PDE6A/PDE8B/PLCB2/PLCD1/SMPDL3A	10	2.92791	3.17511
GO:0016701	oxidoreductase activity, acting on single donors with incorporation of molecular oxygen	5/650	24/18368	0.00132735	0.029543	0.0246308	ALOX5/BCO2/CDO1/HPDL/PTGS2	5	2.87702	5.88718
GO:0004714	transmembrane receptor protein tyrosine kinase activity	12/650	124/18368	0.00149868	0.0317929	0.0265066	BTK/CSF1R/EFEMP1/EPHA3/FES/FGR/LYN/MET/NRP1/RET/SYK/TIE1	12	2.82429	2.73469
GO:0043394	proteoglycan binding	6/650	36/18368	0.00151006	0.0317929	0.0265066	APOE/COL2A1/CTSS/HPSE/PTPRC/THBS1	6	2.82101	4.70974
GO:0019199	transmembrane receptor protein kinase activity	13/650	143/18368	0.00171759	0.0352106	0.0293561	BTK/CSF1R/EFEMP1/ENG/EPHA3/FES/FGR/LYN/MET/NRP1/RET/SYK/TIE1	13	2.76508	2.56895
GO:0050135	NAD(P)+ nucleosidase activity	4/650	16/18368	0.0020129	0.0392012	0.0326831	IL18R1/IL1RAP/IL1RL1/TLR2	4	2.69618	7.06462
GO:0061809	NAD+ nucleotidase, cyclic ADP-ribose generating	4/650	16/18368	0.0020129	0.0392012	0.0326831	IL18R1/IL1RAP/IL1RL1/TLR2	4	2.69618	7.06462
GO:0099094	ligand-gated cation channel activity	11/650	113/18368	0.00221758	0.0415607	0.0346503	ABCC9/ASIC4/CHRNG/CNGA3/GRIA1/GRIK1/GRIK2/KCNJ15/KCNJ5/KCNJ8/TRPM2	11	2.65412	2.75082
GO:0017124	SH3 domain binding	12/650	130/18368	0.00224076	0.0415607	0.0346503	ABI3/DOCK4/HIP1R/INPP5D/KHDRBS3/LYN/NCF1/PTPN6/SH3BGRL2/SHANK1/SYNJ2/WAS	12	2.64961	2.60847
GO:0005001	transmembrane receptor protein tyrosine phosphatase activity	4/650	17/18368	0.00255925	0.0443034	0.036937	PTPN6/PTPRC/PTPRD/PTPRK	4	2.59189	6.64905
GO:0019198	transmembrane receptor protein phosphatase activity	4/650	17/18368	0.00255925	0.0443034	0.036937	PTPN6/PTPRC/PTPRD/PTPRK	4	2.59189	6.64905
GO:0030169	low-density lipoprotein particle binding	4/650	17/18368	0.00255925	0.0443034	0.036937	MSR1/SCARF1/STAB1/THBS1	4	2.59189	6.64905
GO:0001968	fibronectin binding	5/650	28/18368	0.00273115	0.0443243	0.0369544	CCDC80/CTSS/IGFBP6/SSC5D/THBS1	5	2.56365	5.04615
GO:0043236	laminin binding	5/650	28/18368	0.00273115	0.0443243	0.0369544	BCAM/CTSS/ITGA9/SSC5D/THBS1	5	2.56365	5.04615
GO:0046875	ephrin receptor binding	5/650	28/18368	0.00273115	0.0443243	0.0369544	EFNA5/EFNB2/LYN/PIK3CG/SIPA1L1	5	2.56365	5.04615
GO:0030020	extracellular matrix structural constituent conferring tensile strength	6/650	41/18368	0.00300234	0.047731	0.0397947	COL15A1/COL18A1/COL28A1/COL2A1/COL7A1/COL9A2	6	2.52254	4.13538
GO:0048306	calcium-dependent protein binding	9/650	88/18368	0.00390829	0.0608911	0.0507666	CABP1/S100A13/S100A14/S100A16/S100A8/S100A9/STMN2/SYN1/TNNI3	9	2.40801	2.89007
GO:0071813	lipoprotein particle binding	5/650	31/18368	0.00432738	0.0633838	0.0528449	APOE/MSR1/SCARF1/STAB1/THBS1	5	2.36377	4.55782
GO:0071814	protein-lipid complex binding	5/650	31/18368	0.00432738	0.0633838	0.0528449	APOE/MSR1/SCARF1/STAB1/THBS1	5	2.36377	4.55782
GO:0004955	prostaglandin receptor activity	3/650	10/18368	0.00439375	0.0633838	0.0528449	PPARG/PTGER4/PTGFR	3	2.35717	8.47754
GO:0050786	RAGE receptor binding	3/650	10/18368	0.00439375	0.0633838	0.0528449	S100A13/S100A8/S100A9	3	2.35717	8.47754
GO:0005543	phospholipid binding	28/650	466/18368	0.00467792	0.0662564	0.0552398	ABCG1/ADAP2/APOE/ARAP2/ARHGAP26/ATP8B1/BIN1/BIN2/BTK/CPNE7/DPEP1/EPDR1/FES/GSN/HIP1R/MAP1LC3A/MTSS1/NCF1/OBSCN/PICALM/PLA2G4A/PLCD1/PTAFR/STXBP6/SYT9/THBS1/TNFAIP8L3/WNT5A	28	2.32995	1.69793
GO:0022836	gated channel activity	22/650	340/18368	0.00495935	0.0689881	0.0575173	ABCC9/ANO1/ASIC4/CHRNG/CNGA3/CNR1/CYBB/GRIA1/GRIK1/GRIK2/KCNA3/KCNIP1/KCNJ15/KCNJ5/KCNJ8/KCNK12/KCNT1/SCN1B/SCN3A/SCN7A/TMEM63C/TRPM2	22	2.30458	1.82849
GO:0001618	virus receptor activity	8/650	76/18368	0.00535148	0.0731369	0.0609762	CCR5/CD55/CD86/CLEC5A/EFNB2/HTR2A/MRC1/SELPLG	8	2.27153	2.97457
GO:0008200	ion channel inhibitor activity	5/650	33/18368	0.00570398	0.0739269	0.0616349	NEDD4L/PDZD3/SCN1B/TNNI3/WNK2	5	2.24382	4.28159
GO:0140272	exogenous protein binding	8/650	77/18368	0.0057918	0.0739269	0.0616349	CCR5/CD55/CD86/CLEC5A/EFNB2/HTR2A/MRC1/SELPLG	8	2.23719	2.93594
GO:0004954	prostanoid receptor activity	3/650	11/18368	0.00588378	0.0739269	0.0616349	PPARG/PTGER4/PTGFR	3	2.23034	7.70685
GO:0019864	IgG binding	3/650	11/18368	0.00588378	0.0739269	0.0616349	FCER1G/FCGR1A/FCGR2B	3	2.23034	7.70685
GO:0097493	structural molecule activity conferring elasticity	3/650	11/18368	0.00588378	0.0739269	0.0616349	ELN/EMILIN2/TTN	3	2.23034	7.70685
GO:0016248	channel inhibitor activity	5/650	34/18368	0.00649656	0.0803305	0.0669738	NEDD4L/PDZD3/SCN1B/TNNI3/WNK2	5	2.18732	4.15566
GO:0097677	STAT family protein binding	3/650	12/18368	0.00764075	0.0926892	0.0772775	CEBPA/PPARG/SPI1	3	2.11686	7.06462
GO:0005096	GTPase activator activity	27/650	462/18368	0.00773401	0.0926892	0.0772775	ADAP2/AGFG2/ALS2CL/ARAP2/ARHGAP26/ARHGAP30/ARHGDIB/ARHGEF3/BCAR3/CYTH4/DENND2A/DENND2C/DOCK4/DOCK8/GRTP1/NCKAP1L/NRP1/OBSCN/PLEKHG6/RAPGEF3/RASGRP4/RGS1/RGS16/RGS20/SIPA1L1/TBC1D16/VAV3	27	2.1116	1.65147
GO:0004114	3',5'-cyclic-nucleotide phosphodiesterase activity	4/650	23/18368	0.00804944	0.092739	0.077319	PDE1B/PDE4C/PDE6A/PDE8B	4	2.09423	4.91452
GO:0019865	immunoglobulin binding	4/650	23/18368	0.00804944	0.092739	0.077319	FCAR/FCER1G/FCGR1A/FCGR2B	4	2.09423	4.91452
GO:0016799	hydrolase activity, hydrolyzing N-glycosyl compounds	6/650	50/18368	0.0081214	0.092739	0.077319	IL18R1/IL1RAP/IL1RL1/PIK3AP1/TLR2/TLR7	6	2.09037	3.39102
GO:0005546	phosphatidylinositol-4,5-bisphosphate binding	8/650	82/18368	0.00841939	0.092739	0.077319	ADAP2/GSN/HIP1R/OBSCN/PICALM/PLCD1/STXBP6/SYT9	8	2.07472	2.75692
GO:0005261	cation channel activity	21/650	335/18368	0.00843361	0.092739	0.077319	ABCC9/ANO1/ASIC4/CHRNG/CNGA3/CNR1/GRIA1/GRIK1/GRIK2/KCNA3/KCNIP1/KCNJ15/KCNJ5/KCNJ8/KCNK12/KCNT1/SCN1B/SCN3A/SCN7A/TMEM63C/TRPM2	21	2.07399	1.77143
GO:0030695	GTPase regulator activity	28/650	488/18368	0.00857151	0.092739	0.077319	ADAP2/AGFG2/ALS2CL/ARAP2/ARHGAP26/ARHGAP30/ARHGDIB/ARHGEF3/BCAR3/CYTH4/DENND2A/DENND2C/DOCK4/DOCK8/GRTP1/NCKAP1L/NRP1/OBSCN/PLEKHG6/RAPGEF3/RASGRP4/RGS1/RGS16/RGS20/SIPA1L1/TBC1D16/VAV3/WAS	28	2.06694	1.62139
GO:0060589	nucleoside-triphosphatase regulator activity	28/650	488/18368	0.00857151	0.092739	0.077319	ADAP2/AGFG2/ALS2CL/ARAP2/ARHGAP26/ARHGAP30/ARHGDIB/ARHGEF3/BCAR3/CYTH4/DENND2A/DENND2C/DOCK4/DOCK8/GRTP1/NCKAP1L/NRP1/OBSCN/PLEKHG6/RAPGEF3/RASGRP4/RGS1/RGS16/RGS20/SIPA1L1/TBC1D16/VAV3/WAS	28	2.06694	1.62139
GO:0050431	transforming growth factor beta binding	4/650	24/18368	0.00939386	0.0991667	0.082678	ENG/LTBP3/NRROS/THBS1	4	2.02716	4.70974
GO:0016840	carbon-nitrogen lyase activity	3/650	13/18368	0.0096748	0.0991667	0.082678	ASL/HAL/SDS	3	2.01436	6.52118
GO:0106019	phosphatidylinositol-4,5-bisphosphate phosphatase activity	3/650	13/18368	0.0096748	0.0991667	0.082678	INPP4B/INPP5D/SYNJ2	3	2.01436	6.52118
GO:0140333	glycerophospholipid flippase activity	3/650	13/18368	0.0096748	0.0991667	0.082678	ATP10A/ATP8B1/MFSD2A	3	2.01436	6.52118
GO:0005267	potassium channel activity	10/650	121/18368	0.010793	0.107248	0.0894155	ABCC9/GRIK1/GRIK2/KCNA3/KCNIP1/KCNJ15/KCNJ5/KCNJ8/KCNK12/KCNT1	10	1.96686	2.33541
GO:0004112	cyclic-nucleotide phosphodiesterase activity	4/650	25/18368	0.0108762	0.107248	0.0894155	PDE1B/PDE4C/PDE6A/PDE8B	4	1.96352	4.52135
GO:0005242	inward rectifier potassium channel activity	4/650	25/18368	0.0108762	0.107248	0.0894155	ABCC9/KCNJ15/KCNJ5/KCNJ8	4	1.96352	4.52135
GO:0005547	phosphatidylinositol-3,4,5-trisphosphate binding	5/650	39/18368	0.0116357	0.113303	0.0944639	ADAP2/ARAP2/BTK/HIP1R/OBSCN	5	1.93421	3.62288
GO:0005244	voltage-gated ion channel activity	14/650	201/18368	0.0124275	0.117333	0.0978234	ABCC9/ANO1/CNR1/CYBB/KCNA3/KCNIP1/KCNJ15/KCNJ5/KCNJ8/KCNK12/KCNT1/SCN1B/SCN3A/SCN7A	14	1.90562	1.96825
GO:0022832	voltage-gated channel activity	14/650	201/18368	0.0124275	0.117333	0.0978234	ABCC9/ANO1/CNR1/CYBB/KCNA3/KCNIP1/KCNJ15/KCNJ5/KCNJ8/KCNK12/KCNT1/SCN1B/SCN3A/SCN7A	14	1.90562	1.96825
GO:0004435	phosphatidylinositol phospholipase C activity	4/650	26/18368	0.0125014	0.117333	0.0978234	BDKRB2/CCR5/PLCB2/PLCD1	4	1.90304	4.34746
GO:0015276	ligand-gated ion channel activity	11/650	143/18368	0.0128223	0.117512	0.0979733	ABCC9/ASIC4/CHRNG/CNGA3/GRIA1/GRIK1/GRIK2/KCNJ15/KCNJ5/KCNJ8/TRPM2	11	1.89203	2.17373
GO:0022834	ligand-gated channel activity	11/650	143/18368	0.0128223	0.117512	0.0979733	ABCC9/ASIC4/CHRNG/CNGA3/GRIA1/GRIK1/GRIK2/KCNJ15/KCNJ5/KCNJ8/TRPM2	11	1.89203	2.17373
GO:0045499	chemorepellent activity	4/650	27/18368	0.0142739	0.12366	0.103098	FLRT2/NRG1/SEMA3D/SEMA3E	4	1.84546	4.18644
GO:0140326	ATPase-coupled intramembrane lipid transporter activity	4/650	27/18368	0.0142739	0.12366	0.103098	ABCG1/ATP10A/ATP8B1/MFSD2A	4	1.84546	4.18644
GO:0033293	monocarboxylic acid binding	7/650	73/18368	0.014576	0.12366	0.103098	CRABP1/CRABP2/FABP4/NR2F2/PPARG/S100A8/S100A9	7	1.83636	2.70972
GO:0001846	opsonin binding	3/650	15/18368	0.0146042	0.12366	0.103098	ITGAM/ITGB2/MEGF10	3	1.83552	5.65169
GO:0004115	3',5'-cyclic-AMP phosphodiesterase activity	3/650	15/18368	0.0146042	0.12366	0.103098	PDE1B/PDE4C/PDE8B	3	1.83552	5.65169
GO:0004953	icosanoid receptor activity	3/650	15/18368	0.0146042	0.12366	0.103098	PPARG/PTGER4/PTGFR	3	1.83552	5.65169
GO:0005161	platelet-derived growth factor receptor binding	3/650	15/18368	0.0146042	0.12366	0.103098	LYN/PDGFB/PDGFD	3	1.83552	5.65169
GO:0004629	phospholipase C activity	4/650	28/18368	0.0161977	0.135677	0.113118	BDKRB2/CCR5/PLCB2/PLCD1	4	1.79055	4.03692
GO:0004222	metalloendopeptidase activity	9/650	111/18368	0.0169981	0.137443	0.11459	ADAM28/ADAMDEC1/ADAMTS9/MMP1/MMP12/MMP16/MMP3/MMP9/PAPPA2	9	1.7696	2.29123
GO:0061134	peptidase regulator activity	15/650	230/18368	0.0171675	0.137443	0.11459	ANOS1/ATP2A3/BIN1/COL28A1/COL7A1/CTSC/DPEP1/NGF/PCOLCE2/PI15/SERPINB1/SERPINB10/SERPINB12/SERPINE2/TIMP4	15	1.76529	1.84294
GO:0015347	sodium-independent organic anion transmembrane transporter activity	3/650	16/18368	0.0175099	0.137443	0.11459	SLCO2A1/SLCO2B1/SLCO4A1	3	1.75672	5.29846
GO:0019841	retinol binding	3/650	16/18368	0.0175099	0.137443	0.11459	CRABP1/CRABP2/RBP1	3	1.75672	5.29846
GO:0042577	lipid phosphatase activity	3/650	16/18368	0.0175099	0.137443	0.11459	EPHX2/PLPP6/PLPPR2	3	1.75672	5.29846
GO:0140327	flippase activity	3/650	16/18368	0.0175099	0.137443	0.11459	ATP10A/ATP8B1/MFSD2A	3	1.75672	5.29846
GO:0098631	cell adhesion mediator activity	6/650	59/18368	0.0176604	0.137443	0.11459	BAIAP2L1/BCAM/EMB/GLDN/JUP/STXBP6	6	1.753	2.87374
GO:0008237	metallopeptidase activity	13/650	190/18368	0.0178789	0.137443	0.11459	ADAM28/ADAMDEC1/ADAMTS9/CPQ/CPXM2/DPEP1/LTA4H/MMP1/MMP12/MMP16/MMP3/MMP9/PAPPA2	13	1.74766	1.93347
GO:0001664	G protein-coupled receptor binding	18/650	295/18368	0.0179964	0.137443	0.11459	ADCYAP1/APELA/BAMBI/BDKRB2/CTHRC1/CXCL1/CXCL8/EDNRB/GNA15/GNAT1/MARCO/PRLH/REEP1/RSPO1/S100A14/SHANK1/WNT2/WNT5A	18	1.74481	1.72425
GO:0043325	phosphatidylinositol-3,4-bisphosphate binding	4/650	29/18368	0.0182764	0.138227	0.115243	ADAP2/HIP1R/NCF1/OBSCN	4	1.73811	3.89772
GO:0001784	phosphotyrosine residue binding	5/650	44/18368	0.0190122	0.142409	0.11873	BCAR3/FGR/PTPN6/SAMSN1/SYK	5	1.72097	3.21119
GO:0005149	interleukin-1 receptor binding	3/650	17/18368	0.0207136	0.149923	0.124995	IL1B/IL1RAP/IL1RN	3	1.68374	4.98679
GO:0005324	long-chain fatty acid transporter activity	3/650	17/18368	0.0207136	0.149923	0.124995	FABP4/MFSD2A/SLC27A2	3	1.68374	4.98679
GO:0008525	phosphatidylcholine transporter activity	3/650	17/18368	0.0207136	0.149923	0.124995	ABCG1/ATP10A/ATP8B1	3	1.68374	4.98679
GO:0004715	non-membrane spanning protein tyrosine kinase activity	5/650	45/18368	0.0207852	0.149923	0.124995	BTK/FES/FGR/LYN/SYK	5	1.68225	3.13983
GO:0005319	lipid transporter activity	11/650	154/18368	0.0211578	0.15121	0.126068	ABCB11/ABCG1/APOE/ATP10A/ATP8B1/FABP4/MFSD2A/SLC27A2/SLCO2A1/SLCO2B1/TNFAIP8L3	11	1.67453	2.01846
GO:0043177	organic acid binding	10/650	135/18368	0.0217707	0.154176	0.128541	CRABP1/CRABP2/DDAH2/DPYS/GPR143/NR2F2/PPARG/S100A8/S100A9/THNSL2	10	1.66213	2.09322
GO:0099106	ion channel regulator activity	10/650	139/18368	0.0260289	0.182671	0.152298	ABCC9/KCNIP1/NEDD4L/PDZD3/SCN1B/SNTA1/TNNI3/TSPAN13/VAMP8/WNK2	10	1.58454	2.03298
GO:0004653	polypeptide N-acetylgalactosaminyltransferase activity	3/650	19/18368	0.0280183	0.189577	0.158055	GALNT12/GALNT13/GALNT6	3	1.55256	4.46186
GO:0004970	ionotropic glutamate receptor activity	3/650	19/18368	0.0280183	0.189577	0.158055	GRIA1/GRIK1/GRIK2	3	1.55256	4.46186
GO:0016918	retinal binding	3/650	19/18368	0.0280183	0.189577	0.158055	CRABP1/CRABP2/RBP1	3	1.55256	4.46186
GO:0005154	epidermal growth factor receptor binding	4/650	33/18368	0.0281993	0.189577	0.158055	EFEMP1/EREG/HBEGF/VAV3	4	1.54976	3.42527
GO:0004725	protein tyrosine phosphatase activity	8/650	102/18368	0.0282296	0.189577	0.158055	DUSP6/EYA1/EYA2/EYA4/PTPN6/PTPRC/PTPRD/PTPRK	8	1.54929	2.21635
GO:0098632	cell-cell adhesion mediator activity	5/650	49/18368	0.0289407	0.192627	0.160599	BAIAP2L1/EMB/GLDN/JUP/STXBP6	5	1.53849	2.88352
GO:0030165	PDZ domain binding	7/650	84/18368	0.0291785	0.192627	0.160599	DOCK4/DTNA/GRIA1/LNX1/MPP3/NKD1/SNTA1	7	1.53494	2.35487
GO:0008376	acetylgalactosaminyltransferase activity	4/650	34/18368	0.031093	0.203541	0.169698	B4GALNT4/GALNT12/GALNT13/GALNT6	4	1.50734	3.32452
GO:0001972	retinoic acid binding	3/650	20/18368	0.0321175	0.205451	0.17129	CRABP1/CRABP2/NR2F2	3	1.49326	4.23877
GO:0030296	protein tyrosine kinase activator activity	3/650	20/18368	0.0321175	0.205451	0.17129	ANGPT4/EFNA5/NRG1	3	1.49326	4.23877
GO:0030246	carbohydrate binding	16/650	271/18368	0.032176	0.205451	0.17129	ADGRL2/ASGR2/CLEC11A/CLEC3B/CLEC4A/CLEC4D/CLEC4F/CLEC5A/ENG/GAL3ST3/GALNT12/GALNT13/GALNT6/HK3/MRC1/SIGLEC1	16	1.49247	1.6684
GO:0046873	metal ion transmembrane transporter activity	23/650	430/18368	0.0329663	0.208786	0.174071	ABCC9/ASIC4/ATP2A3/CNR1/GRIK1/GRIK2/KCNA3/KCNIP1/KCNJ15/KCNJ5/KCNJ8/KCNK12/KCNT1/MFSD2A/NIPAL2/NIPAL4/SCN1B/SCN3A/SCN7A/SLC11A1/SLC40A1/SLC4A4/TRPM2	23	1.48193	1.5115
GO:0016247	channel regulator activity	10/650	145/18368	0.0334873	0.210376	0.175396	ABCC9/KCNIP1/NEDD4L/PDZD3/SCN1B/SNTA1/TNNI3/TSPAN13/VAMP8/WNK2	10	1.47512	1.94886
GO:0030414	peptidase inhibitor activity	12/650	187/18368	0.0343651	0.214163	0.178554	ANOS1/BIN1/COL28A1/COL7A1/DPEP1/NGF/PI15/SERPINB1/SERPINB10/SERPINB12/SERPINE2/TIMP4	12	1.46388	1.81338
GO:0016791	phosphatase activity	16/650	275/18368	0.0360614	0.217629	0.181443	DUSP6/EPHX2/EYA1/EYA2/EYA4/INPP4B/INPP5D/NOCT/PLPP6/PLPPR2/PPM1H/PTPN6/PTPRC/PTPRD/PTPRK/SYNJ2	16	1.44296	1.64413
GO:1902936	phosphatidylinositol bisphosphate binding	8/650	107/18368	0.0360937	0.217629	0.181443	ADAP2/GSN/HIP1R/OBSCN/PICALM/PLCD1/STXBP6/SYT9	8	1.44257	2.11278
GO:0004879	nuclear receptor activity	5/650	52/18368	0.0362194	0.217629	0.181443	AHR/NR1H3/NR2F2/PPARG/THRB	5	1.44106	2.71716
GO:0098531	ligand-activated transcription factor activity	5/650	52/18368	0.0362194	0.217629	0.181443	AHR/NR1H3/NR2F2/PPARG/THRB	5	1.44106	2.71716
GO:0051219	phosphoprotein binding	7/650	88/18368	0.036318	0.217629	0.181443	BCAR3/DPYS/FGR/LYN/PTPN6/SAMSN1/SYK	7	1.43988	2.24783
GO:0008236	serine-type peptidase activity	12/650	191/18368	0.0394147	0.229789	0.191582	CFB/CTSC/CTSS/MMP1/MMP12/MMP3/MMP9/PCSK6/PRCP/PRSS23/RHBDL2/ST14	12	1.40434	1.7754
GO:0005109	frizzled binding	4/650	37/18368	0.0407863	0.229789	0.191582	BAMBI/CTHRC1/WNT2/WNT5A	4	1.38949	3.05497
GO:0071855	neuropeptide receptor binding	4/650	37/18368	0.0407863	0.229789	0.191582	ADCYAP1/APELA/PRLH/SHANK1	4	1.38949	3.05497
GO:0005537	mannose binding	3/650	22/18368	0.0411969	0.229789	0.191582	CLEC4A/CLEC4D/MRC1	3	1.38514	3.85343
GO:0008047	enzyme activator activity	8/650	110/18368	0.0414591	0.229789	0.191582	APOE/BTK/CXCL1/HSPB2/MMP16/NCF1/PDGFB/PSMC3IP	8	1.38238	2.05516
GO:0005506	iron ion binding	10/650	151/18368	0.0423266	0.229789	0.191582	AGMO/ALOX5/AOX1/CDO1/CH25H/CYP1A1/FTL/PTGIS/SCD5/XDH	10	1.37339	1.87142
GO:1901981	phosphatidylinositol phosphate binding	11/650	173/18368	0.0439801	0.229789	0.191582	ADAP2/ARAP2/BTK/GSN/HIP1R/OBSCN/PICALM/PLA2G4A/PLCD1/STXBP6/SYT9	11	1.35674	1.79678
GO:0005501	retinoid binding	4/650	38/18368	0.0443564	0.229789	0.191582	CRABP1/CRABP2/NR2F2/RBP1	4	1.35304	2.97457
GO:0019840	isoprenoid binding	4/650	38/18368	0.0443564	0.229789	0.191582	CRABP1/CRABP2/NR2F2/RBP1	4	1.35304	2.97457
GO:0140303	intramembrane lipid transporter activity	4/650	38/18368	0.0443564	0.229789	0.191582	ABCG1/ATP10A/ATP8B1/MFSD2A	4	1.35304	2.97457
GO:0017171	serine hydrolase activity	12/650	195/18368	0.0449637	0.229789	0.191582	CFB/CTSC/CTSS/MMP1/MMP12/MMP3/MMP9/PCSK6/PRCP/PRSS23/RHBDL2/ST14	12	1.34714	1.73898
GO:0004252	serine-type endopeptidase activity	11/650	174/18368	0.0455214	0.229789	0.191582	CFB/CTSC/CTSS/MMP1/MMP12/MMP3/MMP9/PCSK6/PRSS23/RHBDL2/ST14	11	1.34178	1.78645
GO:0005248	voltage-gated sodium channel activity	3/650	23/18368	0.046169	0.229789	0.191582	SCN1B/SCN3A/SCN7A	3	1.33565	3.68589
GO:0070412	R-SMAD binding	3/650	23/18368	0.046169	0.229789	0.191582	LDLRAD4/PPARG/SMAD6	3	1.33565	3.68589
GO:0016829	lyase activity	12/650	196/18368	0.0464312	0.229789	0.191582	ADCY7/ALDOC/ASL/CA12/CYP1A1/HAL/ME3/NPL/POLQ/PTGIS/RNASE2/SDS	12	1.33319	1.73011
GO:0005384	manganese ion transmembrane transporter activity	2/650	10/18368	0.0466068	0.229789	0.191582	SLC11A1/TRPM2	2	1.33155	5.65169
GO:0008239	dipeptidyl-peptidase activity	2/650	10/18368	0.0466068	0.229789	0.191582	CTSC/PRCP	2	1.33155	5.65169
GO:0016175	superoxide-generating NAD(P)H oxidase activity	2/650	10/18368	0.0466068	0.229789	0.191582	CYBB/NCF1	2	1.33155	5.65169
GO:0016176	superoxide-generating NADPH oxidase activator activity	2/650	10/18368	0.0466068	0.229789	0.191582	NCF1/PDGFB	2	1.33155	5.65169
GO:0016303	1-phosphatidylinositol-3-kinase activity	2/650	10/18368	0.0466068	0.229789	0.191582	PIK3CD/PIK3CG	2	1.33155	5.65169
GO:0019869	chloride channel inhibitor activity	2/650	10/18368	0.0466068	0.229789	0.191582	VAMP8/WNK2	2	1.33155	5.65169
GO:0034596	phosphatidylinositol phosphate 4-phosphatase activity	2/650	10/18368	0.0466068	0.229789	0.191582	INPP4B/SYNJ2	2	1.33155	5.65169
GO:0034713	type I transforming growth factor beta receptor binding	2/650	10/18368	0.0466068	0.229789	0.191582	ENG/SMAD6	2	1.33155	5.65169
GO:0035374	chondroitin sulfate binding	2/650	10/18368	0.0466068	0.229789	0.191582	MDK/RTN4RL1	2	1.33155	5.65169
GO:0043208	glycosphingolipid binding	2/650	10/18368	0.0466068	0.229789	0.191582	EPDR1/LYN	2	1.33155	5.65169
GO:0046030	inositol trisphosphate phosphatase activity	2/650	10/18368	0.0466068	0.229789	0.191582	INPP4B/INPP5D	2	1.33155	5.65169
GO:0052813	phosphatidylinositol bisphosphate kinase activity	2/650	10/18368	0.0466068	0.229789	0.191582	PIK3CD/PIK3CG	2	1.33155	5.65169
GO:0071723	lipopeptide binding	2/650	10/18368	0.0466068	0.229789	0.191582	CD14/TLR2	2	1.33155	5.65169
GO:0045309	protein phosphorylated amino acid binding	5/650	56/18368	0.0475329	0.232881	0.194159	BCAR3/FGR/PTPN6/SAMSN1/SYK	5	1.32301	2.52308
GO:0005504	fatty acid binding	4/650	39/18368	0.0480959	0.234167	0.195231	FABP4/PPARG/S100A8/S100A9	4	1.31789	2.8983
GO:0031406	carboxylic acid binding	11/650	176/18368	0.0487141	0.235704	0.196513	CRABP1/CRABP2/EPDR1/FABP4/GPR143/NR2F2/PPARG/S100A8/S100A9/ST8SIA4/THNSL2	11	1.31234	1.76615
GO:0015079	potassium ion transmembrane transporter activity	10/650	155/18368	0.0490324	0.235779	0.196576	ABCC9/GRIK1/GRIK2/KCNA3/KCNIP1/KCNJ15/KCNJ5/KCNJ8/KCNK12/KCNT1	10	1.30952	1.82313
hsa05144	Malaria	12/345	50/9396	1.71124e-07	5.18506e-05	4.01691e-05	CXCL8/IL18/IL1B/IL6/ITGAL/ITGB2/MET/PECAM1/THBS1/THBS2/THBS4/TLR2	12	6.76669	6.53635
hsa04151	PI3K-Akt signaling pathway	33/345	362/9396	1.18578e-06	0.000126733	9.81811e-05	ANGPT2/ANGPT4/COL2A1/COL9A2/CREB5/CSF1R/EFNA5/EREG/IBSP/IL2RG/IL6/IL6R/IL7/ITGA8/ITGA9/ITGB8/LAMB3/MET/NGF/PDGFB/PDGFD/PIK3AP1/PIK3CD/PIK3CG/PPP2R2B/RET/SPP1/SYK/THBS1/THBS2/THBS4/TLR2/TNXB	33	5.92599	2.48273
hsa04820	Cytoskeleton in muscle cells	25/345	232/9396	1.25478e-06	0.000126733	9.81811e-05	ACTA1/ACTG2/ANK2/BGN/CAPN3/COL9A2/DES/DTNA/ELN/FMNL1/ITGA8/ITGA9/ITGB8/JUP/MYOM3/OBSCN/SNTA1/SYNE3/THBS1/THBS2/THBS4/TNNI1/TNNI3/TTN/XIRP2	25	5.90143	2.93478
hsa04666	Fc gamma R-mediated phagocytosis	15/345	99/9396	2.85915e-06	0.000216581	0.000167787	BIN1/FCGR1A/FCGR2B/GSN/INPP5D/LYN/MARCKS/NCF1/PIK3CD/PLA2G4A/PTPRC/RAC2/SYK/VAV3/WAS	15	5.54376	4.12648
hsa04015	Rap1 signaling pathway	22/345	212/9396	1.01834e-05	0.000617115	0.000478085	ADCY7/ANGPT2/ANGPT4/CNR1/CSF1R/DOCK4/EFNA5/ITGAL/ITGAM/ITGB2/LCP2/MET/NGF/PDGFB/PDGFD/PIK3CD/PLCB2/RAC2/RAPGEF3/SIPA1L1/THBS1/VAV3	22	4.99211	2.82625
hsa05202	Transcriptional misregulation in cancer	21/345	201/9396	1.4623e-05	0.000738461	0.000572093	BCL11B/CD14/CD86/CEBPA/CSF1R/CXCL8/DUSP6/EYA1/FCGR1A/IL1R2/IL6/ITGAM/JUP/MET/MLLT3/MMP3/MMP9/PAX8/PPARG/REL/SPI1	21	4.83496	2.84543
hsa05146	Amoebiasis	14/345	103/9396	2.20852e-05	0.000955975	0.000740603	CD14/CXCL1/CXCL8/GNA15/IL1B/IL1R2/IL6/ITGAM/ITGB2/LAMB3/PIK3CD/PLCB2/SERPINB10/TLR2	14	4.6559	3.70182
hsa04060	Cytokine-cytokine receptor interaction	26/345	298/9396	3.61209e-05	0.00126724	0.000981746	ACKR4/BMP4/CCR5/CSF1R/CSF2RB/CXCL1/CXCL8/IL10RA/IL18/IL18R1/IL1B/IL1R2/IL1RAP/IL1RL1/IL1RN/IL2RG/IL33/IL6/IL6R/IL7/LIF/NGF/RELL1/TNFSF18/TNFSF4/TNFSF8	26	4.44224	2.37619
hsa04664	Fc epsilon RI signaling pathway	11/345	69/9396	3.76409e-05	0.00126724	0.000981746	ALOX5/BTK/FCER1G/INPP5D/LCP2/LYN/PIK3CD/PLA2G4A/RAC2/SYK/VAV3	11	4.42434	4.34178
hsa04148	Efferocytosis	17/345	157/9396	6.10821e-05	0.00172447	0.00133596	ALOX5/ATP2A3/C1QA/C1QB/C1QC/CH25H/HAVCR2/MEGF10/NR1H3/PECAM1/PPARG/PTGER4/PTGS2/PTPN6/SCARF1/STAB1/THBS1	17	4.21409	2.94899
hsa04750	Inflammatory mediator regulation of TRP channels	13/345	99/9396	6.26044e-05	0.00172447	0.00133596	ADCY7/ASIC4/BDKRB2/F2RL1/HTR2A/IL1B/IL1RAP/NGF/PIK3CD/PLA2G4A/PLCB2/PRKCQ/PTGER4	13	4.2034	3.57628
hsa04514	Cell adhesion molecules	17/345	160/9396	7.75763e-05	0.0019588	0.0015175	CADM3/CD86/CLDN15/ICAM3/ITGA8/ITGA9/ITGAL/ITGAM/ITGB2/ITGB8/NEGR1/PECAM1/PTPRC/PTPRD/SELPLG/SIGLEC1/SLITRK6	17	4.11027	2.8937
hsa05150	Staphylococcus aureus infection	13/345	102/9396	8.57126e-05	0.00199573	0.00154611	C1QA/C1QB/C1QC/C5AR1/CFB/FCAR/FCGR1A/FCGR2B/ITGAL/ITGAM/ITGB2/PTAFR/SELPLG	13	4.06696	3.4711
hsa04512	ECM-receptor interaction	12/345	89/9396	9.22121e-05	0.00199573	0.00154611	COL2A1/COL9A2/IBSP/ITGA8/ITGA9/ITGB8/LAMB3/SPP1/THBS1/THBS2/THBS4/TNXB	12	4.03521	3.67211
hsa04510	Focal adhesion	19/345	203/9396	0.000165496	0.00320701	0.0024845	COL2A1/COL9A2/IBSP/ITGA8/ITGA9/ITGB8/LAMB3/MET/PARVG/PDGFB/PDGFD/PIK3CD/RAC2/SPP1/THBS1/THBS2/THBS4/TNXB/VAV3	19	3.78121	2.54907
hsa05221	Acute myeloid leukemia	10/345	68/9396	0.000170378	0.00320701	0.0024845	CD14/CEBPA/CSF1R/DUSP6/FCGR1A/ITGAM/JUP/LEF1/PIK3CD/SPI1	10	3.76859	4.00512
hsa05134	Legionellosis	9/345	56/9396	0.000179931	0.00320701	0.0024845	CD14/CXCL1/CXCL8/IL18/IL1B/IL6/ITGAM/ITGB2/TLR2	9	3.74489	4.37702
hsa04145	Phagosome	16/345	159/9396	0.000236997	0.00398944	0.00309066	CD14/CTSS/CYBB/FCAR/FCGR1A/FCGR2B/ITGAM/ITGB2/MARCO/MRC1/MSR1/NCF1/THBS1/THBS2/THBS4/TLR2	16	3.62526	2.74061
hsa04670	Leukocyte transendothelial migration	13/345	116/9396	0.000317581	0.00506458	0.00392357	CLDN15/CTNNA2/CYBB/ITGAL/ITGAM/ITGB2/MMP9/NCF1/PECAM1/PIK3CD/RAC2/RAPGEF3/VAV3	13	3.49815	3.05217
hsa05417	Lipid and atherosclerosis	19/345	216/9396	0.000367737	0.00540834	0.00418989	ABCG1/CD14/CXCL1/CXCL8/CYBB/CYP1A1/IL18/IL1B/IL6/LYN/MMP1/MMP3/MMP9/NCF1/PIK3CD/PLCB2/PPARG/TLR2/VAV3	19	3.43446	2.39565
hsa05142	Chagas disease	12/345	103/9396	0.000374835	0.00540834	0.00418989	BDKRB2/C1QA/C1QB/C1QC/CXCL8/GNA15/IL1B/IL6/PIK3CD/PLCB2/PPP2R2B/TLR2	12	3.42616	3.17298
hsa05323	Rheumatoid arthritis	11/345	95/9396	0.000688124	0.00947735	0.00734219	CD86/CXCL1/CXCL8/IL18/IL1B/IL6/ITGAL/ITGB2/MMP1/MMP3/TLR2	11	3.16233	3.1535
hsa04061	Viral protein interaction with cytokine and cytokine receptor	11/345	100/9396	0.0010604	0.0136744	0.0105937	ACKR4/CCR5/CSF1R/CXCL1/CXCL8/IL10RA/IL18/IL18R1/IL2RG/IL6/IL6R	11	2.97453	2.99583
hsa04072	Phospholipase D signaling pathway	14/345	149/9396	0.00113602	0.0136744	0.0105937	ADCY7/CXCL8/CYTH4/DGKI/FCER1G/PDGFB/PDGFD/PIK3CD/PIK3CG/PLA2G4A/PLCB2/PTGFR/RAPGEF3/SYK	14	2.94461	2.55897
hsa05412	Arrhythmogenic right ventricular cardiomyopathy	10/345	86/9396	0.00115681	0.0136744	0.0105937	ATP2A3/CTNNA2/DES/DTNA/ITGA8/ITGA9/ITGB8/JUP/LEF1/SNTA1	10	2.93674	3.16684
hsa05171	Coronavirus disease - COVID-19	19/345	238/9396	0.00120322	0.0136744	0.0105937	C1QA/C1QB/C1QC/C5AR1/CFB/CXCL8/CYBB/HBEGF/IL1B/IL6/IL6R/MMP1/MMP3/MX2/NRP1/PIK3CD/SYK/TLR2/TLR7	19	2.91965	2.17421
hsa05165	Human papillomavirus infection	24/345	333/9396	0.00121851	0.0136744	0.0105937	AXIN2/COL2A1/COL9A2/CREB5/DLG2/FZD10/IBSP/ITGA8/ITGA9/ITGB8/LAMB3/LFNG/MX2/PIK3CD/PPP2R2B/PTGER4/PTGS2/SPP1/THBS1/THBS2/THBS4/TNXB/WNT2/WNT5A	24	2.91417	1.96287
hsa04610	Complement and coagulation cascades	10/345	88/9396	0.00138221	0.0149575	0.0115877	BDKRB2/C1QA/C1QB/C1QC/C5AR1/CD55/CFB/ITGAM/ITGB2/SERPINE2	10	2.85943	3.09486
hsa04662	B cell receptor signaling pathway	10/345	91/9396	0.00178617	0.0186624	0.014458	BTK/FCGR2B/INPP5D/LYN/PIK3AP1/PIK3CD/PTPN6/RAC2/SYK/VAV3	10	2.74808	2.99283
hsa05133	Pertussis	9/345	78/9396	0.00213402	0.0214163	0.0165914	C1QA/C1QB/C1QC/CD14/CXCL8/IL1B/IL6/ITGAM/ITGB2	9	2.6708	3.14247
hsa04611	Platelet activation	12/345	126/9396	0.00224705	0.0214163	0.0165914	ADCY7/BTK/FCER1G/FERMT3/LCP2/LYN/PIK3CD/PIK3CG/PLA2G4A/PLCB2/SYK/VAMP8	12	2.64839	2.59379
hsa04380	Osteoclast differentiation	13/345	143/9396	0.0022727	0.0214163	0.0165914	ATP2A3/BTK/CSF1R/FCGR1A/FCGR2B/IL1B/LCP2/NCF1/PIK3CD/PPARG/SPI1/SYK/TYROBP	13	2.64346	2.47589
hsa05140	Leishmaniasis	9/345	79/9396	0.00233247	0.0214163	0.0165914	CYBB/FCGR1A/IL1B/ITGAM/ITGB2/NCF1/PTGS2/PTPN6/TLR2	9	2.63218	3.1027
hsa04657	IL-17 signaling pathway	10/345	95/9396	0.00246809	0.021995	0.0170397	CXCL1/CXCL8/IL1B/IL6/MMP1/MMP3/MMP9/PTGS2/S100A8/S100A9	10	2.60764	2.86682
hsa05152	Tuberculosis	15/345	182/9396	0.00283938	0.0245809	0.0190431	CD14/CTSS/FCER1G/FCGR1A/FCGR2B/IL10RA/IL18/IL1B/IL6/ITGAM/ITGB2/LSP1/MRC1/SYK/TLR2	15	2.54678	2.24462
hsa04360	Axon guidance	15/345	184/9396	0.00315234	0.0265322	0.0205547	ABLIM1/EFNA5/EFNB2/EPHA3/FES/MET/NRP1/NTN1/PIK3CD/RAC2/ROBO2/SEMA3D/SEMA3E/SLIT3/WNT5A	15	2.50137	2.22023
hsa05410	Hypertrophic cardiomyopathy	10/345	99/9396	0.0033447	0.0273903	0.0212195	ATP2A3/DES/DTNA/IL6/ITGA8/ITGA9/ITGB8/SNTA1/TNNI3/TTN	10	2.47564	2.75099
hsa04640	Hematopoietic cell lineage	10/345	100/9396	0.00359851	0.0286934	0.022229	CD14/CD55/CSF1R/FCGR1A/IL1B/IL1R2/IL6/IL6R/IL7/ITGAM	10	2.44388	2.72348
hsa05414	Dilated cardiomyopathy	10/345	105/9396	0.00510573	0.0396676	0.0307308	ADCY7/ATP2A3/DES/DTNA/ITGA8/ITGA9/ITGB8/SNTA1/TNNI3/TTN	10	2.29194	2.59379
hsa05167	Kaposi sarcoma-associated herpesvirus infection	15/345	196/9396	0.00568122	0.0425763	0.0329843	ANGPT2/CCR5/CD86/CXCL1/CXCL8/IL6/LEF1/LYN/MAP1LC3A/MAP1LC3C/PDGFB/PIK3CD/PIK3CG/PTGS2/SYK	15	2.24556	2.08429
hsa04020	Calcium signaling pathway	18/345	254/9396	0.00576116	0.0425763	0.0329843	ADCY7/ATP2A3/BDKRB2/CASQ1/EDNRB/GNA15/HTR2A/MET/NGF/PDE1B/PDGFB/PDGFD/PLCB2/PLCD1/PTAFR/PTGFR/RET/TRDN	18	2.23949	1.93002
hsa03320	PPAR signaling pathway	8/345	76/9396	0.00652756	0.0470917	0.0364823	FABP4/GK/ME3/MMP1/NR1H3/PPARG/SCD5/SLC27A2	8	2.18525	2.86682
hsa00590	Arachidonic acid metabolism	7/345	63/9396	0.00800805	0.0551463	0.0427224	ALOX5/EPHX2/LTA4H/PLA2G4A/PTGIS/PTGR1/PTGS2	7	2.09647	3.02609
hsa05217	Basal cell carcinoma	7/345	63/9396	0.00800805	0.0551463	0.0427224	AXIN2/BMP4/FZD10/HHIP/LEF1/WNT2/WNT5A	7	2.09647	3.02609
hsa04650	Natural killer cell mediated cytotoxicity	11/345	134/9396	0.0102238	0.0688403	0.0533312	FCER1G/ITGAL/ITGB2/LAT2/LCP2/PIK3CD/PTPN6/RAC2/SYK/TYROBP/VAV3	11	1.99039	2.23569
hsa05143	African trypanosomiasis	5/345	37/9396	0.0107545	0.0708394	0.0548799	F2RL1/IL18/IL1B/IL6/PLCB2	5	1.96841	3.68038
hsa04668	TNF signaling pathway	10/345	119/9396	0.0120199	0.07749	0.0600322	CREB5/CXCL1/IL18R1/IL1B/IL6/LIF/MMP3/MMP9/PIK3CD/PTGS2	10	1.9201	2.28864
hsa04390	Hippo signaling pathway	12/345	157/9396	0.0128142	0.0808895	0.0626659	AXIN2/BBC3/BMP4/CTNNA2/DLG2/FZD10/ITGB2/LEF1/NKD1/PPP2R2B/WNT2/WNT5A	12	1.89231	2.08164
hsa04613	Neutrophil extracellular trap formation	14/345	196/9396	0.0131611	0.0813838	0.0630487	C5AR1/CYBB/FCGR1A/ITGAL/ITGAM/ITGB2/NCF1/PIK3CD/PLCB2/RAC2/SELPLG/SYK/TLR2/TLR7	14	1.88071	1.94534
hsa04382	Cornified envelope formation	15/345	217/9396	0.0138533	0.0829757	0.064282	CLDN15/COL7A1/EPHX2/HAL/JUP/LAMB3/PCSK6/PPL/PPP2R2B/S100A13/S100A14/S100A16/S100A8/S100A9/ST14	15	1.85845	1.88259
hsa05416	Viral myocarditis	7/345	70/9396	0.0139662	0.0829757	0.064282	CD55/CD86/DTNA/ITGAL/ITGB2/RAC2/SNTA1	7	1.85492	2.72348
hsa04064	NF-kappa B signaling pathway	9/345	105/9396	0.0148807	0.0867087	0.067174	BTK/CD14/CXCL1/CXCL8/IL1B/LYN/PRKCQ/PTGS2/SYK	9	1.82738	2.33441
hsa05219	Bladder cancer	5/345	41/9396	0.0164183	0.093863	0.0727165	CXCL8/HBEGF/MMP1/MMP9/THBS1	5	1.78467	3.32131
hsa04936	Alcoholic liver disease	11/345	144/9396	0.0168561	0.0945817	0.0732733	C1QA/C1QB/C1QC/C5AR1/CD14/CXCL1/CXCL8/IL1B/IL6/LEF1/SCD5	11	1.77324	2.08043
hsa00562	Inositol phosphate metabolism	7/345	73/9396	0.0173022	0.0953191	0.0738446	INPP4B/INPP5D/PIK3CD/PIK3CG/PLCB2/PLCD1/SYNJ2	7	1.7619	2.61155
hsa05205	Proteoglycans in cancer	14/345	204/9396	0.0180905	0.0961789	0.0745106	ANK2/FZD10/HBEGF/HPSE/HSPB2/MET/MMP9/PIK3CD/PTPN6/THBS1/TLR2/VAV3/WNT2/WNT5A	14	1.74255	1.86905
hsa04216	Ferroptosis	5/345	42/9396	0.0180931	0.0961789	0.0745106	CYBB/FTL/MAP1LC3A/MAP1LC3C/SLC40A1	5	1.74249	3.24224
hsa04620	Toll-like receptor signaling pathway	9/345	109/9396	0.0186037	0.0971883	0.0752926	CD14/CD86/CXCL8/IL1B/IL6/PIK3CD/SPP1/TLR2/TLR7	9	1.7304	2.24874
hsa04928	Parathyroid hormone synthesis, secretion and action	9/345	115/9396	0.0253945	0.128703	0.0997075	ADCY7/CREB5/EGR1/HBEGF/MAFB/MMP16/PDE4C/PLCB2/WNK2	9	1.59526	2.13142
hsa04062	Chemokine signaling pathway	13/345	193/9396	0.0254858	0.128703	0.0997075	ADCY7/CCR5/CXCL1/CXCL8/FGR/LYN/NCF1/PIK3CD/PIK3CG/PLCB2/RAC2/VAV3/WAS	13	1.5937	1.83447
hsa04261	Adrenergic signaling in cardiomyocytes	11/345	154/9396	0.0262787	0.130532	0.101124	ADCY7/ATP2A3/CREB5/PIK3CG/PLCB2/PPP1R1A/PPP2R2B/RAPGEF3/SCN1B/SCN7A/TNNI3	11	1.5804	1.94534
hsa01521	EGFR tyrosine kinase inhibitor resistance	7/345	80/9396	0.0271938	0.132899	0.102958	IL6/IL6R/MET/NRG1/PDGFB/PDGFD/PIK3CD	7	1.56553	2.38304
hsa04010	MAPK signaling pathway	18/345	300/9396	0.0277483	0.133456	0.10339	ANGPT2/ANGPT4/CD14/CSF1R/DUSP6/EFNA5/EREG/IL1B/IL1RAP/MAPK8IP1/MET/NGF/PDGFB/PDGFD/PLA2G4A/RAC2/RASGRP4/RET	18	1.55676	1.63409
hsa05135	Yersinia infection	10/345	138/9396	0.0304973	0.144386	0.111857	CXCL8/IL18/IL1B/IL6/LCP2/MEFV/PIK3CD/RAC2/VAV3/WAS	10	1.51574	1.97353
hsa04933	AGE-RAGE signaling pathway in diabetic complications	8/345	101/9396	0.0319882	0.149114	0.11552	CXCL8/CYBB/EGR1/IL1B/IL6/PIK3CD/PLCB2/PLCD1	8	1.49501	2.15721
hsa05321	Inflammatory bowel disease	6/345	66/9396	0.0336104	0.154302	0.11954	IL18/IL18R1/IL1B/IL2RG/IL6/TLR2	6	1.47353	2.47589
hsa05418	Fluid shear stress and atherosclerosis	10/345	142/9396	0.0361	0.163258	0.126477	BMP4/IL1B/IL1R2/MMP9/NCF1/NQO1/PDGFB/PECAM1/PIK3CD/RAC2	10	1.44249	1.91794
hsa04024	cAMP signaling pathway	14/345	226/9396	0.0388497	0.168732	0.130718	ADCY7/ADCYAP1/ATP2A3/CNGA3/CREB5/GRIA1/HHIP/PDE4C/PIK3CD/RAC2/RAPGEF3/SOX9/TNNI3/VAV3	14	1.41061	1.68711
hsa04625	C-type lectin receptor signaling pathway	8/345	105/9396	0.038981	0.168732	0.130718	CLEC4D/FCER1G/IL1B/IL6/LSP1/PIK3CD/PTGS2/SYK	8	1.40915	2.07503
hsa04974	Protein digestion and absorption	8/345	105/9396	0.038981	0.168732	0.130718	COL15A1/COL18A1/COL28A1/COL2A1/COL7A1/COL9A2/ELN/PRCP	8	1.40915	2.07503
hsa05215	Prostate cancer	8/345	106/9396	0.040877	0.173303	0.13426	CREB5/IL1R2/LEF1/MMP3/MMP9/PDGFB/PDGFD/PIK3CD	8	1.38852	2.05546
hsa04913	Ovarian steroidogenesis	5/345	52/9396	0.041181	0.173303	0.13426	ADCY7/ALOX5/CYP1A1/PLA2G4A/PTGS2	5	1.3853	2.61873
hsa00512	Mucin type O-glycan biosynthesis	4/345	36/9396	0.0417575	0.173322	0.134274	GALNT12/GALNT13/GALNT6/GCNT4	4	1.37927	3.02609
hsa04630	JAK-STAT signaling pathway	11/345	168/9396	0.0451724	0.179633	0.139163	AOX1/CSF2RB/IL10RA/IL2RG/IL6/IL6R/IL7/LIF/PDGFB/PIK3CD/PTPN6	11	1.34513	1.78323
hsa05216	Thyroid cancer	4/345	37/9396	0.0455154	0.179633	0.139163	LEF1/PAX8/PPARG/RET	4	1.34184	2.9443
hsa05120	Epithelial cell signaling in Helicobacter pylori infection	6/345	71/9396	0.0455966	0.179633	0.139163	CXCL1/CXCL8/HBEGF/IGSF5/LYN/MET	6	1.34107	2.30153
hsa04621	NOD-like receptor signaling pathway	12/345	189/9396	0.0456494	0.179633	0.139163	CXCL1/CXCL8/CYBB/IL18/IL1B/IL6/MAP1LC3A/MAP1LC3C/MEFV/PLCB2/PSTPIP1/TRPM2	12	1.34057	1.72919
hsa04810	Regulation of actin cytoskeleton	14/345	232/9396	0.0466765	0.18132	0.140471	BDKRB2/GSN/ITGA8/ITGA9/ITGAL/ITGAM/ITGB2/ITGB8/NCKAP1L/PDGFB/PDGFD/PIK3CD/RAC2/VAV3	14	1.3309	1.64348
hsa04066	HIF-1 signaling pathway	8/345	110/9396	0.0490709	0.187314	0.145114	ALDOC/ANGPT2/ANGPT4/CYBB/HK3/IL6/IL6R/PIK3CD	8	1.30918	1.98071
hsa05340	Primary immunodeficiency	4/345	38/9396	0.0494559	0.187314	0.145114	ADA/BTK/IL2RG/PTPRC	4	1.30578	2.86682
