# Supplementary material for: PDGFD maintains ovine tail ADSCs in a proliferative state by suppressing CXCL8 and activating PI3K/MAPK signaling
Source: Front Vet Sci. 2026 Feb 13;13:1777426. doi: 10.3389/fvets.2026.1777426 (PMC12947266; doi:10.3389/fvets.2026.1777426)
Supplement: Supplementary file 7 [file Table_6.xlsx]

## Sheet: Sheet1
Supplementary Tables 5. GO and KEGG analysis of up-regulated DEGs
ID	Description	GeneRatio	BgRatio	pvalue	p.adjust	qvalue	geneID	Count	Enrichment.Score	Fold.Enrichment
GO:0030198	extracellular matrix organization	19/291	301/18723	2.70029e-07	0.000352449	0.000299492	ADAMTSL2/CCDC80/COL15A1/COL18A1/COL28A1/COL2A1/COL9A2/ECM2/ELN/ENG/FOXC1/FOXC2/HAS1/LAMB3/LTBP3/MMP16/POSTN/SOX9/TNXB	19	6.56859	4.06134
GO:0043062	extracellular structure organization	19/291	302/18723	2.84169e-07	0.000352449	0.000299492	ADAMTSL2/CCDC80/COL15A1/COL18A1/COL28A1/COL2A1/COL9A2/ECM2/ELN/ENG/FOXC1/FOXC2/HAS1/LAMB3/LTBP3/MMP16/POSTN/SOX9/TNXB	19	6.54642	4.04789
GO:0045229	external encapsulating structure organization	19/291	304/18723	3.14499e-07	0.000352449	0.000299492	ADAMTSL2/CCDC80/COL15A1/COL18A1/COL28A1/COL2A1/COL9A2/ECM2/ELN/ENG/FOXC1/FOXC2/HAS1/LAMB3/LTBP3/MMP16/POSTN/SOX9/TNXB	19	6.50238	4.02126
GO:0003205	cardiac chamber development	13/291	161/18723	1.44787e-06	0.000969957	0.000824216	ANK2/CITED2/ENG/FOXC1/FOXC2/ISL1/PAX8/SALL1/SHOX2/SMAD6/SMARCD3/TNNI3/XIRP2	13	5.83927	5.19517
GO:0003007	heart morphogenesis	16/291	246/18723	1.62825e-06	0.000969957	0.000824216	CITED2/COL2A1/ELN/ENG/EYA1/FOXC1/FOXC2/ISL1/PITX2/SHOX2/SMAD6/SMARCD3/SOX9/TMEM100/TNNI3/XIRP2	16	5.78828	4.18473
GO:0032330	regulation of chondrocyte differentiation	8/291	54/18723	1.73104e-06	0.000969957	0.000824216	EFEMP1/LTBP3/MDK/MKX/MUSTN1/SHOX2/SOX5/SOX9	8	5.76169	9.53188
GO:0003151	outflow tract morphogenesis	9/291	74/18723	2.13519e-06	0.0010255	0.000871413	CITED2/ELN/ENG/EYA1/FOXC1/FOXC2/ISL1/PITX2/SMAD6	9	5.67056	7.82516
GO:0003231	cardiac ventricle development	11/291	123/18723	3.49134e-06	0.00136995	0.00116411	CITED2/ENG/FOXC1/FOXC2/ISL1/PAX8/SALL1/SMAD6/SMARCD3/TNNI3/XIRP2	11	5.45701	5.754
GO:0048568	embryonic organ development	21/291	427/18723	3.66734e-06	0.00136995	0.00116411	ADA/CEBPA/CITED2/COL2A1/CTHRC1/EFEMP1/ENG/EYA1/FOXC1/FOXC2/GSC/HOXB6/MMP16/NR2F2/PAX8/PITX2/SALL1/SHOX2/SOBP/SOX9/TBX4	21	5.43565	3.16427
GO:0060047	heart contraction	15/291	241/18723	5.90723e-06	0.00198601	0.0016876	ABCC9/ADA/ANK2/BIN1/DES/GSN/HOPX/ISL1/JUP/KCNJ8/SCN1B/SHOX2/SNTA1/THRB/TNNI3	15	5.22862	4.00458
GO:0003015	heart process	15/291	251/18723	9.63467e-06	0.0029447	0.00250225	ABCC9/ADA/ANK2/BIN1/DES/GSN/HOPX/ISL1/JUP/KCNJ8/SCN1B/SHOX2/SNTA1/THRB/TNNI3	15	5.01616	3.84503
GO:0001657	ureteric bud development	9/291	91/18723	1.20257e-05	0.00294746	0.00250459	CRLF1/EYA1/FOXC1/FOXC2/PAX8/RET/SALL1/SMAD6/SOX9	9	4.91989	6.36332
GO:1903522	regulation of blood circulation	15/291	256/18723	1.21872e-05	0.00294746	0.00250459	ABCC9/ADA/ADRA2B/ANK2/BIN1/DES/HOPX/ISL1/JUP/SCN1B/SHOX2/SMTNL2/SNTA1/THRB/TNNI3	15	4.9141	3.76993
GO:0072163	mesonephric epithelium development	9/291	92/18723	1.31505e-05	0.00294746	0.00250459	CRLF1/EYA1/FOXC1/FOXC2/PAX8/RET/SALL1/SMAD6/SOX9	9	4.88106	6.29415
GO:0072164	mesonephric tubule development	9/291	92/18723	1.31505e-05	0.00294746	0.00250459	CRLF1/EYA1/FOXC1/FOXC2/PAX8/RET/SALL1/SMAD6/SOX9	9	4.88106	6.29415
GO:0061035	regulation of cartilage development	8/291	73/18723	1.73265e-05	0.00364072	0.00309368	EFEMP1/LTBP3/MDK/MKX/MUSTN1/SHOX2/SOX5/SOX9	8	4.76129	7.05098
GO:0001823	mesonephros development	9/291	96/18723	1.85918e-05	0.00367681	0.00312435	CRLF1/EYA1/FOXC1/FOXC2/PAX8/RET/SALL1/SMAD6/SOX9	9	4.73068	6.03189
GO:0048762	mesenchymal cell differentiation	14/291	236/18723	2.07314e-05	0.00378796	0.0032188	BAMBI/CITED2/ENG/EPHA3/FOXC1/FOXC2/GSC/ISL1/LDLRAD4/MDK/PITX2/RET/SOX9/TMEM100	14	4.68337	3.81679
GO:0008016	regulation of heart contraction	13/291	206/18723	2.14073e-05	0.00378796	0.0032188	ABCC9/ADA/ANK2/BIN1/DES/HOPX/ISL1/JUP/SCN1B/SHOX2/SNTA1/THRB/TNNI3	13	4.66944	4.0603
GO:1902110	positive regulation of mitochondrial membrane permeability involved in apoptotic process	6/291	38/18723	2.43241e-05	0.00408889	0.00347451	BBC3/BOK/EYA2/HIP1R/STPG1/TMEM14A	6	4.61396	10.159
GO:0048644	muscle organ morphogenesis	8/291	77/18723	2.57061e-05	0.00411543	0.00349706	ENG/FOXC1/FOXC2/GSC/ISL1/SHOX2/TNNI3/XIRP2	8	4.58996	6.6847
GO:0006936	muscle contraction	17/291	347/18723	3.29263e-05	0.00481635	0.00409267	ADA/ADRA2B/ANK2/BIN1/CASQ1/CRYAB/DES/DTNA/GSN/JUP/KCNJ8/MYOM3/RCSD1/SCN1B/SCN7A/SNTA1/TNNI3	17	4.48246	3.15211
GO:1902686	mitochondrial outer membrane permeabilization involved in programmed cell death	6/291	40/18723	3.29494e-05	0.00481635	0.00409267	BBC3/BOK/EYA2/HIP1R/STPG1/TMEM14A	6	4.48215	9.65103
GO:0071560	cellular response to transforming growth factor beta stimulus	14/291	250/18723	3.91459e-05	0.00548369	0.00465974	ADAMTSL2/BAMBI/CDKN1C/CITED2/CLEC3B/ENG/LDLRAD4/LTBP3/POSTN/PPARG/PTPRK/SMAD6/SOX5/SOX9	14	4.40731	3.60305
GO:0002062	chondrocyte differentiation	9/291	106/18723	4.11335e-05	0.00550121	0.00467463	COL2A1/EFEMP1/LTBP3/MDK/MKX/MUSTN1/SHOX2/SOX5/SOX9	9	4.3858	5.46285
GO:0048705	skeletal system morphogenesis	13/291	220/18723	4.25436e-05	0.00550121	0.00467463	CITED2/COL2A1/EYA1/FOXC1/FOXC2/GSC/HOXB6/LTBP3/MMP16/SHOX2/SOX5/SOX9/TBX4	13	4.37117	3.80192
GO:0035794	positive regulation of mitochondrial membrane permeability	6/291	43/18723	5.03276e-05	0.00567792	0.00482479	BBC3/BOK/EYA2/HIP1R/STPG1/TMEM14A	6	4.29819	8.9777
GO:2001239	regulation of extrinsic apoptotic signaling pathway in absence of ligand	6/291	43/18723	5.03276e-05	0.00567792	0.00482479	COL2A1/EYA1/EYA2/EYA4/IL7/RET	6	4.29819	8.9777
GO:0071559	response to transforming growth factor beta	14/291	256/18723	5.06656e-05	0.00567792	0.00482479	ADAMTSL2/BAMBI/CDKN1C/CITED2/CLEC3B/ENG/LDLRAD4/LTBP3/POSTN/PPARG/PTPRK/SMAD6/SOX5/SOX9	14	4.29529	3.51861
GO:0090596	sensory organ morphogenesis	14/291	256/18723	5.06656e-05	0.00567792	0.00482479	CITED2/COL2A1/CTHRC1/EFEMP1/EYA1/GNAT1/GSC/MFRP/PAX8/PITX2/SOBP/SOX9/THRB/TSPAN12	14	4.29529	3.51861
GO:0007517	muscle organ development	16/291	327/18723	5.69342e-05	0.0061746	0.00524684	CASQ1/CITED2/CRYAB/ELN/ENG/FOXC1/FOXC2/GSC/IGSF8/ISL1/MEOX2/MKX/NR2F2/SHOX2/TNNI3/XIRP2	16	4.24463	3.14814
GO:1902108	regulation of mitochondrial membrane permeability involved in apoptotic process	6/291	45/18723	6.55114e-05	0.00649233	0.00551683	BBC3/BOK/EYA2/HIP1R/STPG1/TMEM14A	6	4.18368	8.57869
GO:0038034	signal transduction in absence of ligand	7/291	65/18723	6.56572e-05	0.00649233	0.00551683	BOK/COL2A1/EYA1/EYA2/EYA4/IL7/RET	7	4.18272	6.92895
GO:0097192	extrinsic apoptotic signaling pathway in absence of ligand	7/291	65/18723	6.56572e-05	0.00649233	0.00551683	BOK/COL2A1/EYA1/EYA2/EYA4/IL7/RET	7	4.18272	6.92895
GO:0071599	otic vesicle development	4/291	15/18723	6.81608e-05	0.00654734	0.00556356	COL2A1/EYA1/PAX8/SOX9	4	4.16647	17.1574
GO:0007219	Notch signaling pathway	11/291	172/18723	8.1593e-05	0.00761988	0.00647496	ANGPT4/CEBPA/EGFL7/FOXC1/FOXC2/LFNG/POSTN/SOX9/TIMP4/TMEM100/YJEFN3	11	4.08835	4.11478
GO:0014033	neural crest cell differentiation	8/291	91/18723	8.6077e-05	0.00782138	0.00664618	CITED2/FOXC1/FOXC2/GSC/ISL1/PITX2/RET/SOX9	8	4.06511	5.65628
GO:1905710	positive regulation of membrane permeability	6/291	48/18723	9.49231e-05	0.0082624	0.00702093	BBC3/BOK/EYA2/HIP1R/STPG1/TMEM14A	6	4.02263	8.04253
GO:0048863	stem cell differentiation	12/291	206/18723	9.58458e-05	0.0082624	0.00702093	CITED2/FOXC1/FOXC2/GSC/ISL1/LTBP3/MLLT3/PITX2/RET/SOX5/SOX9/TRIM6	12	4.01843	3.74797
GO:0048880	sensory system development	17/291	381/18723	0.00010427	0.00867764	0.00737378	CHRDL1/CITED2/CRYAB/EFEMP1/FOXC1/FOXC2/GNAT1/ISL1/MAB21L1/MFRP/PDE6A/PITX2/RET/SMARCD3/SOX9/THRB/TSPAN12	17	3.98184	2.87082
GO:0060415	muscle tissue morphogenesis	7/291	70/18723	0.000105825	0.00867764	0.00737378	ENG/FOXC1/FOXC2/ISL1/SHOX2/TNNI3/XIRP2	7	3.97541	6.43402
GO:0003206	cardiac chamber morphogenesis	9/291	121/18723	0.000115564	0.00910926	0.00774054	CITED2/ENG/FOXC1/FOXC2/ISL1/SHOX2/SMAD6/SMARCD3/TNNI3	9	3.93718	4.78564
GO:0006941	striated muscle contraction	11/291	179/18723	0.000116507	0.00910926	0.00774054	ANK2/BIN1/CASQ1/DTNA/GSN/JUP/KCNJ8/RCSD1/SCN1B/SNTA1/TNNI3	11	3.93365	3.95387
GO:0097345	mitochondrial outer membrane permeabilization	5/291	32/18723	0.000125088	0.00955783	0.00812171	BBC3/BOK/EYA2/HIP1R/TMEM14A	5	3.90279	10.0532
GO:0070252	actin-mediated cell contraction	8/291	97/18723	0.000135092	0.0100929	0.00857635	ANK2/BIN1/EPDR1/GSN/JUP/KCNJ8/SCN1B/SNTA1	8	3.86937	5.30641
GO:0086003	cardiac muscle cell contraction	7/291	73/18723	0.000138247	0.0101041	0.00858587	ANK2/BIN1/GSN/JUP/KCNJ8/SCN1B/SNTA1	7	3.85934	6.16961
GO:1901099	negative regulation of signal transduction in absence of ligand	5/291	33/18723	0.000145565	0.0101323	0.00860985	COL2A1/EYA1/EYA2/EYA4/IL7	5	3.83694	9.74852
GO:2001240	negative regulation of extrinsic apoptotic signaling pathway in absence of ligand	5/291	33/18723	0.000145565	0.0101323	0.00860985	COL2A1/EYA1/EYA2/EYA4/IL7	5	3.83694	9.74852
GO:0072132	mesenchyme morphogenesis	6/291	52/18723	0.000149501	0.0101323	0.00860985	ENG/FOXC1/FOXC2/ISL1/SOX9/TMEM100	6	3.82536	7.42387
GO:0048844	artery morphogenesis	7/291	74/18723	0.000150688	0.0101323	0.00860985	APOE/CITED2/ENG/EYA1/FOXC1/FOXC2/MDK	7	3.82192	6.08624
GO:0048562	embryonic organ morphogenesis	14/291	285/18723	0.000158311	0.0104361	0.00886804	CITED2/COL2A1/CTHRC1/EFEMP1/ENG/EYA1/FOXC2/GSC/HOXB6/MMP16/PAX8/SHOX2/SOBP/SOX9	14	3.80049	3.16057
GO:0043010	camera-type eye development	15/291	322/18723	0.000166318	0.0104495	0.00887943	CITED2/CRYAB/EFEMP1/FOXC1/FOXC2/GNAT1/MAB21L1/MFRP/PDE6A/PITX2/RET/SMARCD3/SOX9/THRB/TSPAN12	15	3.77906	2.99721
GO:0060840	artery development	8/291	100/18723	0.000167114	0.0104495	0.00887943	APOE/CITED2/ENG/EYA1/FOXC1/FOXC2/MDK/SMAD6	8	3.77699	5.14722
GO:0001662	behavioral fear response	5/291	34/18723	0.000168509	0.0104495	0.00887943	ADCYAP1/APOE/ASIC4/MDK/MORC1	5	3.77338	9.4618
GO:0007389	pattern specification process	18/291	436/18723	0.000173386	0.0104495	0.00887943	ADGRG1/CITED2/ENG/EYA1/FOXC1/FOXC2/GSC/HOXB6/ISL1/LFNG/MEOX2/MLLT3/NR2F2/PAX8/PITX2/SIM2/SMAD6/SMARCD3	18	3.76099	2.65625
GO:0001837	epithelial to mesenchymal transition	10/291	157/18723	0.000177052	0.0104495	0.00887943	BAMBI/ENG/EPHA3/FOXC1/GSC/ISL1/LDLRAD4/MDK/SOX9/TMEM100	10	3.7519	4.0981
GO:0061323	cell proliferation involved in heart morphogenesis	4/291	19/18723	0.000184279	0.0104495	0.00887943	EYA1/ISL1/PITX2/SOX9	4	3.73452	13.5453
GO:2000738	positive regulation of stem cell differentiation	4/291	19/18723	0.000184279	0.0104495	0.00887943	FOXC1/LTBP3/SOX5/SOX9	4	3.73452	13.5453
GO:0086002	cardiac muscle cell action potential involved in contraction	6/291	54/18723	0.000184797	0.0104495	0.00887943	ANK2/BIN1/JUP/KCNJ8/SCN1B/SNTA1	6	3.73331	7.14891
GO:0002209	behavioral defense response	5/291	35/18723	0.000194116	0.0104495	0.00887943	ADCYAP1/APOE/ASIC4/MDK/MORC1	5	3.71194	9.19146
GO:0086005	ventricular cardiac muscle cell action potential	5/291	35/18723	0.000194116	0.0104495	0.00887943	ANK2/BIN1/JUP/KCNJ8/SNTA1	5	3.71194	9.19146
GO:0060485	mesenchyme development	14/291	291/18723	0.00019642	0.0104495	0.00887943	BAMBI/CITED2/ENG/EPHA3/FOXC1/FOXC2/GSC/ISL1/LDLRAD4/MDK/PITX2/RET/SOX9/TMEM100	14	3.70681	3.09541
GO:0060537	muscle tissue development	17/291	403/18723	0.000203552	0.0104495	0.00887943	CASQ1/CITED2/ELN/ENG/EYA1/EYA2/FOXC1/FOXC2/HOPX/IGSF8/ISL1/MEOX2/NR2F2/SHOX2/SOX9/TNNI3/XIRP2	17	3.69132	2.7141
GO:0003229	ventricular cardiac muscle tissue development	6/291	55/18723	0.00020475	0.0104495	0.00887943	ENG/FOXC1/FOXC2/HOPX/ISL1/TNNI3	6	3.68878	7.01893
GO:0002027	regulation of heart rate	8/291	103/18723	0.000205136	0.0104495	0.00887943	ADA/ANK2/BIN1/ISL1/JUP/SCN1B/SHOX2/SNTA1	8	3.68796	4.9973
GO:0003279	cardiac septum development	8/291	103/18723	0.000205136	0.0104495	0.00887943	ANK2/CITED2/ENG/ISL1/PAX8/SALL1/SMAD6/XIRP2	8	3.68796	4.9973
GO:0003002	regionalization	15/291	331/18723	0.000224098	0.011245	0.0095554	ADGRG1/CITED2/FOXC1/FOXC2/GSC/HOXB6/ISL1/LFNG/MEOX2/MLLT3/NR2F2/PAX8/PITX2/SMAD6/SMARCD3	15	3.64956	2.91572
GO:0001654	eye development	16/291	371/18723	0.000243863	0.0120569	0.0102453	CHRDL1/CITED2/CRYAB/EFEMP1/FOXC1/FOXC2/GNAT1/MAB21L1/MFRP/PDE6A/PITX2/RET/SMARCD3/SOX9/THRB/TSPAN12	16	3.61285	2.77478
GO:0014032	neural crest cell development	7/291	81/18723	0.000265484	0.0129356	0.010992	CITED2/FOXC1/FOXC2/ISL1/PITX2/RET/SOX9	7	3.57596	5.56026
GO:0150063	visual system development	16/291	375/18723	0.000274879	0.0130621	0.0110995	CHRDL1/CITED2/CRYAB/EFEMP1/FOXC1/FOXC2/GNAT1/MAB21L1/MFRP/PDE6A/PITX2/RET/SMARCD3/SOX9/THRB/TSPAN12	16	3.56086	2.74518
GO:1901028	regulation of mitochondrial outer membrane permeabilization involved in apoptotic signaling pathway	4/291	21/18723	0.000277663	0.0130621	0.0110995	BBC3/BOK/HIP1R/TMEM14A	4	3.55648	12.2553
GO:0072073	kidney epithelium development	9/291	136/18723	0.000279736	0.0130621	0.0110995	CRLF1/EYA1/FOXC1/FOXC2/PAX8/RET/SALL1/SMAD6/SOX9	9	3.55325	4.25781
GO:0030279	negative regulation of ossification	5/291	38/18723	0.000288937	0.0131271	0.0111547	LTBP3/MDK/MKX/SMAD6/SOX9	5	3.5392	8.46582
GO:0042596	fear response	5/291	38/18723	0.000288937	0.0131271	0.0111547	ADCYAP1/APOE/ASIC4/MDK/MORC1	5	3.5392	8.46582
GO:0090090	negative regulation of canonical Wnt signaling pathway	9/291	137/18723	0.000295402	0.0132419	0.0112522	ANKRD6/APOE/CTHRC1/IGFBP2/IGFBP6/ISL1/MDK/MLLT3/SOX9	9	3.52959	4.22673
GO:0086091	regulation of heart rate by cardiac conduction	5/291	39/18723	0.000327255	0.0143191	0.0121676	ANK2/BIN1/ISL1/JUP/SCN1B	5	3.48511	8.24874
GO:0055008	cardiac muscle tissue morphogenesis	6/291	60/18723	0.00033139	0.0143191	0.0121676	ENG/FOXC1/FOXC2/ISL1/TNNI3/XIRP2	6	3.47966	6.43402
GO:0035357	peroxisome proliferator activated receptor signaling pathway	4/291	22/18723	0.000335238	0.0143191	0.0121676	CITED2/PDK3/PPARG/PTGIS	4	3.47465	11.6982
GO:0030178	negative regulation of Wnt signaling pathway	10/291	170/18723	0.000336469	0.0143191	0.0121676	ANKRD6/APOE/CTHRC1/GSC/IGFBP2/IGFBP6/ISL1/MDK/MLLT3/SOX9	10	3.47305	3.78472
GO:0014706	striated muscle tissue development	16/291	384/18723	0.000357406	0.01502	0.0127632	CASQ1/CITED2/ELN/ENG/EYA1/EYA2/FOXC1/FOXC2/HOPX/IGSF8/ISL1/MEOX2/NR2F2/SHOX2/TNNI3/XIRP2	16	3.44684	2.68084
GO:0060348	bone development	11/291	205/18723	0.000378289	0.0155579	0.0132203	BGN/CITED2/COL2A1/ENG/FOXC1/LTBP3/MMP16/PITX2/SHOX2/SOX9/TGM2	11	3.42218	3.4524
GO:0014031	mesenchymal cell development	7/291	86/18723	0.000384089	0.0155579	0.0132203	CITED2/FOXC1/FOXC2/ISL1/PITX2/RET/SOX9	7	3.41557	5.23699
GO:0048864	stem cell development	7/291	86/18723	0.000384089	0.0155579	0.0132203	CITED2/FOXC1/FOXC2/ISL1/PITX2/RET/SOX9	7	3.41557	5.23699
GO:0048771	tissue remodeling	10/291	175/18723	0.000423482	0.0169493	0.0144026	BGN/CTHRC1/FOXC1/FOXC2/IL18/IL7/LTBP3/MDK/PDK4/TGM2	10	3.37317	3.67658
GO:0046902	regulation of mitochondrial membrane permeability	6/291	63/18723	0.00043261	0.017111	0.01454	BBC3/BOK/EYA2/HIP1R/STPG1/TMEM14A	6	3.3639	6.12764
GO:0060561	apoptotic process involved in morphogenesis	4/291	24/18723	0.00047521	0.0185774	0.0157861	CRYAB/FOXC1/FOXC2/PAX8	4	3.32311	10.7234
GO:0048732	gland development	17/291	436/18723	0.000503903	0.0194727	0.0165468	ADA/ADCYAP1/CDO1/CEBPA/CITED2/DBP/FOXC1/ISL1/LIMS2/MDK/MET/PAX8/PITX2/SALL1/SERPINE2/SOX9/TGM2	17	3.29765	2.50868
GO:0032331	negative regulation of chondrocyte differentiation	4/291	25/18723	0.000558855	0.0206367	0.0175359	EFEMP1/LTBP3/MKX/SOX9	4	3.2527	10.2944
GO:0072497	mesenchymal stem cell differentiation	3/291	11/18723	0.000558984	0.0206367	0.0175359	LTBP3/SOX5/SOX9	3	3.2526	17.5473
GO:1901030	positive regulation of mitochondrial outer membrane permeabilization involved in apoptotic signaling pathway	3/291	11/18723	0.000558984	0.0206367	0.0175359	BBC3/BOK/HIP1R	3	3.2526	17.5473
GO:1902337	regulation of apoptotic process involved in morphogenesis	3/291	11/18723	0.000558984	0.0206367	0.0175359	FOXC1/FOXC2/PAX8	3	3.2526	17.5473
GO:0007601	visual perception	11/291	215/18723	0.000564716	0.0206367	0.0175359	ABLIM1/CABP1/COL18A1/COL2A1/EFEMP1/EYA4/GNAT1/MFRP/PDE6A/RGS16/UNC119	11	3.24817	3.29182
GO:0001708	cell fate specification	7/291	92/18723	0.000578686	0.0209198	0.0177765	EYA1/EYA2/GSC/ISL1/POU5F1/SOX9/TBX4	7	3.23756	4.89545
GO:0009612	response to mechanical stimulus	11/291	216/18723	0.000586975	0.0209937	0.0178393	CITED2/ENG/GSN/IGFBP2/JUP/MDK/MKX/POSTN/PPL/SERPINE2/SOX9	11	3.23138	3.27658
GO:0060349	bone morphogenesis	7/291	93/18723	0.000617614	0.0216121	0.0183648	CITED2/COL2A1/FOXC1/LTBP3/MMP16/SHOX2/SOX9	7	3.20928	4.84281
GO:0060828	regulation of canonical Wnt signaling pathway	12/291	253/18723	0.000630699	0.0216121	0.0183648	ANKRD6/APOE/BAMBI/CTHRC1/IGFBP2/IGFBP6/ISL1/JUP/MDK/MLLT3/SOX9/WNK2	12	3.20018	3.05171
GO:0003197	endocardial cushion development	5/291	45/18723	0.000643665	0.0216121	0.0183648	CITED2/ENG/ISL1/SOX9/TMEM100	5	3.19134	7.14891
GO:0085029	extracellular matrix assembly	5/291	45/18723	0.000643665	0.0216121	0.0183648	HAS1/LAMB3/LTBP3/SOX9/TNXB	5	3.19134	7.14891
GO:0010875	positive regulation of cholesterol efflux	4/291	26/18723	0.000652447	0.0216121	0.0183648	APOE/EEPD1/NR1H3/PPARG	4	3.18545	9.89849
GO:0030111	regulation of Wnt signaling pathway	14/291	328/18723	0.00065354	0.0216121	0.0183648	ANKRD6/APOE/BAMBI/CTHRC1/GSC/IGFBP2/IGFBP6/ISL1/JUP/MDK/MLLT3/SALL1/SOX9/WNK2	14	3.18473	2.74623
GO:0050953	sensory perception of light stimulus	11/291	219/18723	0.000658193	0.0216121	0.0183648	ABLIM1/CABP1/COL18A1/COL2A1/EFEMP1/EYA4/GNAT1/MFRP/PDE6A/RGS16/UNC119	11	3.18165	3.2317
GO:0048704	embryonic skeletal system morphogenesis	7/291	94/18723	0.000658593	0.0216121	0.0183648	COL2A1/EYA1/FOXC2/GSC/HOXB6/MMP16/SHOX2	7	3.18138	4.79129
GO:0051271	negative regulation of cellular component movement	15/291	367/18723	0.00066212	0.0216121	0.0183648	ADA/ADGRG1/ANGPT4/APOE/BIN1/CITED2/DACH1/ENG/HAS1/JUP/LDLRAD4/MEOX2/NR2F2/PPARG/PTPRK	15	3.17906	2.62971
GO:0001503	ossification	16/291	408/18723	0.000689263	0.0222818	0.0189338	BAMBI/CEBPA/CHRDL1/CLEC3B/COL2A1/CTHRC1/FOXC1/FOXC2/LTBP3/MDK/MKX/MMP16/PPARG/SHOX2/SMAD6/SOX9	16	3.16161	2.52315
GO:0055010	ventricular cardiac muscle tissue morphogenesis	5/291	46/18723	0.000713092	0.0228325	0.0194018	ENG/FOXC1/FOXC2/ISL1/TNNI3	5	3.14685	6.9935
GO:0001821	histamine secretion	3/291	12/18723	0.000736763	0.0229168	0.0194734	ADA/ADCYAP1/VAMP8	3	3.13267	16.0851
GO:0060394	negative regulation of pathway-restricted SMAD protein phosphorylation	3/291	12/18723	0.000736763	0.0229168	0.0194734	LDLRAD4/PPARG/SMAD6	3	3.13267	16.0851
GO:1904748	regulation of apoptotic process involved in development	3/291	12/18723	0.000736763	0.0229168	0.0194734	FOXC1/FOXC2/PAX8	3	3.13267	16.0851
GO:0045165	cell fate commitment	12/291	258/18723	0.000748861	0.0229168	0.0194734	EYA1/EYA2/FOXC2/GSC/IL7/ISL1/NR2F2/POU5F1/PPARG/SOX5/SOX9/TBX4	12	3.1256	2.99257
GO:0003012	muscle system process	17/291	452/18723	0.000753428	0.0229168	0.0194734	ADA/ADRA2B/ANK2/BIN1/CASQ1/CRYAB/DES/DTNA/GSN/JUP/KCNJ8/MYOM3/RCSD1/SCN1B/SCN7A/SNTA1/TNNI3	17	3.12296	2.41988
GO:0099625	ventricular cardiac muscle cell membrane repolarization	4/291	27/18723	0.000756623	0.0229168	0.0194734	ANK2/KCNJ8/SCN1B/SNTA1	4	3.12112	9.53188
GO:0051216	cartilage development	10/291	190/18723	0.000803514	0.0241198	0.0204957	BGN/COL2A1/EFEMP1/LTBP3/MDK/MKX/MUSTN1/SHOX2/SOX5/SOX9	10	3.09501	3.38633
GO:0003208	cardiac ventricle morphogenesis	6/291	71/18723	0.000822228	0.0242485	0.020605	ENG/FOXC1/FOXC2/ISL1/SMARCD3/TNNI3	6	3.08501	5.4372
GO:0033555	multicellular organismal response to stress	6/291	71/18723	0.000822228	0.0242485	0.020605	ADCYAP1/APOE/ASIC4/MDK/MORC1/RET	6	3.08501	5.4372
GO:0030048	actin filament-based movement	8/291	127/18723	0.000839993	0.0243453	0.0206873	ANK2/BIN1/EPDR1/GSN/JUP/KCNJ8/SCN1B/SNTA1	8	3.07572	4.05293
GO:0035270	endocrine system development	8/291	127/18723	0.000839993	0.0243453	0.0206873	ADCYAP1/CITED2/ISL1/MDK/PAX8/PITX2/SALL1/SOX9	8	3.07572	4.05293
GO:0045137	development of primary sexual characteristics	11/291	227/18723	0.000884055	0.0251911	0.021406	ADCYAP1/ADGRG1/BOK/CITED2/DACH1/FOXC1/LHX8/NR2F2/PTPRN/SALL1/SOX9	11	3.05352	3.11781
GO:0017015	regulation of transforming growth factor beta receptor signaling pathway	8/291	128/18723	0.000884162	0.0251911	0.021406	ADAMTSL2/BAMBI/CDKN1C/CITED2/ENG/LDLRAD4/PPARG/SMAD6	8	3.05347	4.02126
GO:0010717	regulation of epithelial to mesenchymal transition	7/291	99/18723	0.000896964	0.0253411	0.0215335	BAMBI/ENG/EPHA3/FOXC1/ISL1/LDLRAD4/MDK	7	3.04723	4.54931
GO:0001886	endothelial cell morphogenesis	3/291	13/18723	0.000946815	0.0265266	0.0225408	COL15A1/COL18A1/MET	3	3.02373	14.8477
GO:0001763	morphogenesis of a branching structure	10/291	196/18723	0.00101875	0.028187	0.0239518	ENG/EYA1/FOXC2/MDK/MET/PAX8/SALL1/SHOX2/SOX9/TGM2	10	2.99193	3.28266
GO:1903844	regulation of cellular response to transforming growth factor beta stimulus	8/291	131/18723	0.00102796	0.028187	0.0239518	ADAMTSL2/BAMBI/CDKN1C/CITED2/ENG/LDLRAD4/PPARG/SMAD6	8	2.98802	3.92917
GO:0030336	negative regulation of cell migration	14/291	344/18723	0.00103519	0.028187	0.0239518	ADA/ADGRG1/ANGPT4/APOE/CITED2/DACH1/ENG/HAS1/JUP/LDLRAD4/MEOX2/NR2F2/PPARG/PTPRK	14	2.98498	2.6185
GO:0010976	positive regulation of neuron projection development	9/291	163/18723	0.00103962	0.028187	0.0239518	ADCYAP1/APOE/EPHA3/FES/MDK/NEGR1/RET/SCN1B/STMN2	9	2.98313	3.55253
GO:0007179	transforming growth factor beta receptor signaling pathway	10/291	198/18723	0.0011002	0.0295909	0.0251447	ADAMTSL2/BAMBI/CDKN1C/CITED2/ENG/LDLRAD4/LTBP3/PPARG/PTPRK/SMAD6	10	2.95853	3.24951
GO:0071772	response to BMP	9/291	165/18723	0.00113267	0.0299004	0.0254077	BAMBI/CHRDL1/COL2A1/ENG/KCP/PPARG/SMAD6/SOX9/TMEM100	9	2.9459	3.50947
GO:0071773	cellular response to BMP stimulus	9/291	165/18723	0.00113267	0.0299004	0.0254077	BAMBI/CHRDL1/COL2A1/ENG/KCP/PPARG/SMAD6/SOX9/TMEM100	9	2.9459	3.50947
GO:0043254	regulation of protein-containing complex assembly	16/291	428/18723	0.00114016	0.0299004	0.0254077	APOE/BIN1/BMF/CRYAB/CTNNA2/ELN/FES/GSN/HIP1R/ISL1/LDLRAD4/MET/SMAD6/SOX9/STMN2/TPPP3	16	2.94303	2.40524
GO:0010874	regulation of cholesterol efflux	5/291	51/18723	0.00114728	0.0299004	0.0254077	APOE/EEPD1/NR1H3/PPARG/YJEFN3	5	2.94033	6.30786
GO:0086001	cardiac muscle cell action potential	6/291	76/18723	0.00117663	0.0303404	0.0257816	ANK2/BIN1/JUP/KCNJ8/SCN1B/SNTA1	6	2.92936	5.07949
GO:0001508	action potential	8/291	134/18723	0.00118988	0.0303404	0.0257816	ANK2/BIN1/JUP/KCNJ8/SCN1B/SCN3A/SCN7A/SNTA1	8	2.9245	3.84121
GO:0050872	white fat cell differentiation	3/291	14/18723	0.00119124	0.0303404	0.0257816	CEBPA/FABP4/PPARG	3	2.924	13.7872
GO:0006631	fatty acid metabolic process	15/291	390/18723	0.00122087	0.0308613	0.0262242	ABCB11/ACAD10/EPHX1/NR1H3/NUDT8/PDK3/PDK4/PPARG/PTGIS/PTGR1/SCD5/SLC27A2/SOX9/THNSL2/TNXB	15	2.91333	2.47462
GO:0055088	lipid homeostasis	9/291	167/18723	0.00123234	0.0309189	0.0262732	ABCB11/APOE/CEBPA/EPHX2/FABP4/IL18/NR1H3/PPARG/RBP1	9	2.90927	3.46744
GO:0010718	positive regulation of epithelial to mesenchymal transition	5/291	52/18723	0.00125343	0.0310615	0.0263944	BAMBI/ENG/FOXC1/ISL1/MDK	5	2.9019	6.18656
GO:0019932	second-messenger-mediated signaling	13/291	312/18723	0.0012565	0.0310615	0.0263944	ADA/ADCYAP1/ADGRB2/ANK2/APOE/CASQ1/DDAH2/PDZD3/RAPGEF3/SOX9/TMEM100/TNNI3/TRPM2	13	2.90084	2.68084
GO:0060795	cell fate commitment involved in formation of primary germ layer	4/291	31/18723	0.00129196	0.031705	0.0269411	EYA1/EYA2/FOXC2/POU5F1	4	2.88875	8.30196
GO:0090559	regulation of membrane permeability	6/291	78/18723	0.0013472	0.0328209	0.0278894	BBC3/BOK/EYA2/HIP1R/STPG1/TMEM14A	6	2.87057	4.94925
GO:0060048	cardiac muscle contraction	8/291	137/18723	0.00137152	0.0331731	0.0281886	ANK2/BIN1/GSN/JUP/KCNJ8/SCN1B/SNTA1/TNNI3	8	2.8628	3.75709
GO:0008637	apoptotic mitochondrial changes	7/291	107/18723	0.0014146	0.0339706	0.0288664	BBC3/BMF/BOK/EYA2/HIP1R/STPG1/TMEM14A	7	2.84937	4.20917
GO:0061036	positive regulation of cartilage development	4/291	32/18723	0.00145866	0.0345353	0.0293462	MDK/MUSTN1/SOX5/SOX9	4	2.83605	8.04253
GO:0061037	negative regulation of cartilage development	4/291	32/18723	0.00145866	0.0345353	0.0293462	EFEMP1/LTBP3/MKX/SOX9	4	2.83605	8.04253
GO:0051608	histamine transport	3/291	15/18723	0.00147201	0.0346076	0.0294076	ADA/ADCYAP1/VAMP8	3	2.83209	12.868
GO:0060350	endochondral bone morphogenesis	5/291	54/18723	0.00148725	0.0347233	0.0295059	COL2A1/FOXC1/MMP16/SHOX2/SOX9	5	2.82761	5.95743
GO:0048736	appendage development	9/291	172/18723	0.00151277	0.0348351	0.029601	COL2A1/MEOX2/MUSTN1/NR2F2/PITX2/SALL1/SHOX2/SOX9/TBX4	9	2.82023	3.36664
GO:0060173	limb development	9/291	172/18723	0.00151277	0.0348351	0.029601	COL2A1/MEOX2/MUSTN1/NR2F2/PITX2/SALL1/SHOX2/SOX9/TBX4	9	2.82023	3.36664
GO:2000146	negative regulation of cell motility	14/291	359/18723	0.00154853	0.0354162	0.0300947	ADA/ADGRG1/ANGPT4/APOE/CITED2/DACH1/ENG/HAS1/JUP/LDLRAD4/MEOX2/NR2F2/PPARG/PTPRK	14	2.81008	2.50909
GO:0051099	positive regulation of binding	9/291	173/18723	0.00157457	0.0357682	0.0303938	APOE/BAMBI/CTHRC1/FOXC1/HIP1R/ISL1/MET/PPARG/TRIM6	9	2.80284	3.34718
GO:0031333	negative regulation of protein-containing complex assembly	8/291	141/18723	0.00164727	0.0366763	0.0311655	CRYAB/GSN/HIP1R/ISL1/LDLRAD4/SMAD6/SOX9/STMN2	8	2.78324	3.65051
GO:0035296	regulation of tube diameter	8/291	141/18723	0.00164727	0.0366763	0.0311655	ADCYAP1/ADRA2B/APOE/FOXC1/FOXC2/SMTNL2/SNTA1/SOD3	8	2.78324	3.65051
GO:0097746	blood vessel diameter maintenance	8/291	141/18723	0.00164727	0.0366763	0.0311655	ADCYAP1/ADRA2B/APOE/FOXC1/FOXC2/SMTNL2/SNTA1/SOD3	8	2.78324	3.65051
GO:0035150	regulation of tube size	8/291	142/18723	0.00172263	0.0381018	0.0323768	ADCYAP1/ADRA2B/APOE/FOXC1/FOXC2/SMTNL2/SNTA1/SOD3	8	2.76381	3.6248
GO:0030324	lung development	9/291	177/18723	0.00184235	0.0404834	0.0344006	ADA/ADAMTSL2/CEBPA/HOPX/LTBP3/SIM2/SOX9/TBX4/THRB	9	2.73463	3.27154
GO:0061448	connective tissue development	11/291	252/18723	0.00203698	0.0443436	0.0376808	BGN/COL2A1/EFEMP1/FOXC2/LTBP3/MDK/MKX/MUSTN1/SHOX2/SOX5/SOX9	11	2.69101	2.8085
GO:2000736	regulation of stem cell differentiation	5/291	58/18723	0.00204905	0.0443436	0.0376808	FOXC1/LTBP3/SOX5/SOX9/TRIM6	5	2.68845	5.54657
GO:0001656	metanephros development	6/291	85/18723	0.00209615	0.0443436	0.0376808	EYA1/FOXC2/PAX8/RET/SALL1/SOX9	6	2.67858	4.54166
GO:0042471	ear morphogenesis	7/291	115/18723	0.0021405	0.0443436	0.0376808	COL2A1/CTHRC1/EYA1/GSC/PAX8/SOBP/SOX9	7	2.66948	3.91636
GO:0001889	liver development	8/291	147/18723	0.00214127	0.0443436	0.0376808	ADA/CEBPA/CITED2/DBP/LIMS2/MDK/MET/SOX9	8	2.66933	3.50151
GO:0060041	retina development in camera-type eye	8/291	147/18723	0.00214127	0.0443436	0.0376808	GNAT1/MFRP/PDE6A/RET/SMARCD3/SOX9/THRB/TSPAN12	8	2.66933	3.50151
GO:0030323	respiratory tube development	9/291	181/18723	0.00214538	0.0443436	0.0376808	ADA/ADAMTSL2/CEBPA/HOPX/LTBP3/SIM2/SOX9/TBX4/THRB	9	2.6685	3.19924
GO:0001710	mesodermal cell fate commitment	3/291	17/18723	0.00214991	0.0443436	0.0376808	EYA1/EYA2/FOXC2	3	2.66758	11.3542
GO:0001829	trophectodermal cell differentiation	3/291	17/18723	0.00214991	0.0443436	0.0376808	ADA/CITED2/HOPX	3	2.66758	11.3542
GO:1902894	negative regulation of pri-miRNA transcription by RNA polymerase II	3/291	17/18723	0.00214991	0.0443436	0.0376808	POU5F1/PPARG/SOX9	3	2.66758	11.3542
GO:0061138	morphogenesis of a branching epithelium	9/291	182/18723	0.00222702	0.045654	0.0387942	ENG/EYA1/FOXC2/MDK/MET/PAX8/SALL1/SOX9/TGM2	9	2.65228	3.18166
GO:0003203	endocardial cushion morphogenesis	4/291	36/18723	0.00227595	0.0458187	0.0389342	ENG/ISL1/SOX9/TMEM100	4	2.64284	7.14891
GO:0003230	cardiac atrium development	4/291	36/18723	0.00227595	0.0458187	0.0389342	ANK2/ENG/ISL1/SHOX2	4	2.64284	7.14891
GO:0086010	membrane depolarization during action potential	4/291	36/18723	0.00227595	0.0458187	0.0389342	ANK2/SCN1B/SCN3A/SCN7A	4	2.64284	7.14891
GO:0061008	hepaticobiliary system development	8/291	150/18723	0.00242844	0.0485978	0.0412957	ADA/CEBPA/CITED2/DBP/LIMS2/MDK/MET/SOX9	8	2.61467	3.43148
GO:0008406	gonad development	10/291	221/18723	0.00248122	0.0493602	0.0419436	ADCYAP1/ADGRG1/BOK/CITED2/FOXC1/LHX8/NR2F2/PTPRN/SALL1/SOX9	10	2.60533	2.91132
GO:0048592	eye morphogenesis	8/291	151/18723	0.00253059	0.0497535	0.0422778	CITED2/EFEMP1/GNAT1/MFRP/PITX2/SOX9/THRB/TSPAN12	8	2.59678	3.40875
GO:0048754	branching morphogenesis of an epithelial tube	8/291	151/18723	0.00253059	0.0497535	0.0422778	ENG/EYA1/FOXC2/MDK/MET/PAX8/SALL1/SOX9	8	2.59678	3.40875
GO:2000136	regulation of cell proliferation involved in heart morphogenesis	3/291	18/18723	0.00255044	0.0498183	0.0423328	EYA1/ISL1/SOX9	3	2.59338	10.7234
GO:0000302	response to reactive oxygen species	10/291	222/18723	0.00256352	0.0498183	0.0423328	ADA/APOE/CRYAB/MAP1LC3A/MET/NQO1/PTPRK/PTPRN/SOD3/TRPM2	10	2.59116	2.89821
GO:0048608	reproductive structure development	15/291	424/18723	0.00273829	0.0528729	0.0449285	ADA/ADCYAP1/ADGRG1/BOK/CEBPA/CITED2/FOXC1/LHX8/NR2F2/PPARG/PTPRN/SALL1/SERPINE2/SOX9/TPPP3	15	2.56252	2.27619
GO:0032373	positive regulation of sterol transport	4/291	38/18723	0.00278361	0.0528729	0.0449285	APOE/EEPD1/NR1H3/PPARG	4	2.55539	6.77265
GO:0032376	positive regulation of cholesterol transport	4/291	38/18723	0.00278361	0.0528729	0.0449285	APOE/EEPD1/NR1H3/PPARG	4	2.55539	6.77265
GO:0099622	cardiac muscle cell membrane repolarization	4/291	38/18723	0.00278361	0.0528729	0.0449285	ANK2/KCNJ8/SCN1B/SNTA1	4	2.55539	6.77265
GO:0045765	regulation of angiogenesis	13/291	342/18723	0.00281205	0.0529751	0.0450153	ADGRB2/ANGPT4/ENG/FOXC1/FOXC2/ISL1/JUP/MDK/PPARG/PTGIS/RAPGEF3/TSPAN12/YJEFN3	13	2.55098	2.44568
GO:0003018	vascular process in circulatory system	11/291	263/18723	0.0028344	0.0529751	0.0450153	ABCC9/ADCYAP1/ADRA2B/APOE/FOXC1/FOXC2/KCNJ8/SLC38A3/SMTNL2/SNTA1/SOD3	11	2.54754	2.69104
GO:0001704	formation of primary germ layer	7/291	121/18723	0.00285202	0.0529751	0.0450153	COL7A1/EYA1/EYA2/FOXC1/FOXC2/LAMB3/POU5F1	7	2.54485	3.72216
GO:0048706	embryonic skeletal system development	7/291	121/18723	0.00285202	0.0529751	0.0450153	COL2A1/EYA1/FOXC2/GSC/HOXB6/MMP16/SHOX2	7	2.54485	3.72216
GO:0060070	canonical Wnt signaling pathway	12/291	303/18723	0.00290261	0.0536185	0.0455621	ANKRD6/APOE/BAMBI/CTHRC1/IGFBP2/IGFBP6/ISL1/JUP/MDK/MLLT3/SOX9/WNK2	12	2.53721	2.54813
GO:0061458	reproductive system development	15/291	427/18723	0.00292594	0.0537541	0.0456773	ADA/ADCYAP1/ADGRG1/BOK/CEBPA/CITED2/FOXC1/LHX8/NR2F2/PPARG/PTPRN/SALL1/SERPINE2/SOX9/TPPP3	15	2.53373	2.26019
GO:0090287	regulation of cellular response to growth factor stimulus	12/291	304/18723	0.00298107	0.0543108	0.0461503	ADAMTSL2/BAMBI/CDKN1C/CHRDL1/CITED2/ENG/KCP/LDLRAD4/PPARG/SMAD6/TMEM108/TSPAN12	12	2.52563	2.53974
GO:0072077	renal vesicle morphogenesis	3/291	19/18723	0.0029941	0.0543108	0.0461503	PAX8/SALL1/SOX9	3	2.52373	10.159
GO:0050727	regulation of inflammatory response	14/291	386/18723	0.0030047	0.0543108	0.0461503	ADA/ADCYAP1/APOE/CEBPA/FABP4/IL18/IL33/ISL1/MDK/NR1H3/PPARG/PTGIS/TGM2/VAMP8	14	2.5222	2.33358
GO:1902742	apoptotic process involved in development	4/291	39/18723	0.00306434	0.0547995	0.0465656	CRYAB/FOXC1/FOXC2/PAX8	4	2.51366	6.599
GO:2000249	regulation of actin cytoskeleton reorganization	4/291	39/18723	0.00306434	0.0547995	0.0465656	FES/MDK/RAPGEF3/TRPM2	4	2.51366	6.599
GO:1901342	regulation of vasculature development	13/291	348/18723	0.00326115	0.0580104	0.0492941	ADGRB2/ANGPT4/ENG/FOXC1/FOXC2/ISL1/JUP/MDK/PPARG/PTGIS/RAPGEF3/TSPAN12/YJEFN3	13	2.48663	2.40351
GO:0019217	regulation of fatty acid metabolic process	6/291	93/18723	0.00329632	0.0583274	0.0495634	ABCB11/NR1H3/PDK3/PDK4/PPARG/SOX9	6	2.48197	4.15098
GO:0072210	metanephric nephron development	4/291	40/18723	0.00336379	0.0589276	0.0500734	PAX8/RET/SALL1/SOX9	4	2.47317	6.43402
GO:0040013	negative regulation of locomotion	14/291	391/18723	0.00337002	0.0589276	0.0500734	ADA/ADGRG1/ANGPT4/APOE/CITED2/DACH1/ENG/HAS1/JUP/LDLRAD4/MEOX2/NR2F2/PPARG/PTPRK	14	2.47237	2.30374
GO:0048645	animal organ formation	5/291	65/18723	0.00338281	0.0589276	0.0500734	CITED2/EYA1/ISL1/PAX8/SMARCD3	5	2.47072	4.94925
GO:0032332	positive regulation of chondrocyte differentiation	3/291	20/18723	0.00348231	0.0600386	0.0510175	MUSTN1/SOX5/SOX9	3	2.45813	9.65103
GO:0072087	renal vesicle development	3/291	20/18723	0.00348231	0.0600386	0.0510175	PAX8/SALL1/SOX9	3	2.45813	9.65103
GO:0035637	multicellular organismal signaling	8/291	160/18723	0.00360891	0.0619039	0.0526025	ABCC9/ANK2/BIN1/ISL1/JUP/SCN1B/SCN3A/SCN7A	8	2.44262	3.21701
GO:0031346	positive regulation of cell projection organization	13/291	353/18723	0.00367855	0.0627781	0.0533454	ADCYAP1/APOE/EPHA3/FES/MDK/NEGR1/PTPRD/RET/RND2/SCN1B/SHOX2/STMN2/ZMYND10	13	2.43432	2.36947
GO:0032970	regulation of actin filament-based process	14/291	397/18723	0.00385557	0.0642045	0.0545574	ANK2/BIN1/CTNNA2/ELN/EPHA3/FES/GSN/HIP1R/JUP/MDK/MET/RAPGEF3/RND2/TRPM2	14	2.41391	2.26892
GO:0007178	transmembrane receptor protein serine/threonine kinase signaling pathway	13/291	355/18723	0.00385721	0.0642045	0.0545574	ADAMTSL2/BAMBI/CDKN1C/CHRDL1/CITED2/ENG/KCP/LDLRAD4/LTBP3/PPARG/PTPRK/SMAD6/TMEM100	13	2.41373	2.35612
GO:0030510	regulation of BMP signaling pathway	6/291	96/18723	0.00385762	0.0642045	0.0545574	BAMBI/CHRDL1/ENG/KCP/PPARG/SMAD6	6	2.41368	4.02126
GO:0042472	inner ear morphogenesis	6/291	96/18723	0.00385762	0.0642045	0.0545574	COL2A1/CTHRC1/EYA1/PAX8/SOBP/SOX9	6	2.41368	4.02126
GO:0042632	cholesterol homeostasis	6/291	96/18723	0.00385762	0.0642045	0.0545574	ABCB11/APOE/EPHX2/FABP4/IL18/NR1H3	6	2.41368	4.02126
GO:0006639	acylglycerol metabolic process	7/291	128/18723	0.00389694	0.0645395	0.0548421	AGMO/APOE/DGKI/GK/MOGAT1/NR1H3/TNXB	7	2.40928	3.51861
GO:0001502	cartilage condensation	3/291	21/18723	0.00401642	0.0656789	0.0558103	COL2A1/SOX5/SOX9	3	2.39616	9.19146
GO:0019432	triglyceride biosynthetic process	4/291	42/18723	0.00402118	0.0656789	0.0558103	AGMO/GK/MOGAT1/NR1H3	4	2.39565	6.12764
GO:0010596	negative regulation of endothelial cell migration	6/291	97/18723	0.00405957	0.0656789	0.0558103	ANGPT4/APOE/JUP/MEOX2/NR2F2/PPARG	6	2.39152	3.97981
GO:0055092	sterol homeostasis	6/291	97/18723	0.00405957	0.0656789	0.0558103	ABCB11/APOE/EPHX2/FABP4/IL18/NR1H3	6	2.39152	3.97981
GO:0006638	neutral lipid metabolic process	7/291	129/18723	0.00406716	0.0656789	0.0558103	AGMO/APOE/DGKI/GK/MOGAT1/NR1H3/TNXB	7	2.39071	3.49133
GO:0007548	sex differentiation	11/291	276/18723	0.00408295	0.0656789	0.0558103	ADCYAP1/ADGRG1/BOK/CITED2/DACH1/FOXC1/LHX8/NR2F2/PTPRN/SALL1/SOX9	11	2.38903	2.56428
GO:0050680	negative regulation of epithelial cell proliferation	8/291	164/18723	0.00418934	0.0670694	0.0569918	APOE/CDKN1C/ISL1/LIMS2/NR2F2/PPARG/PTPRK/SOX9	8	2.37785	3.13855
GO:0061337	cardiac conduction	6/291	98/18723	0.00426925	0.0680247	0.0578036	ABCC9/ANK2/BIN1/ISL1/JUP/SCN1B	6	2.36965	3.9392
GO:0033344	cholesterol efflux	5/291	69/18723	0.00437765	0.0691383	0.0587499	APOE/EEPD1/NR1H3/PPARG/YJEFN3	5	2.35876	4.66233
GO:0021983	pituitary gland development	4/291	43/18723	0.00438027	0.0691383	0.0587499	ADCYAP1/ISL1/PITX2/SALL1	4	2.3585	5.98514
GO:0060541	respiratory system development	9/291	203/18723	0.00459215	0.072144	0.061304	ADA/ADAMTSL2/CEBPA/HOPX/LTBP3/SIM2/SOX9/TBX4/THRB	9	2.33798	2.85252
GO:0031589	cell-substrate adhesion	13/291	363/18723	0.0046435	0.0726114	0.0617012	BCAM/CCDC80/ECM2/EPDR1/EPHA3/JUP/LAMB3/LIMS2/MDK/POSTN/PTPRK/SMAD6/TNXB	13	2.33315	2.30419
GO:0006641	triglyceride metabolic process	6/291	100/18723	0.00471245	0.0730104	0.0620402	AGMO/APOE/GK/MOGAT1/NR1H3/TNXB	6	2.32675	3.86041
GO:0046545	development of primary female sexual characteristics	6/291	100/18723	0.00471245	0.0730104	0.0620402	ADCYAP1/DACH1/FOXC1/LHX8/NR2F2/PTPRN	6	2.32675	3.86041
GO:0046887	positive regulation of hormone secretion	7/291	133/18723	0.00480498	0.0741024	0.0629681	ADCYAP1/ANO1/ISL1/NNAT/SIRT3/TRPM2/VAMP8	7	2.31831	3.38633
GO:0003281	ventricular septum development	5/291	71/18723	0.00494616	0.0755863	0.064229	CITED2/PAX8/SALL1/SMAD6/XIRP2	5	2.30573	4.531
GO:0032722	positive regulation of chemokine production	5/291	71/18723	0.00494616	0.0755863	0.064229	ADCYAP1/IL18/IL33/IL7/POSTN	5	2.30573	4.531
GO:0008277	regulation of G protein-coupled receptor signaling pathway	7/291	134/18723	0.00500423	0.0761277	0.0646892	ADA/ADCYAP1/GNAT1/MET/RGS1/RGS16/RGS20	7	2.30066	3.36106
GO:0006814	sodium ion transport	10/291	245/18723	0.0051433	0.0774026	0.0657724	ASIC4/SCN1B/SCN3A/SCN7A/SERPINE2/SLC38A11/SLC38A3/SNTA1/TRPM2/WNK2	10	2.28876	2.62613
GO:0030325	adrenal gland development	3/291	23/18723	0.00522718	0.0774026	0.0657724	CITED2/MDK/SALL1	3	2.28173	8.3922
GO:0035988	chondrocyte proliferation	3/291	23/18723	0.00522718	0.0774026	0.0657724	MMP16/MUSTN1/SOX9	3	2.28173	8.3922
GO:0060307	regulation of ventricular cardiac muscle cell membrane repolarization	3/291	23/18723	0.00522718	0.0774026	0.0657724	ANK2/SCN1B/SNTA1	3	2.28173	8.3922
GO:0060384	innervation	3/291	23/18723	0.00522718	0.0774026	0.0657724	ISL1/RET/SERPINE2	3	2.28173	8.3922
GO:0090103	cochlea morphogenesis	3/291	23/18723	0.00522718	0.0774026	0.0657724	CTHRC1/EYA1/SOX9	3	2.28173	8.3922
GO:0042246	tissue regeneration	5/291	72/18723	0.00524919	0.0774026	0.0657724	CPQ/HOPX/MDK/MUSTN1/POSTN	5	2.27991	4.46807
GO:0003158	endothelium development	7/291	136/18723	0.00542132	0.0795111	0.0675642	COL15A1/COL18A1/FOXC2/MET/NR2F2/RAPGEF3/TMEM100	7	2.26589	3.31163
GO:0090277	positive regulation of peptide hormone secretion	6/291	103/18723	0.00543949	0.0795111	0.0675642	ADCYAP1/ANO1/ISL1/NNAT/SIRT3/TRPM2	6	2.26444	3.74797
GO:1902905	positive regulation of supramolecular fiber organization	9/291	209/18723	0.00553929	0.0806195	0.068506	APOE/BIN1/CTNNA2/FES/GSN/HIP1R/MET/RAPGEF3/STMN2	9	2.25655	2.77063
GO:0001974	blood vessel remodeling	4/291	46/18723	0.00558568	0.0809442	0.0687819	BGN/FOXC1/FOXC2/TGM2	4	2.25292	5.5948
GO:0032273	positive regulation of protein polymerization	7/291	138/18723	0.00586396	0.0841359	0.0714941	BIN1/CTNNA2/FES/GSN/HIP1R/MET/TPPP3	7	2.23181	3.26363
GO:0003148	outflow tract septum morphogenesis	3/291	24/18723	0.00590603	0.0841359	0.0714941	ENG/ISL1/SMAD6	3	2.2287	8.04253
GO:0010226	response to lithium ion	3/291	24/18723	0.00590603	0.0841359	0.0714941	CEBPA/FABP4/IGFBP2	3	2.2287	8.04253
GO:0098743	cell aggregation	3/291	24/18723	0.00590603	0.0841359	0.0714941	COL2A1/SOX5/SOX9	3	2.2287	8.04253
GO:0001754	eye photoreceptor cell differentiation	4/291	47/18723	0.00603198	0.0852081	0.0724051	GNAT1/MFRP/SOX9/THRB	4	2.21954	5.47576
GO:0009261	ribonucleotide catabolic process	4/291	47/18723	0.00603198	0.0852081	0.0724051	ADA/DPYS/NUDT8/PDE4C	4	2.21954	5.47576
GO:0030258	lipid modification	9/291	212/18723	0.00606622	0.0853332	0.0725115	ABCB11/ACAD10/APOE/DGKI/EPHX2/PDK4/PLPP6/SLC27A2/SOX9	9	2.21708	2.73142
GO:0002793	positive regulation of peptide secretion	6/291	106/18723	0.0062454	0.0871914	0.0740905	ADCYAP1/ANO1/ISL1/NNAT/SIRT3/TRPM2	6	2.20444	3.6419
GO:0043583	ear development	9/291	213/18723	0.00625019	0.0871914	0.0740905	CEBPA/COL2A1/CTHRC1/EYA1/EYA4/GSC/PAX8/SOBP/SOX9	9	2.20411	2.7186
GO:0050728	negative regulation of inflammatory response	8/291	176/18723	0.00636819	0.0884705	0.0751774	ADA/ADCYAP1/APOE/ISL1/MDK/NR1H3/PPARG/PTGIS	8	2.19598	2.92455
GO:0072330	monocarboxylic acid biosynthetic process	9/291	214/18723	0.00643842	0.0890781	0.0756936	ABCB11/DHRS9/NR1H3/PDK4/PTGIS/RBP1/SCD5/SLC27A2/THNSL2	9	2.19122	2.7059
GO:0031532	actin cytoskeleton reorganization	6/291	107/18723	0.00653238	0.0900077	0.0764836	FES/GSN/MDK/NRK/RAPGEF3/TRPM2	6	2.18493	3.60786
GO:0050729	positive regulation of inflammatory response	7/291	142/18723	0.00682961	0.093338	0.0793135	CEBPA/FABP4/IL18/IL33/MDK/TGM2/VAMP8	7	2.1656	3.1717
GO:0072006	nephron development	7/291	142/18723	0.00682961	0.093338	0.0793135	EYA1/FOXC1/FOXC2/PAX8/RET/SALL1/SOX9	7	2.1656	3.1717
GO:0090092	regulation of transmembrane receptor protein serine/threonine kinase signaling pathway	10/291	256/18723	0.00694168	0.0940605	0.0799274	ADAMTSL2/BAMBI/CDKN1C/CHRDL1/CITED2/ENG/KCP/LDLRAD4/PPARG/SMAD6	10	2.15854	2.51329
GO:0021675	nerve development	5/291	77/18723	0.00696361	0.0940605	0.0799274	CITED2/ISL1/RET/SALL1/SERPINE2	5	2.15717	4.17794
GO:0051258	protein polymerization	11/291	297/18723	0.00698992	0.0940605	0.0799274	BIN1/CASQ1/CTNNA2/ELN/FES/GSN/HIP1R/MET/STMN2/TPPP3/TRIM6	11	2.15553	2.38297
GO:0086009	membrane repolarization	4/291	49/18723	0.00699438	0.0940605	0.0799274	ANK2/KCNJ8/SCN1B/SNTA1	4	2.15525	5.25226
GO:0072009	nephron epithelium development	6/291	109/18723	0.00713489	0.0955677	0.0812082	EYA1/FOXC1/FOXC2/PAX8/SALL1/SOX9	6	2.14661	3.54166
GO:0032024	positive regulation of insulin secretion	5/291	78/18723	0.00734829	0.0960211	0.0815934	ANO1/ISL1/NNAT/SIRT3/TRPM2	5	2.13381	4.12437
GO:0032371	regulation of sterol transport	5/291	78/18723	0.00734829	0.0960211	0.0815934	APOE/EEPD1/NR1H3/PPARG/YJEFN3	5	2.13381	4.12437
GO:0032374	regulation of cholesterol transport	5/291	78/18723	0.00734829	0.0960211	0.0815934	APOE/EEPD1/NR1H3/PPARG/YJEFN3	5	2.13381	4.12437
GO:0035050	embryonic heart tube development	5/291	78/18723	0.00734829	0.0960211	0.0815934	CITED2/ENG/FOXC1/FOXC2/PITX2	5	2.13381	4.12437
GO:0043537	negative regulation of blood vessel endothelial cell migration	5/291	78/18723	0.00734829	0.0960211	0.0815934	ANGPT4/APOE/JUP/MEOX2/PPARG	5	2.13381	4.12437
GO:0072273	metanephric nephron morphogenesis	3/291	26/18723	0.00741555	0.0960211	0.0815934	PAX8/SALL1/SOX9	3	2.12986	7.42387
GO:0045766	positive regulation of angiogenesis	8/291	181/18723	0.00749443	0.0960211	0.0815934	ANGPT4/ENG/FOXC2/ISL1/JUP/MDK/PTGIS/RAPGEF3	8	2.12526	2.84377
GO:1904018	positive regulation of vasculature development	8/291	181/18723	0.00749443	0.0960211	0.0815934	ANGPT4/ENG/FOXC2/ISL1/JUP/MDK/PTGIS/RAPGEF3	8	2.12526	2.84377
GO:0046460	neutral lipid biosynthetic process	4/291	50/18723	0.00751147	0.0960211	0.0815934	AGMO/GK/MOGAT1/NR1H3	4	2.12428	5.14722
GO:0046463	acylglycerol biosynthetic process	4/291	50/18723	0.00751147	0.0960211	0.0815934	AGMO/GK/MOGAT1/NR1H3	4	2.12428	5.14722
GO:0060688	regulation of morphogenesis of a branching structure	4/291	50/18723	0.00751147	0.0960211	0.0815934	MDK/PAX8/SHOX2/SOX9	4	2.12428	5.14722
GO:0090102	cochlea development	4/291	50/18723	0.00751147	0.0960211	0.0815934	CTHRC1/EYA1/SOBP/SOX9	4	2.12428	5.14722
GO:0045668	negative regulation of osteoblast differentiation	4/291	51/18723	0.0080531	0.10243	0.0870393	BAMBI/PPARG/SMAD6/SOX9	4	2.09404	5.04629
GO:0010633	negative regulation of epithelial cell migration	6/291	112/18723	0.0081126	0.10243	0.0870393	ANGPT4/APOE/JUP/MEOX2/NR2F2/PPARG	6	2.09084	3.4468
GO:0001570	vasculogenesis	5/291	80/18723	0.00816166	0.10243	0.0870393	CITED2/EGFL7/ENG/TMEM100/TNNI3	5	2.08822	4.02126
GO:0001958	endochondral ossification	3/291	27/18723	0.00824791	0.10243	0.0870393	COL2A1/FOXC1/MMP16	3	2.08366	7.14891
GO:0018904	ether metabolic process	3/291	27/18723	0.00824791	0.10243	0.0870393	AGMO/EPHX1/EPHX2	3	2.08366	7.14891
GO:0036075	replacement ossification	3/291	27/18723	0.00824791	0.10243	0.0870393	COL2A1/FOXC1/MMP16	3	2.08366	7.14891
GO:0098901	regulation of cardiac muscle cell action potential	3/291	27/18723	0.00824791	0.10243	0.0870393	ANK2/BIN1/JUP	3	2.08366	7.14891
GO:0042391	regulation of membrane potential	14/291	434/18723	0.00825655	0.10243	0.0870393	ADCYAP1/ANK2/BCO2/BIN1/BOK/GRIA1/GRIK2/JUP/KCNJ8/SCN1B/SCN3A/SCN7A/SNTA1/TMEM108	14	2.0832	2.07549
GO:0007369	gastrulation	8/291	185/18723	0.00849854	0.105045	0.089261	COL7A1/EYA1/EYA2/FOXC1/FOXC2/GSC/LAMB3/POU5F1	8	2.07066	2.78228
GO:0030512	negative regulation of transforming growth factor beta receptor signaling pathway	5/291	81/18723	0.00859087	0.105765	0.0898731	ADAMTSL2/BAMBI/LDLRAD4/PPARG/SMAD6	5	2.06596	3.97162
GO:0030514	negative regulation of BMP signaling pathway	4/291	52/18723	0.00861974	0.105765	0.0898731	BAMBI/CHRDL1/PPARG/SMAD6	4	2.06451	4.94925
GO:0045785	positive regulation of cell adhesion	14/291	437/18723	0.00874045	0.106856	0.0908003	ADA/ADGRG1/CCDC80/CITED2/ECM2/FOXC2/IGFBP2/IL18/IL7/JUP/LIMS2/MDK/RET/TGM2	14	2.05847	2.06124
GO:0046660	female sex differentiation	6/291	114/18723	0.0088157	0.107385	0.0912502	ADCYAP1/DACH1/FOXC1/LHX8/NR2F2/PTPRN	6	2.05474	3.38633
GO:0001945	lymph vessel development	3/291	28/18723	0.00913302	0.11045	0.0938547	FOXC1/FOXC2/NR2F2	3	2.03939	6.89359
GO:0099623	regulation of cardiac muscle cell membrane repolarization	3/291	28/18723	0.00913302	0.11045	0.0938547	ANK2/SCN1B/SNTA1	3	2.03939	6.89359
GO:0048839	inner ear development	8/291	188/18723	0.00931537	0.112252	0.0953854	CEBPA/COL2A1/CTHRC1/EYA1/EYA4/PAX8/SOBP/SOX9	8	2.0308	2.73788
GO:0043535	regulation of blood vessel endothelial cell migration	7/291	151/18723	0.00942845	0.113209	0.0961985	ANGPT4/APOE/FOXC2/JUP/MEOX2/PPARG/PRCP	7	2.02556	2.98266
GO:0051899	membrane depolarization	5/291	83/18723	0.00949565	0.11361	0.0965394	ANK2/BOK/SCN1B/SCN3A/SCN7A	5	2.02248	3.87592
GO:0007006	mitochondrial membrane organization	6/291	116/18723	0.0095614	0.113991	0.0968631	BBC3/BOK/EYA2/HIP1R/STPG1/TMEM14A	6	2.01948	3.32794
GO:0030509	BMP signaling pathway	7/291	152/18723	0.00975635	0.114089	0.0969468	BAMBI/CHRDL1/ENG/KCP/PPARG/SMAD6/TMEM100	7	2.01071	2.96304
GO:1902893	regulation of pri-miRNA transcription by RNA polymerase II	4/291	54/18723	0.00982979	0.114089	0.0969468	POU5F1/PPARG/SMAD6/SOX9	4	2.00746	4.76594
GO:0016055	Wnt signaling pathway	14/291	444/18723	0.00995698	0.114089	0.0969468	ANKRD6/APOE/BAMBI/CTHRC1/GSC/IGFBP2/IGFBP6/ISL1/JUP/MDK/MLLT3/SALL1/SOX9/WNK2	14	2.00187	2.02875
GO:0000050	urea cycle	2/291	10/18723	0.00997687	0.114089	0.0969468	ASL/CEBPA	2	2.00101	12.868
GO:0003163	sinoatrial node development	2/291	10/18723	0.00997687	0.114089	0.0969468	ISL1/SHOX2	2	2.00101	12.868
GO:0043101	purine-containing compound salvage	2/291	10/18723	0.00997687	0.114089	0.0969468	ADA/PRTFDC1	2	2.00101	12.868
GO:0048251	elastic fiber assembly	2/291	10/18723	0.00997687	0.114089	0.0969468	LTBP3/TNXB	2	2.00101	12.868
GO:0048340	paraxial mesoderm morphogenesis	2/291	10/18723	0.00997687	0.114089	0.0969468	FOXC1/FOXC2	2	2.00101	12.868
GO:0060272	embryonic skeletal joint morphogenesis	2/291	10/18723	0.00997687	0.114089	0.0969468	COL2A1/SHOX2	2	2.00101	12.868
GO:0071600	otic vesicle morphogenesis	2/291	10/18723	0.00997687	0.114089	0.0969468	EYA1/SOX9	2	2.00101	12.868
GO:1905941	positive regulation of gonad development	2/291	10/18723	0.00997687	0.114089	0.0969468	CITED2/SOX9	2	2.00101	12.868
GO:2000018	regulation of male gonad development	2/291	10/18723	0.00997687	0.114089	0.0969468	CITED2/SOX9	2	2.00101	12.868
GO:0003209	cardiac atrium morphogenesis	3/291	29/18723	0.0100715	0.114781	0.0975348	ENG/ISL1/SHOX2	3	1.9969	6.65588
GO:0010975	regulation of neuron projection development	14/291	445/18723	0.0101411	0.115184	0.097877	ADCYAP1/APOE/CTNNA2/EPHA3/FES/MDK/NEGR1/PTPRD/RET/RND2/RTN4RL1/SCN1B/SHOX2/STMN2	14	1.99391	2.02419
GO:0198738	cell-cell signaling by wnt	14/291	446/18723	0.0103279	0.116779	0.0992324	ANKRD6/APOE/BAMBI/CTHRC1/GSC/IGFBP2/IGFBP6/ISL1/JUP/MDK/MLLT3/SALL1/SOX9/WNK2	14	1.98599	2.01965
GO:0045446	endothelial cell differentiation	6/291	118/18723	0.010351	0.116779	0.0992324	COL15A1/COL18A1/MET/NR2F2/RAPGEF3/TMEM100	6	1.98502	3.27154
GO:0061614	pri-miRNA transcription by RNA polymerase II	4/291	55/18723	0.0104741	0.117772	0.100076	POU5F1/PPARG/SMAD6/SOX9	4	1.97989	4.67929
GO:0032956	regulation of actin cytoskeleton organization	12/291	358/18723	0.0105433	0.118155	0.100402	BIN1/CTNNA2/ELN/EPHA3/FES/GSN/HIP1R/MDK/MET/RAPGEF3/RND2/TRPM2	12	1.97702	2.15665
GO:0010594	regulation of endothelial cell migration	9/291	232/18723	0.0106297	0.118728	0.100888	ANGPT4/APOE/FOXC2/JUP/MEOX2/MET/NR2F2/PPARG/PRCP	9	1.97348	2.49596
GO:0007519	skeletal muscle tissue development	7/291	155/18723	0.0107901	0.12012	0.102071	CASQ1/CITED2/ELN/IGSF8/MEOX2/NR2F2/SHOX2	7	1.96698	2.90569
GO:0016053	organic acid biosynthetic process	11/291	316/18723	0.0108288	0.120153	0.1021	ABCB11/ASL/CDO1/DHRS9/NR1H3/PDK4/PTGIS/RBP1/SCD5/SLC27A2/THNSL2	11	1.96542	2.23969
GO:0032271	regulation of protein polymerization	9/291	233/18723	0.0109113	0.12067	0.102539	BIN1/CTNNA2/ELN/FES/GSN/HIP1R/MET/STMN2/TPPP3	9	1.96213	2.48524
GO:0051125	regulation of actin nucleation	3/291	30/18723	0.011064	0.12156	0.103295	CTNNA2/GSN/HIP1R	3	1.95609	6.43402
GO:0060351	cartilage development involved in endochondral bone morphogenesis	3/291	30/18723	0.011064	0.12156	0.103295	COL2A1/SHOX2/SOX9	3	1.95609	6.43402
GO:0001658	branching involved in ureteric bud morphogenesis	4/291	56/18723	0.011145	0.121654	0.103375	EYA1/PAX8/SALL1/SOX9	4	1.95292	4.59573
GO:0043388	positive regulation of DNA binding	4/291	56/18723	0.011145	0.121654	0.103375	FOXC1/ISL1/PPARG/TRIM6	4	1.95292	4.59573
GO:0071901	negative regulation of protein serine/threonine kinase activity	6/291	120/18723	0.0111859	0.121706	0.103419	APOE/CDKN1C/CEBPA/MAPK8IP1/NR2F2/PPARG	6	1.95133	3.21701
GO:0030073	insulin secretion	8/291	195/18723	0.0114477	0.123013	0.10453	ADCYAP1/ANO1/ISL1/NNAT/PTPRN/SIRT3/SYT9/TRPM2	8	1.94128	2.6396
GO:1901606	alpha-amino acid catabolic process	5/291	87/18723	0.0114978	0.123013	0.10453	CDO1/DDAH2/SARDH/SLC25A21/THNSL2	5	1.93939	3.69771
GO:2000177	regulation of neural precursor cell proliferation	5/291	87/18723	0.0114978	0.123013	0.10453	ADCYAP1/ADGRG1/LIMS2/MDK/SMARCD3	5	1.93939	3.69771
GO:0090276	regulation of peptide hormone secretion	8/291	196/18723	0.0117794	0.123013	0.10453	ADCYAP1/ANO1/ISL1/NNAT/PAX8/SIRT3/SYT9/TRPM2	8	1.92888	2.62613
GO:0030072	peptide hormone secretion	9/291	236/18723	0.0117896	0.123013	0.10453	ADCYAP1/ANO1/ISL1/NNAT/PAX8/PTPRN/SIRT3/SYT9/TRPM2	9	1.9285	2.45365
GO:0048738	cardiac muscle tissue development	9/291	236/18723	0.0117896	0.123013	0.10453	CITED2/ENG/FOXC1/FOXC2/HOPX/ISL1/SHOX2/TNNI3/XIRP2	9	1.9285	2.45365
GO:0003139	secondary heart field specification	2/291	11/18723	0.0120697	0.123013	0.10453	ISL1/SMARCD3	2	1.9183	11.6982
GO:0003263	cardioblast proliferation	2/291	11/18723	0.0120697	0.123013	0.10453	EYA1/ISL1	2	1.9183	11.6982
GO:0003264	regulation of cardioblast proliferation	2/291	11/18723	0.0120697	0.123013	0.10453	EYA1/ISL1	2	1.9183	11.6982
GO:0006086	acetyl-CoA biosynthetic process from pyruvate	2/291	11/18723	0.0120697	0.123013	0.10453	PDK3/PDK4	2	1.9183	11.6982
GO:0010887	negative regulation of cholesterol storage	2/291	11/18723	0.0120697	0.123013	0.10453	NR1H3/PPARG	2	1.9183	11.6982
GO:0032610	interleukin-1 alpha production	2/291	11/18723	0.0120697	0.123013	0.10453	ISL1/S100A13	2	1.9183	11.6982
GO:0032650	regulation of interleukin-1 alpha production	2/291	11/18723	0.0120697	0.123013	0.10453	ISL1/S100A13	2	1.9183	11.6982
GO:0042451	purine nucleoside biosynthetic process	2/291	11/18723	0.0120697	0.123013	0.10453	ADA/PRTFDC1	2	1.9183	11.6982
GO:0042455	ribonucleoside biosynthetic process	2/291	11/18723	0.0120697	0.123013	0.10453	ADA/PRTFDC1	2	1.9183	11.6982
GO:0046129	purine ribonucleoside biosynthetic process	2/291	11/18723	0.0120697	0.123013	0.10453	ADA/PRTFDC1	2	1.9183	11.6982
GO:0060174	limb bud formation	2/291	11/18723	0.0120697	0.123013	0.10453	COL2A1/SOX9	2	1.9183	11.6982
GO:0060433	bronchus development	2/291	11/18723	0.0120697	0.123013	0.10453	ADAMTSL2/SOX9	2	1.9183	11.6982
GO:0072173	metanephric tubule morphogenesis	2/291	11/18723	0.0120697	0.123013	0.10453	PAX8/SOX9	2	1.9183	11.6982
GO:2001053	regulation of mesenchymal cell apoptotic process	2/291	11/18723	0.0120697	0.123013	0.10453	PAX8/SOX9	2	1.9183	11.6982
GO:0048566	embryonic digestive tract development	3/291	31/18723	0.012111	0.123013	0.10453	ADA/SALL1/SHOX2	3	1.91682	6.22647
GO:0090183	regulation of kidney development	3/291	31/18723	0.012111	0.123013	0.10453	PAX8/RET/SOX9	3	1.91682	6.22647
GO:0016054	organic acid catabolic process	9/291	240/18723	0.0130418	0.130653	0.111022	ABCB11/ACAD10/CDO1/DDAH2/NUDT8/SARDH/SLC25A21/SLC27A2/THNSL2	9	1.88466	2.41276
GO:0060562	epithelial tube morphogenesis	11/291	325/18723	0.0131331	0.130653	0.111022	CITED2/CTHRC1/ENG/EYA1/FOXC2/MDK/MET/PAX8/RET/SALL1/SOX9	11	1.88163	2.17767
GO:0046849	bone remodeling	5/291	90/18723	0.0131756	0.130653	0.111022	CTHRC1/IL7/LTBP3/MDK/PDK4	5	1.88023	3.57446
GO:0002791	regulation of peptide secretion	8/291	200/18723	0.0131774	0.130653	0.111022	ADCYAP1/ANO1/ISL1/NNAT/PAX8/SIRT3/SYT9/TRPM2	8	1.88017	2.57361
GO:0003180	aortic valve morphogenesis	3/291	32/18723	0.013213	0.130653	0.111022	ELN/SMAD6/SOX9	3	1.879	6.03189
GO:0003338	metanephros morphogenesis	3/291	32/18723	0.013213	0.130653	0.111022	PAX8/SALL1/SOX9	3	1.879	6.03189
GO:0010743	regulation of macrophage derived foam cell differentiation	3/291	32/18723	0.013213	0.130653	0.111022	IL18/NR1H3/PPARG	3	1.879	6.03189
GO:0045736	negative regulation of cyclin-dependent protein serine/threonine kinase activity	3/291	32/18723	0.013213	0.130653	0.111022	CDKN1C/CEBPA/NR2F2	3	1.879	6.03189
GO:0060914	heart formation	3/291	32/18723	0.013213	0.130653	0.111022	EYA1/ISL1/SMARCD3	3	1.879	6.03189
GO:2000027	regulation of animal organ morphogenesis	6/291	125/18723	0.0134795	0.132897	0.112929	ANKRD6/CITED2/CTHRC1/MLLT3/PAX8/SOX9	6	1.87033	3.08833
GO:0002790	peptide secretion	9/291	242/18723	0.0137037	0.134713	0.114471	ADCYAP1/ANO1/ISL1/NNAT/PAX8/PTPRN/SIRT3/SYT9/TRPM2	9	1.86316	2.39282
GO:0019935	cyclic-nucleotide-mediated signaling	5/291	91/18723	0.0137697	0.134967	0.114688	ADCYAP1/APOE/PDZD3/RAPGEF3/SOX9	5	1.86108	3.53518
GO:0090087	regulation of peptide transport	8/291	202/18723	0.0139203	0.135711	0.11532	ADCYAP1/ANO1/ISL1/NNAT/PAX8/SIRT3/SYT9/TRPM2	8	1.85635	2.54813
GO:0007501	mesodermal cell fate specification	2/291	12/18723	0.0143363	0.135711	0.11532	EYA1/EYA2	2	1.84356	10.7234
GO:0019627	urea metabolic process	2/291	12/18723	0.0143363	0.135711	0.11532	ASL/CEBPA	2	1.84356	10.7234
GO:0042762	regulation of sulfur metabolic process	2/291	12/18723	0.0143363	0.135711	0.11532	PDK3/PDK4	2	1.84356	10.7234
GO:0061307	cardiac neural crest cell differentiation involved in heart development	2/291	12/18723	0.0143363	0.135711	0.11532	CITED2/PITX2	2	1.84356	10.7234
GO:0061308	cardiac neural crest cell development involved in heart development	2/291	12/18723	0.0143363	0.135711	0.11532	CITED2/PITX2	2	1.84356	10.7234
GO:0071941	nitrogen cycle metabolic process	2/291	12/18723	0.0143363	0.135711	0.11532	ASL/CEBPA	2	1.84356	10.7234
GO:0097152	mesenchymal cell apoptotic process	2/291	12/18723	0.0143363	0.135711	0.11532	PAX8/SOX9	2	1.84356	10.7234
GO:0098911	regulation of ventricular cardiac muscle cell action potential	2/291	12/18723	0.0143363	0.135711	0.11532	BIN1/JUP	2	1.84356	10.7234
GO:0003382	epithelial cell morphogenesis	3/291	33/18723	0.0143703	0.135711	0.11532	COL15A1/COL18A1/MET	3	1.84253	5.84911
GO:0046320	regulation of fatty acid oxidation	3/291	33/18723	0.0143703	0.135711	0.11532	ABCB11/PDK4/SOX9	3	1.84253	5.84911
GO:0048333	mesodermal cell differentiation	3/291	33/18723	0.0143703	0.135711	0.11532	EYA1/EYA2/FOXC2	3	1.84253	5.84911
GO:1904030	negative regulation of cyclin-dependent protein kinase activity	3/291	33/18723	0.0143703	0.135711	0.11532	CDKN1C/CEBPA/NR2F2	3	1.84253	5.84911
GO:0019216	regulation of lipid metabolic process	11/291	331/18723	0.0148645	0.139984	0.118951	ABCB11/APOE/EPHX2/NR1H3/PDK3/PDK4/PIK3IP1/PPARG/SIRT3/SOX9/TNFAIP8L3	11	1.82785	2.13819
GO:0030199	collagen fibril organization	4/291	61/18723	0.0149132	0.14005	0.119007	COL2A1/FOXC1/FOXC2/TNXB	4	1.82643	4.21903
GO:0044282	small molecule catabolic process	12/291	376/18723	0.0150306	0.14076	0.11961	ABCB11/ACAD10/ADA/APOE/CDO1/DDAH2/GK/NUDT8/SARDH/SLC25A21/SLC27A2/THNSL2	12	1.82302	2.05341
GO:0060538	skeletal muscle organ development	7/291	166/18723	0.0152654	0.142562	0.121141	CASQ1/CITED2/ELN/IGSF8/MEOX2/NR2F2/SHOX2	7	1.81629	2.71314
GO:0042573	retinoic acid metabolic process	3/291	34/18723	0.0155833	0.142714	0.12127	BCO2/DHRS9/RBP1	3	1.80734	5.67708
GO:0086004	regulation of cardiac muscle cell contraction	3/291	34/18723	0.0155833	0.142714	0.12127	ANK2/BIN1/JUP	3	1.80734	5.67708
GO:1990000	amyloid fibril formation	3/291	34/18723	0.0155833	0.142714	0.12127	APOE/CRYAB/GSN	3	1.80734	5.67708
GO:0031960	response to corticosteroid	7/291	167/18723	0.015729	0.142714	0.12127	ADCYAP1/CDO1/ENG/FIBIN/IGFBP2/ISL1/MDK	7	1.8033	2.69689
GO:1902904	negative regulation of supramolecular fiber organization	7/291	167/18723	0.015729	0.142714	0.12127	APOE/CRYAB/CTNNA2/GSN/HIP1R/MET/STMN2	7	1.8033	2.69689
GO:0060393	regulation of pathway-restricted SMAD protein phosphorylation	4/291	62/18723	0.0157519	0.142714	0.12127	ENG/LDLRAD4/PPARG/SMAD6	4	1.80267	4.15098
GO:0060675	ureteric bud morphogenesis	4/291	62/18723	0.0157519	0.142714	0.12127	EYA1/PAX8/SALL1/SOX9	4	1.80267	4.15098
GO:0033002	muscle cell proliferation	9/291	248/18723	0.015839	0.142714	0.12127	APOE/CITED2/ELN/FOXC1/FOXC2/IL18/OGN/PPARG/TGM2	9	1.80027	2.33493
GO:0046883	regulation of hormone secretion	9/291	249/18723	0.0162174	0.142714	0.12127	ADCYAP1/ANO1/ISL1/NNAT/PAX8/SIRT3/SYT9/TRPM2/VAMP8	9	1.79002	2.32555
GO:0006942	regulation of striated muscle contraction	5/291	95/18723	0.0163259	0.142714	0.12127	ANK2/BIN1/CASQ1/JUP/TNNI3	5	1.78712	3.38633
GO:0008585	female gonad development	5/291	95/18723	0.0163259	0.142714	0.12127	ADCYAP1/FOXC1/LHX8/NR2F2/PTPRN	5	1.78712	3.38633
GO:0010632	regulation of epithelial cell migration	10/291	292/18723	0.0163587	0.142714	0.12127	ANGPT4/APOE/FOXC2/JUP/MEOX2/MET/NR2F2/PPARG/PRCP/SOX9	10	1.78625	2.20343
GO:0050678	regulation of epithelial cell proliferation	12/291	381/18723	0.0165029	0.142714	0.12127	APOE/CDKN1C/EGFL7/EYA1/ISL1/LIMS2/MDK/NR2F2/PPARG/PTPRK/PTPRN/SOX9	12	1.78244	2.02646
GO:0001756	somitogenesis	4/291	63/18723	0.0166197	0.142714	0.12127	FOXC1/FOXC2/LFNG/MEOX2	4	1.77938	4.08509
GO:0072171	mesonephric tubule morphogenesis	4/291	63/18723	0.0166197	0.142714	0.12127	EYA1/PAX8/SALL1/SOX9	4	1.77938	4.08509
GO:0090101	negative regulation of transmembrane receptor protein serine/threonine kinase signaling pathway	6/291	131/18723	0.0166429	0.142714	0.12127	ADAMTSL2/BAMBI/CHRDL1/LDLRAD4/PPARG/SMAD6	6	1.77877	2.94688
GO:0006937	regulation of muscle contraction	7/291	169/18723	0.0166859	0.142714	0.12127	ADA/ADRA2B/ANK2/BIN1/CASQ1/JUP/TNNI3	7	1.77765	2.66498
GO:0001822	kidney development	10/291	293/18723	0.0167128	0.142714	0.12127	CRLF1/EYA1/FOXC1/FOXC2/KCNJ8/PAX8/RET/SALL1/SMAD6/SOX9	10	1.77695	2.19591
GO:0031667	response to nutrient levels	14/291	474/18723	0.016747	0.142714	0.12127	ADA/ADCYAP1/APOE/FES/IGFBP2/MAP1LC3A/MAP1LC3C/NQO1/PDK4/POSTN/PPARG/PRLH/RRAGD/SLC38A3	14	1.77606	1.90034
GO:0001973	G protein-coupled adenosine receptor signaling pathway	2/291	13/18723	0.0167708	0.142714	0.12127	ADA/GNAT1	2	1.77545	9.89849
GO:0003337	mesenchymal to epithelial transition involved in metanephros morphogenesis	2/291	13/18723	0.0167708	0.142714	0.12127	PAX8/SALL1	2	1.77545	9.89849
GO:0006995	cellular response to nitrogen starvation	2/291	13/18723	0.0167708	0.142714	0.12127	MAP1LC3A/MAP1LC3C	2	1.77545	9.89849
GO:0007183	SMAD protein complex assembly	2/291	13/18723	0.0167708	0.142714	0.12127	LDLRAD4/SMAD6	2	1.77545	9.89849
GO:0010745	negative regulation of macrophage derived foam cell differentiation	2/291	13/18723	0.0167708	0.142714	0.12127	NR1H3/PPARG	2	1.77545	9.89849
GO:0010755	regulation of plasminogen activation	2/291	13/18723	0.0167708	0.142714	0.12127	CLEC3B/SERPINE2	2	1.77545	9.89849
GO:0014029	neural crest formation	2/291	13/18723	0.0167708	0.142714	0.12127	GSC/SOX9	2	1.77545	9.89849
GO:0021681	cerebellar granular layer development	2/291	13/18723	0.0167708	0.142714	0.12127	MDK/SERPINE2	2	1.77545	9.89849
GO:0035588	G protein-coupled purinergic receptor signaling pathway	2/291	13/18723	0.0167708	0.142714	0.12127	ADA/GNAT1	2	1.77545	9.89849
GO:0043562	cellular response to nitrogen levels	2/291	13/18723	0.0167708	0.142714	0.12127	MAP1LC3A/MAP1LC3C	2	1.77545	9.89849
GO:0048711	positive regulation of astrocyte differentiation	2/291	13/18723	0.0167708	0.142714	0.12127	BIN1/SERPINE2	2	1.77545	9.89849
GO:0070254	mucus secretion	2/291	13/18723	0.0167708	0.142714	0.12127	ADA/VAMP8	2	1.77545	9.89849
GO:1905907	negative regulation of amyloid fibril formation	2/291	13/18723	0.0167708	0.142714	0.12127	APOE/CRYAB	2	1.77545	9.89849
GO:1905939	regulation of gonad development	2/291	13/18723	0.0167708	0.142714	0.12127	CITED2/SOX9	2	1.77545	9.89849
GO:0001569	branching involved in blood vessel morphogenesis	3/291	35/18723	0.0168523	0.142714	0.12127	ENG/FOXC2/MDK	3	1.77334	5.51487
GO:0001893	maternal placenta development	3/291	35/18723	0.0168523	0.142714	0.12127	CITED2/NR2F2/TPPP3	3	1.77334	5.51487
GO:0006084	acetyl-CoA metabolic process	3/291	35/18723	0.0168523	0.142714	0.12127	NUDT8/PDK3/PDK4	3	1.77334	5.51487
GO:0042462	eye photoreceptor cell development	3/291	35/18723	0.0168523	0.142714	0.12127	GNAT1/MFRP/THRB	3	1.77334	5.51487
GO:0035282	segmentation	5/291	96/18723	0.017011	0.143433	0.121881	FOXC1/FOXC2/LFNG/MEOX2/MLLT3	5	1.76927	3.35105
GO:0001667	ameboidal-type cell migration	14/291	475/18723	0.0170225	0.143433	0.121881	ANGPT4/APOE/FOXC2/HAS1/ISL1/JUP/MEOX2/MET/NR2F2/PITX2/PPARG/PRCP/RET/SOX9	14	1.76898	1.89634
GO:0045667	regulation of osteoblast differentiation	6/291	132/18723	0.0172158	0.144699	0.122957	BAMBI/CEBPA/CTHRC1/PPARG/SMAD6/SOX9	6	1.76407	2.92455
GO:0046879	hormone secretion	10/291	295/18723	0.0174379	0.145771	0.123868	ADCYAP1/ANO1/ISL1/NNAT/PAX8/PTPRN/SIRT3/SYT9/TRPM2/VAMP8	10	1.75851	2.18102
GO:0001885	endothelial cell development	4/291	64/18723	0.0175168	0.145771	0.123868	COL15A1/COL18A1/MET/RAPGEF3	4	1.75654	4.02126
GO:0030858	positive regulation of epithelial cell differentiation	4/291	64/18723	0.0175168	0.145771	0.123868	FOXC1/PAX8/SOX9/TMEM100	4	1.75654	4.02126
GO:0046530	photoreceptor cell differentiation	4/291	64/18723	0.0175168	0.145771	0.123868	GNAT1/MFRP/SOX9/THRB	4	1.75654	4.02126
GO:0042180	cellular ketone metabolic process	8/291	211/18723	0.0176453	0.146332	0.124345	ABCB11/AKR7A2/DHRS9/NR1H3/PDK3/PDK4/PPARG/SOX9	8	1.75337	2.43944
GO:0035335	peptidyl-tyrosine dephosphorylation	5/291	97/18723	0.0177148	0.146332	0.124345	EYA1/EYA2/EYA4/PTPRD/PTPRK	5	1.75166	3.31651
GO:2001237	negative regulation of extrinsic apoptotic signaling pathway	5/291	97/18723	0.0177148	0.146332	0.124345	COL2A1/EYA1/EYA2/EYA4/IL7	5	1.75166	3.31651
GO:0010565	regulation of cellular ketone metabolic process	6/291	133/18723	0.0178021	0.146693	0.124652	ABCB11/NR1H3/PDK3/PDK4/PPARG/SOX9	6	1.74953	2.90257
GO:0010092	specification of animal organ identity	3/291	36/18723	0.0181774	0.149055	0.126659	ISL1/PAX8/SMARCD3	3	1.74047	5.36168
GO:0030224	monocyte differentiation	3/291	36/18723	0.0181774	0.149055	0.126659	FES/PDE1B/PPARG	3	1.74047	5.36168
GO:0032642	regulation of chemokine production	5/291	98/18723	0.0184377	0.149777	0.127272	ADCYAP1/IL18/IL33/IL7/POSTN	5	1.73429	3.28266
GO:0003170	heart valve development	4/291	65/18723	0.0184437	0.149777	0.127272	ELN/SHOX2/SMAD6/SOX9	4	1.73415	3.9594
GO:0015909	long-chain fatty acid transport	4/291	65/18723	0.0184437	0.149777	0.127272	APOE/FABP4/PPARG/SLC27A2	4	1.73415	3.9594
GO:0060389	pathway-restricted SMAD protein phosphorylation	4/291	65/18723	0.0184437	0.149777	0.127272	ENG/LDLRAD4/PPARG/SMAD6	4	1.73415	3.9594
GO:0010720	positive regulation of cell development	10/291	298/18723	0.0185689	0.15043	0.127827	BIN1/LIMS2/MDK/PTPRD/RET/RND2/SERPINE2/SHOX2/SMARCD3/TGM2	10	1.73121	2.15907
GO:0009581	detection of external stimulus	6/291	135/18723	0.0190156	0.152923	0.129945	ANO1/GNAT1/GRIK2/JUP/SERPINE2/UNC119	6	1.72089	2.85956
GO:0032602	chemokine production	5/291	99/18723	0.0191798	0.152923	0.129945	ADCYAP1/IL18/IL33/IL7/POSTN	5	1.71716	3.24951
GO:0009071	serine family amino acid catabolic process	2/291	14/18723	0.0193674	0.152923	0.129945	CDO1/THNSL2	2	1.71293	9.19146
GO:0009158	ribonucleoside monophosphate catabolic process	2/291	14/18723	0.0193674	0.152923	0.129945	ADA/DPYS	2	1.71293	9.19146
GO:0009159	deoxyribonucleoside monophosphate catabolic process	2/291	14/18723	0.0193674	0.152923	0.129945	ADA/DPYS	2	1.71293	9.19146
GO:0070986	left/right axis specification	2/291	14/18723	0.0193674	0.152923	0.129945	CITED2/PITX2	2	1.71293	9.19146
GO:0071285	cellular response to lithium ion	2/291	14/18723	0.0193674	0.152923	0.129945	CEBPA/FABP4	2	1.71293	9.19146
GO:0072498	embryonic skeletal joint development	2/291	14/18723	0.0193674	0.152923	0.129945	COL2A1/SHOX2	2	1.71293	9.19146
GO:0003161	cardiac conduction system development	3/291	37/18723	0.0195589	0.152923	0.129945	HOPX/ISL1/SHOX2	3	1.70866	5.21677
GO:0003176	aortic valve development	3/291	37/18723	0.0195589	0.152923	0.129945	ELN/SMAD6/SOX9	3	1.70866	5.21677
GO:0031112	positive regulation of microtubule polymerization or depolymerization	3/291	37/18723	0.0195589	0.152923	0.129945	FES/MET/STMN2	3	1.70866	5.21677
GO:0033363	secretory granule organization	3/291	37/18723	0.0195589	0.152923	0.129945	CCDC136/PTPRN/SERPINE2	3	1.70866	5.21677
GO:0060306	regulation of membrane repolarization	3/291	37/18723	0.0195589	0.152923	0.129945	ANK2/SCN1B/SNTA1	3	1.70866	5.21677
GO:0060428	lung epithelium development	3/291	37/18723	0.0195589	0.152923	0.129945	ADAMTSL2/SOX9/THRB	3	1.70866	5.21677
GO:1905332	positive regulation of morphogenesis of an epithelium	3/291	37/18723	0.0195589	0.152923	0.129945	MDK/PAX8/SOX9	3	1.70866	5.21677
GO:0050673	epithelial cell proliferation	13/291	437/18723	0.0196723	0.153453	0.130396	APOE/CDKN1C/EGFL7/EYA1/ISL1/LIMS2/MDK/NR2F2/PPARG/PTPRK/PTPRN/SERPINB1/SOX9	13	1.70614	1.91401
GO:0072001	renal system development	10/291	302/18723	0.0201597	0.156891	0.133317	CRLF1/EYA1/FOXC1/FOXC2/KCNJ8/PAX8/RET/SALL1/SMAD6/SOX9	10	1.69552	2.13047
GO:0043534	blood vessel endothelial cell migration	7/291	176/18723	0.0203595	0.15808	0.134328	ANGPT4/APOE/FOXC2/JUP/MEOX2/PPARG/PRCP	7	1.69123	2.55899
GO:0009582	detection of abiotic stimulus	6/291	138/18723	0.0209399	0.160434	0.136328	ANO1/GNAT1/GRIK2/JUP/SERPINE2/UNC119	6	1.67902	2.7974
GO:0035107	appendage morphogenesis	6/291	138/18723	0.0209399	0.160434	0.136328	COL2A1/MUSTN1/SALL1/SHOX2/SOX9/TBX4	6	1.67902	2.7974
GO:0035108	limb morphogenesis	6/291	138/18723	0.0209399	0.160434	0.136328	COL2A1/MUSTN1/SALL1/SHOX2/SOX9/TBX4	6	1.67902	2.7974
GO:0001825	blastocyst formation	3/291	38/18723	0.0209967	0.160434	0.136328	ADA/CITED2/HOPX	3	1.67785	5.07949
GO:0010742	macrophage derived foam cell differentiation	3/291	38/18723	0.0209967	0.160434	0.136328	IL18/NR1H3/PPARG	3	1.67785	5.07949
GO:0032941	secretion by tissue	3/291	38/18723	0.0209967	0.160434	0.136328	ADA/NR1H3/VAMP8	3	1.67785	5.07949
GO:0090077	foam cell differentiation	3/291	38/18723	0.0209967	0.160434	0.136328	IL18/NR1H3/PPARG	3	1.67785	5.07949
GO:0042698	ovulation cycle	4/291	68/18723	0.0214045	0.16281	0.138347	MDK/PTPRN/TIMP4/TRPM2	4	1.6695	3.78472
GO:0060411	cardiac septum morphogenesis	4/291	68/18723	0.0214045	0.16281	0.138347	CITED2/ENG/ISL1/SMAD6	4	1.6695	3.78472
GO:0035725	sodium ion transmembrane transport	7/291	178/18723	0.021505	0.163205	0.138683	ASIC4/SCN1B/SCN3A/SCN7A/SNTA1/TRPM2/WNK2	7	1.66746	2.53023
GO:0009914	hormone transport	10/291	306/18723	0.0218481	0.163449	0.13889	ADCYAP1/ANO1/ISL1/NNAT/PAX8/PTPRN/SIRT3/SYT9/TRPM2/VAMP8	10	1.66059	2.10262
GO:0044706	multi-multicellular organism process	8/291	220/18723	0.0220382	0.163449	0.13889	ADCYAP1/ADRA2B/CITED2/IGFBP2/NR2F2/SERPINE2/SLC38A3/TPPP3	8	1.65682	2.33964
GO:0009163	nucleoside biosynthetic process	2/291	15/18723	0.0221205	0.163449	0.13889	ADA/PRTFDC1	2	1.6552	8.57869
GO:0016114	terpenoid biosynthetic process	2/291	15/18723	0.0221205	0.163449	0.13889	DHRS9/RBP1	2	1.6552	8.57869
GO:0021542	dentate gyrus development	2/291	15/18723	0.0221205	0.163449	0.13889	MDK/TMEM108	2	1.6552	8.57869
GO:0032328	alanine transport	2/291	15/18723	0.0221205	0.163449	0.13889	SLC38A3/SLC7A10	2	1.6552	8.57869
GO:0032725	positive regulation of granulocyte macrophage colony-stimulating factor production	2/291	15/18723	0.0221205	0.163449	0.13889	IL18/ISL1	2	1.6552	8.57869
GO:0034404	nucleobase-containing small molecule biosynthetic process	2/291	15/18723	0.0221205	0.163449	0.13889	ADA/PRTFDC1	2	1.6552	8.57869
GO:0035358	regulation of peroxisome proliferator activated receptor signaling pathway	2/291	15/18723	0.0221205	0.163449	0.13889	CITED2/PTGIS	2	1.6552	8.57869
GO:0071474	cellular hyperosmotic response	2/291	15/18723	0.0221205	0.163449	0.13889	EFHD1/RCSD1	2	1.6552	8.57869
GO:2000052	positive regulation of non-canonical Wnt signaling pathway	2/291	15/18723	0.0221205	0.163449	0.13889	ANKRD6/MLLT3	2	1.6552	8.57869
GO:2000345	regulation of hepatocyte proliferation	2/291	15/18723	0.0221205	0.163449	0.13889	LIMS2/MDK	2	1.6552	8.57869
GO:0030177	positive regulation of Wnt signaling pathway	6/291	140/18723	0.0222936	0.164367	0.13967	ANKRD6/BAMBI/JUP/MLLT3/SALL1/WNK2	6	1.65182	2.75744
GO:0019395	fatty acid oxidation	5/291	103/18723	0.0223435	0.164374	0.139676	ABCB11/ACAD10/PDK4/SLC27A2/SOX9	5	1.65085	3.12331
GO:0007618	mating	3/291	39/18723	0.0224911	0.164739	0.139986	ADA/SERPINE2/THRB	3	1.64799	4.94925
GO:1903115	regulation of actin filament-based movement	3/291	39/18723	0.0224911	0.164739	0.139986	ANK2/BIN1/JUP	3	1.64799	4.94925
GO:0015833	peptide transport	9/291	264/18723	0.0227186	0.166043	0.141094	ADCYAP1/ANO1/ISL1/NNAT/PAX8/PTPRN/SIRT3/SYT9/TRPM2	9	1.64362	2.19342
GO:0030522	intracellular receptor signaling pathway	9/291	265/18723	0.0232097	0.169265	0.143832	CITED2/ISL1/NR1H3/NR2F2/PDK3/PPARG/PRCP/PTGIS/THRB	9	1.63433	2.18514
GO:0003407	neural retina development	4/291	70/18723	0.0235309	0.171235	0.145506	SMARCD3/SOX9/THRB/TSPAN12	4	1.62836	3.67658
GO:0051047	positive regulation of secretion	10/291	310/18723	0.0236371	0.171637	0.145848	ABCB11/ADCYAP1/ANO1/CADPS/ISL1/NNAT/SIRT3/SYT9/TRPM2/VAMP8	10	1.62641	2.07549
GO:0097352	autophagosome maturation	3/291	40/18723	0.024042	0.174201	0.148026	MAP1LC3A/MAP1LC3C/VAMP8	3	1.61903	4.82552
GO:2001234	negative regulation of apoptotic signaling pathway	8/291	224/18723	0.0242194	0.175109	0.148798	BOK/COL2A1/EYA1/EYA2/EYA4/IL7/MAPK8IP1/TMEM14A	8	1.61584	2.29786
GO:0072078	nephron tubule morphogenesis	4/291	71/18723	0.0246404	0.177496	0.150826	EYA1/PAX8/SALL1/SOX9	4	1.60835	3.6248
GO:0050769	positive regulation of neurogenesis	8/291	225/18723	0.0247875	0.177496	0.150826	BIN1/MDK/PTPRD/RND2/SERPINE2/SHOX2/SMARCD3/TGM2	8	1.60577	2.28765
GO:0003198	epithelial to mesenchymal transition involved in endocardial cushion formation	2/291	16/18723	0.0250247	0.177496	0.150826	ENG/TMEM100	2	1.60163	8.04253
GO:0044849	estrous cycle	2/291	16/18723	0.0250247	0.177496	0.150826	MDK/TRPM2	2	1.60163	8.04253
GO:0060330	regulation of response to interferon-gamma	2/291	16/18723	0.0250247	0.177496	0.150826	NR1H3/PPARG	2	1.60163	8.04253
GO:0060334	regulation of interferon-gamma-mediated signaling pathway	2/291	16/18723	0.0250247	0.177496	0.150826	NR1H3/PPARG	2	1.60163	8.04253
GO:0072283	metanephric renal vesicle morphogenesis	2/291	16/18723	0.0250247	0.177496	0.150826	PAX8/SALL1	2	1.60163	8.04253
GO:1905906	regulation of amyloid fibril formation	2/291	16/18723	0.0250247	0.177496	0.150826	APOE/CRYAB	2	1.60163	8.04253
GO:2000095	regulation of Wnt signaling pathway, planar cell polarity pathway	2/291	16/18723	0.0250247	0.177496	0.150826	ANKRD6/MLLT3	2	1.60163	8.04253
GO:0001890	placenta development	6/291	144/18723	0.0251755	0.177675	0.150979	ADA/CEBPA/CITED2/NR2F2/PPARG/TPPP3	6	1.59902	2.68084
GO:0010821	regulation of mitochondrion organization	6/291	144/18723	0.0251755	0.177675	0.150979	BBC3/BMF/BOK/HIP1R/PPARG/TMEM14A	6	1.59902	2.68084
GO:0055001	muscle cell development	7/291	184/18723	0.0252085	0.177675	0.150979	ANK2/BIN1/CASQ1/ENG/ISL1/OBSCN/SHOX2	7	1.59845	2.44773
GO:0051495	positive regulation of cytoskeleton organization	8/291	226/18723	0.0253649	0.178403	0.151597	BIN1/CTNNA2/FES/GSN/HIP1R/MET/RAPGEF3/STMN2	8	1.59577	2.27753
GO:0046394	carboxylic acid biosynthetic process	10/291	314/18723	0.0255298	0.178906	0.152025	ABCB11/ASL/DHRS9/NR1H3/PDK4/PTGIS/RBP1/SCD5/SLC27A2/THNSL2	10	1.59295	2.04905
GO:0048286	lung alveolus development	3/291	41/18723	0.0256493	0.178906	0.152025	ADA/HOPX/LTBP3	3	1.59092	4.70782
GO:1900371	regulation of purine nucleotide biosynthetic process	3/291	41/18723	0.0256493	0.178906	0.152025	PDK3/PDK4/PDZD3	3	1.59092	4.70782
GO:1905314	semi-lunar valve development	3/291	41/18723	0.0256493	0.178906	0.152025	ELN/SMAD6/SOX9	3	1.59092	4.70782
GO:0001707	mesoderm formation	4/291	72/18723	0.025781	0.179453	0.152489	EYA1/EYA2/FOXC1/FOXC2	4	1.5887	3.57446
GO:0061351	neural precursor cell proliferation	6/291	145/18723	0.0259329	0.180137	0.153071	ADCYAP1/ADGRG1/LIMS2/MDK/SMARCD3/SOX5	6	1.58615	2.66235
GO:0008217	regulation of blood pressure	7/291	186/18723	0.0265344	0.183936	0.156298	ADRA2B/AGTRAP/NR2F2/POSTN/PPARG/PRCP/TNNI3	7	1.57619	2.42141
GO:0042542	response to hydrogen peroxide	6/291	146/18723	0.0267054	0.18439	0.156685	ADA/CRYAB/MAP1LC3A/MET/NQO1/TRPM2	6	1.5734	2.64412
GO:0034440	lipid oxidation	5/291	108/18723	0.02675	0.18439	0.156685	ABCB11/ACAD10/PDK4/SLC27A2/SOX9	5	1.57268	2.97871
GO:0051962	positive regulation of nervous system development	9/291	272/18723	0.0268626	0.18439	0.156685	BIN1/CBLN2/MDK/PTPRD/RND2/SERPINE2/SHOX2/SMARCD3/TGM2	9	1.57085	2.1289
GO:0009166	nucleotide catabolic process	4/291	73/18723	0.026953	0.18439	0.156685	ADA/DPYS/NUDT8/PDE4C	4	1.56939	3.52549
GO:0072088	nephron epithelium morphogenesis	4/291	73/18723	0.026953	0.18439	0.156685	EYA1/PAX8/SALL1/SOX9	4	1.56939	3.52549
GO:0051098	regulation of binding	11/291	363/18723	0.0271353	0.18439	0.156685	APOE/BAMBI/CTHRC1/FOXC1/HIP1R/HOPX/ISL1/MET/PPARG/SMARCD3/TRIM6	11	1.56646	1.9497
GO:0009154	purine ribonucleotide catabolic process	3/291	42/18723	0.027313	0.18439	0.156685	ADA/NUDT8/PDE4C	3	1.56363	4.59573
GO:0030808	regulation of nucleotide biosynthetic process	3/291	42/18723	0.027313	0.18439	0.156685	PDK3/PDK4/PDZD3	3	1.56363	4.59573
GO:0035019	somatic stem cell population maintenance	3/291	42/18723	0.027313	0.18439	0.156685	PAX8/POU5F1/SOX9	3	1.56363	4.59573
GO:0045687	positive regulation of glial cell differentiation	3/291	42/18723	0.027313	0.18439	0.156685	BIN1/MDK/SERPINE2	3	1.56363	4.59573
GO:0055090	acylglycerol homeostasis	3/291	42/18723	0.027313	0.18439	0.156685	APOE/IL18/NR1H3	3	1.56363	4.59573
GO:0070328	triglyceride homeostasis	3/291	42/18723	0.027313	0.18439	0.156685	APOE/IL18/NR1H3	3	1.56363	4.59573
GO:2001222	regulation of neuron migration	3/291	42/18723	0.027313	0.18439	0.156685	ADGRG1/CTNNA2/MDK	3	1.56363	4.59573
GO:0007379	segment specification	2/291	17/18723	0.0280747	0.187078	0.158969	MEOX2/MLLT3	2	1.55168	7.56944
GO:0030903	notochord development	2/291	17/18723	0.0280747	0.187078	0.158969	COL2A1/SOX9	2	1.55168	7.56944
GO:0032604	granulocyte macrophage colony-stimulating factor production	2/291	17/18723	0.0280747	0.187078	0.158969	IL18/ISL1	2	1.55168	7.56944
GO:0032645	regulation of granulocyte macrophage colony-stimulating factor production	2/291	17/18723	0.0280747	0.187078	0.158969	IL18/ISL1	2	1.55168	7.56944
GO:0042953	lipoprotein transport	2/291	17/18723	0.0280747	0.187078	0.158969	PPARG/UNC119	2	1.55168	7.56944
GO:0048339	paraxial mesoderm development	2/291	17/18723	0.0280747	0.187078	0.158969	FOXC1/FOXC2	2	1.55168	7.56944
GO:0010822	positive regulation of mitochondrion organization	4/291	74/18723	0.0281563	0.187078	0.158969	BBC3/BMF/BOK/HIP1R	4	1.55042	3.47785
GO:0048332	mesoderm morphogenesis	4/291	74/18723	0.0281563	0.187078	0.158969	EYA1/EYA2/FOXC1/FOXC2	4	1.55042	3.47785
GO:0035148	tube formation	6/291	148/18723	0.0282958	0.187265	0.159127	CITED2/CTHRC1/PAX8/RET/SOX9/TGM2	6	1.54828	2.60839
GO:0051384	response to glucocorticoid	6/291	148/18723	0.0282958	0.187265	0.159127	ADCYAP1/CDO1/FIBIN/IGFBP2/ISL1/MDK	6	1.54828	2.60839
GO:0071496	cellular response to external stimulus	10/291	320/18723	0.0285696	0.188706	0.160352	ENG/FES/MAP1LC3A/MAP1LC3C/MKX/PDK4/POSTN/RRAGD/SLC38A3/SOX9	10	1.5441	2.01063
GO:0052547	regulation of peptidase activity	13/291	461/18723	0.0287745	0.189686	0.161185	BBC3/BIN1/BOK/COL28A1/COL7A1/CRYAB/GSN/HIP1R/PCOLCE2/PPARG/SERPINB1/SERPINE2/TIMP4	13	1.54099	1.81437
GO:0043627	response to estrogen	4/291	75/18723	0.0293912	0.192995	0.163996	CITED2/IGFBP2/PTPRN/SMAD6	4	1.53178	3.43148
GO:0061333	renal tubule morphogenesis	4/291	75/18723	0.0293912	0.192995	0.163996	EYA1/PAX8/SALL1/SOX9	4	1.53178	3.43148
GO:0006805	xenobiotic metabolic process	5/291	111/18723	0.0296419	0.194079	0.164918	ABCB11/AOX1/AS3MT/EPHX1/NQO1	5	1.52809	2.89821
GO:0007160	cell-matrix adhesion	8/291	233/18723	0.0296718	0.194079	0.164918	BCAM/ECM2/EPDR1/EPHA3/JUP/POSTN/PTPRK/TNXB	8	1.52766	2.20911
GO:0021536	diencephalon development	4/291	76/18723	0.0306578	0.198703	0.168847	ADCYAP1/ISL1/PITX2/SALL1	4	1.51346	3.38633
GO:0072028	nephron morphogenesis	4/291	76/18723	0.0306578	0.198703	0.168847	EYA1/PAX8/SALL1/SOX9	4	1.51346	3.38633
GO:2001236	regulation of extrinsic apoptotic signaling pathway	6/291	151/18723	0.0307965	0.198703	0.168847	COL2A1/EYA1/EYA2/EYA4/IL7/RET	6	1.5115	2.55656
GO:0043542	endothelial cell migration	9/291	279/18723	0.0309042	0.198703	0.168847	ANGPT4/APOE/FOXC2/JUP/MEOX2/MET/NR2F2/PPARG/PRCP	9	1.50998	2.07549
GO:0001946	lymphangiogenesis	2/291	18/18723	0.0312652	0.198703	0.168847	FOXC1/FOXC2	2	1.50494	7.14891
GO:0003128	heart field specification	2/291	18/18723	0.0312652	0.198703	0.168847	ISL1/SMARCD3	2	1.50494	7.14891
GO:0006085	acetyl-CoA biosynthetic process	2/291	18/18723	0.0312652	0.198703	0.168847	PDK3/PDK4	2	1.50494	7.14891
GO:0009125	nucleoside monophosphate catabolic process	2/291	18/18723	0.0312652	0.198703	0.168847	ADA/DPYS	2	1.50494	7.14891
GO:0044872	lipoprotein localization	2/291	18/18723	0.0312652	0.198703	0.168847	PPARG/UNC119	2	1.50494	7.14891
GO:0060973	cell migration involved in heart development	2/291	18/18723	0.0312652	0.198703	0.168847	ENG/PITX2	2	1.50494	7.14891
GO:0072079	nephron tubule formation	2/291	18/18723	0.0312652	0.198703	0.168847	PAX8/SOX9	2	1.50494	7.14891
GO:0072189	ureter development	2/291	18/18723	0.0312652	0.198703	0.168847	RET/SOX9	2	1.50494	7.14891
GO:0072234	metanephric nephron tubule development	2/291	18/18723	0.0312652	0.198703	0.168847	PAX8/SOX9	2	1.50494	7.14891
GO:0090190	positive regulation of branching involved in ureteric bud morphogenesis	2/291	18/18723	0.0312652	0.198703	0.168847	PAX8/SOX9	2	1.50494	7.14891
GO:0150078	positive regulation of neuroinflammatory response	2/291	18/18723	0.0312652	0.198703	0.168847	IL18/IL33	2	1.50494	7.14891
GO:0007565	female pregnancy	7/291	193/18723	0.0315479	0.200121	0.170052	ADCYAP1/ADRA2B/CITED2/IGFBP2/NR2F2/SLC38A3/TPPP3	7	1.50103	2.33358
GO:0046395	carboxylic acid catabolic process	8/291	236/18723	0.0316632	0.200173	0.170096	ABCB11/ACAD10/CDO1/DDAH2/NUDT8/SARDH/SLC25A21/SLC27A2	8	1.49944	2.18102
GO:0001578	microtubule bundle formation	5/291	113/18723	0.0316752	0.200173	0.170096	FES/RSPH9/TPPP3/TTC12/ZMYND10	5	1.49928	2.84691
GO:0007492	endoderm development	4/291	77/18723	0.0319561	0.201192	0.170962	COL7A1/HOXC11/LAMB3/POU5F1	4	1.49545	3.34235
GO:0055117	regulation of cardiac muscle contraction	4/291	77/18723	0.0319561	0.201192	0.170962	ANK2/BIN1/JUP/TNNI3	4	1.49545	3.34235
GO:0031334	positive regulation of protein-containing complex assembly	8/291	237/18723	0.0323469	0.202892	0.172407	BIN1/BMF/CTNNA2/FES/GSN/HIP1R/MET/TPPP3	8	1.49017	2.17182
GO:0033673	negative regulation of kinase activity	8/291	237/18723	0.0323469	0.202892	0.172407	APOE/CDKN1C/CEBPA/FABP4/MAPK8IP1/NR2F2/PIK3IP1/PPARG	8	1.49017	2.17182
GO:0003009	skeletal muscle contraction	3/291	45/18723	0.0326409	0.203582	0.172993	CASQ1/RCSD1/TNNI3	3	1.48624	4.28935
GO:0035272	exocrine system development	3/291	45/18723	0.0326409	0.203582	0.172993	FOXC1/SOX9/TGM2	3	1.48624	4.28935
GO:0035987	endodermal cell differentiation	3/291	45/18723	0.0326409	0.203582	0.172993	COL7A1/LAMB3/POU5F1	3	1.48624	4.28935
GO:0090100	positive regulation of transmembrane receptor protein serine/threonine kinase signaling pathway	5/291	114/18723	0.0327238	0.203582	0.172993	CDKN1C/CITED2/ENG/KCP/PPARG	5	1.48514	2.82194
GO:1903532	positive regulation of secretion by cell	9/291	282/18723	0.0327597	0.203582	0.172993	ADCYAP1/ANO1/CADPS/ISL1/NNAT/SIRT3/SYT9/TRPM2/VAMP8	9	1.48466	2.05341
GO:0051051	negative regulation of transport	13/291	470/18723	0.032878	0.203941	0.173298	ADA/ADCYAP1/ADRA2B/APOE/BIN1/CABP1/CRYAB/EPHA3/NR1H3/SERPINE2/UNC119/VAMP8/WNK2	13	1.48309	1.77962
GO:0018108	peptidyl-tyrosine phosphorylation	11/291	375/18723	0.0332322	0.205714	0.174804	ANGPT4/CRLF1/EFEMP1/EPHA3/FES/IL18/IL7/ISL1/MET/RET/UNC119	11	1.47844	1.88731
GO:0006919	activation of cysteine-type endopeptidase activity involved in apoptotic process	4/291	78/18723	0.0332863	0.205714	0.174804	BBC3/BOK/HIP1R/PPARG	4	1.47774	3.2995
GO:0072593	reactive oxygen species metabolic process	8/291	239/18723	0.0337443	0.208014	0.176759	BCO2/CRYAB/NQO1/PDK3/PDK4/PRCP/SIRT3/SOD3	8	1.4718	2.15365
GO:0030278	regulation of ossification	5/291	115/18723	0.0337938	0.208014	0.176759	LTBP3/MDK/MKX/SMAD6/SOX9	5	1.47116	2.7974
GO:0034614	cellular response to reactive oxygen species	6/291	155/18723	0.0343497	0.208014	0.176759	MAP1LC3A/MET/NQO1/PTPRK/SOD3/TRPM2	6	1.46408	2.49059
GO:0006195	purine nucleotide catabolic process	3/291	46/18723	0.0345285	0.208014	0.176759	ADA/NUDT8/PDE4C	3	1.46182	4.1961
GO:0006071	glycerol metabolic process	2/291	19/18723	0.0345913	0.208014	0.176759	GK/MOGAT1	2	1.46103	6.77265
GO:0007530	sex determination	2/291	19/18723	0.0345913	0.208014	0.176759	CITED2/SOX9	2	1.46103	6.77265
GO:0008356	asymmetric cell division	2/291	19/18723	0.0345913	0.208014	0.176759	POU5F1/SOX5	2	1.46103	6.77265
GO:0010544	negative regulation of platelet activation	2/291	19/18723	0.0345913	0.208014	0.176759	APOE/SERPINE2	2	1.46103	6.77265
GO:0010885	regulation of cholesterol storage	2/291	19/18723	0.0345913	0.208014	0.176759	NR1H3/PPARG	2	1.46103	6.77265
GO:0014067	negative regulation of phosphatidylinositol 3-kinase signaling	2/291	19/18723	0.0345913	0.208014	0.176759	PIK3IP1/SERPINE2	2	1.46103	6.77265
GO:0042474	middle ear morphogenesis	2/291	19/18723	0.0345913	0.208014	0.176759	EYA1/GSC	2	1.46103	6.77265
GO:0046033	AMP metabolic process	2/291	19/18723	0.0345913	0.208014	0.176759	ADA/AK1	2	1.46103	6.77265
GO:0050961	detection of temperature stimulus involved in sensory perception	2/291	19/18723	0.0345913	0.208014	0.176759	ANO1/GRIK2	2	1.46103	6.77265
GO:1901659	glycosyl compound biosynthetic process	2/291	19/18723	0.0345913	0.208014	0.176759	ADA/PRTFDC1	2	1.46103	6.77265
GO:2000369	regulation of clathrin-dependent endocytosis	2/291	19/18723	0.0345913	0.208014	0.176759	HIP1R/UNC119	2	1.46103	6.77265
GO:0006029	proteoglycan metabolic process	4/291	79/18723	0.0346483	0.208014	0.176759	BGN/COL2A1/GAL3ST3/MUSTN1	4	1.46032	3.25773
GO:0071214	cellular response to abiotic stimulus	10/291	331/18723	0.0347968	0.208161	0.176884	BMF/CRYAB/EFHD1/ENG/GNAT1/MKX/PTPRK/RCSD1/SLC38A3/SOX9	10	1.45846	1.94381
GO:0104004	cellular response to environmental stimulus	10/291	331/18723	0.0347968	0.208161	0.176884	BMF/CRYAB/EFHD1/ENG/GNAT1/MKX/PTPRK/RCSD1/SLC38A3/SOX9	10	1.45846	1.94381
GO:0018212	peptidyl-tyrosine modification	11/291	378/18723	0.034897	0.20839	0.177078	ANGPT4/CRLF1/EFEMP1/EPHA3/FES/IL18/IL7/ISL1/MET/RET/UNC119	11	1.45721	1.87233
GO:0030900	forebrain development	11/291	379/18723	0.0354648	0.211208	0.179473	ADCYAP1/ADGRG1/GSC/ISL1/LHX8/MDK/NR2F2/PITX2/RTN4RL1/SALL1/TMEM108	11	1.4502	1.86739
GO:0031099	regeneration	7/291	198/18723	0.0354945	0.211208	0.179473	CPQ/HOPX/ISL1/MDK/MUSTN1/POSTN/RTN4RL1	7	1.44984	2.27465
GO:0030301	cholesterol transport	5/291	117/18723	0.0359986	0.213829	0.1817	APOE/EEPD1/NR1H3/PPARG/YJEFN3	5	1.44371	2.74958
GO:0035850	epithelial cell differentiation involved in kidney development	3/291	47/18723	0.0364714	0.216256	0.183762	FOXC2/PAX8/SALL1	3	1.43805	4.10682
GO:0051149	positive regulation of muscle cell differentiation	4/291	81/18723	0.0374684	0.221776	0.188453	ENG/HOPX/SHOX2/SMARCD3	4	1.42633	3.17729
GO:1902903	regulation of supramolecular fiber organization	11/291	383/18723	0.0378012	0.222464	0.189038	APOE/BIN1/CRYAB/CTNNA2/ELN/FES/GSN/HIP1R/MET/RAPGEF3/STMN2	11	1.42249	1.84789
GO:0009952	anterior/posterior pattern specification	7/291	201/18723	0.0380128	0.222464	0.189038	FOXC1/FOXC2/HOXB6/LFNG/MEOX2/MLLT3/NR2F2	7	1.42007	2.2407
GO:0003215	cardiac right ventricle morphogenesis	2/291	20/18723	0.0380478	0.222464	0.189038	ISL1/SMARCD3	2	1.41967	6.43402
GO:0006525	arginine metabolic process	2/291	20/18723	0.0380478	0.222464	0.189038	ASL/DDAH2	2	1.41967	6.43402
GO:0006590	thyroid hormone generation	2/291	20/18723	0.0380478	0.222464	0.189038	CPQ/PAX8	2	1.41967	6.43402
GO:0007620	copulation	2/291	20/18723	0.0380478	0.222464	0.189038	ADA/SERPINE2	2	1.41967	6.43402
GO:0060231	mesenchymal to epithelial transition	2/291	20/18723	0.0380478	0.222464	0.189038	PAX8/SALL1	2	1.41967	6.43402
GO:0052548	regulation of endopeptidase activity	12/291	432/18723	0.0383517	0.223375	0.189812	BBC3/BIN1/BOK/COL28A1/COL7A1/CRYAB/GSN/HIP1R/PPARG/SERPINB1/SERPINE2/TIMP4	12	1.41622	1.78723
GO:0033628	regulation of cell adhesion mediated by integrin	3/291	48/18723	0.0384694	0.223375	0.189812	ADA/FOXC2/RET	3	1.41488	4.02126
GO:0043303	mast cell degranulation	3/291	48/18723	0.0384694	0.223375	0.189812	FES/S100A13/VAMP8	3	1.41488	4.02126
GO:0044458	motile cilium assembly	3/291	48/18723	0.0384694	0.223375	0.189812	RSPH9/TTC12/ZMYND10	3	1.41488	4.02126
GO:0019722	calcium-mediated signaling	7/291	202/18723	0.0388777	0.225356	0.191495	ADA/ADGRB2/ANK2/CASQ1/TMEM100/TNNI3/TRPM2	7	1.4103	2.22961
GO:0042326	negative regulation of phosphorylation	11/291	385/18723	0.0390089	0.225728	0.191811	APOE/CDKN1C/CEBPA/ENG/FABP4/LDLRAD4/MAPK8IP1/NR2F2/PIK3IP1/PPARG/SMAD6	11	1.40884	1.83829
GO:0001655	urogenital system development	10/291	338/18723	0.0392206	0.226563	0.192521	CRLF1/EYA1/FOXC1/FOXC2/KCNJ8/PAX8/RET/SALL1/SMAD6/SOX9	10	1.40649	1.90356
GO:0048593	camera-type eye morphogenesis	5/291	120/18723	0.0394685	0.227214	0.193074	CITED2/PITX2/SOX9/THRB/TSPAN12	5	1.40375	2.68084
GO:0051897	positive regulation of protein kinase B signaling	5/291	120/18723	0.0394685	0.227214	0.193074	ENG/IL18/MET/RET/TNFAIP8L3	5	1.40375	2.68084
GO:0046785	microtubule polymerization	4/291	83/18723	0.0404167	0.230517	0.195881	FES/MET/STMN2/TPPP3	4	1.39344	3.10073
GO:0061053	somite development	4/291	83/18723	0.0404167	0.230517	0.195881	FOXC1/FOXC2/LFNG/MEOX2	4	1.39344	3.10073
GO:1901292	nucleoside phosphate catabolic process	4/291	83/18723	0.0404167	0.230517	0.195881	ADA/DPYS/NUDT8/PDE4C	4	1.39344	3.10073
GO:0002279	mast cell activation involved in immune response	3/291	49/18723	0.0405222	0.230517	0.195881	FES/S100A13/VAMP8	3	1.39231	3.9392
GO:0010823	negative regulation of mitochondrion organization	3/291	49/18723	0.0405222	0.230517	0.195881	BOK/PPARG/TMEM14A	3	1.39231	3.9392
GO:0042461	photoreceptor cell development	3/291	49/18723	0.0405222	0.230517	0.195881	GNAT1/MFRP/THRB	3	1.39231	3.9392
GO:1990573	potassium ion import across plasma membrane	3/291	49/18723	0.0405222	0.230517	0.195881	ABCC9/KCNJ8/WNK2	3	1.39231	3.9392
GO:0001838	embryonic epithelial tube formation	5/291	121/18723	0.0406688	0.23096	0.196257	CITED2/CTHRC1/PAX8/RET/SOX9	5	1.39074	2.65869
GO:0010766	negative regulation of sodium ion transport	2/291	21/18723	0.0416301	0.231339	0.196579	SERPINE2/WNK2	2	1.38059	6.12764
GO:0010878	cholesterol storage	2/291	21/18723	0.0416301	0.231339	0.196579	NR1H3/PPARG	2	1.38059	6.12764
GO:0030502	negative regulation of bone mineralization	2/291	21/18723	0.0416301	0.231339	0.196579	LTBP3/SOX9	2	1.38059	6.12764
GO:0033630	positive regulation of cell adhesion mediated by integrin	2/291	21/18723	0.0416301	0.231339	0.196579	FOXC2/RET	2	1.38059	6.12764
GO:0034315	regulation of Arp2/3 complex-mediated actin nucleation	2/291	21/18723	0.0416301	0.231339	0.196579	CTNNA2/HIP1R	2	1.38059	6.12764
GO:0044342	type B pancreatic cell proliferation	2/291	21/18723	0.0416301	0.231339	0.196579	PTPRN/SERPINB1	2	1.38059	6.12764
GO:0046128	purine ribonucleoside metabolic process	2/291	21/18723	0.0416301	0.231339	0.196579	ADA/PRTFDC1	2	1.38059	6.12764
GO:0048745	smooth muscle tissue development	2/291	21/18723	0.0416301	0.231339	0.196579	ENG/SOX9	2	1.38059	6.12764
GO:0051152	positive regulation of smooth muscle cell differentiation	2/291	21/18723	0.0416301	0.231339	0.196579	ENG/SMARCD3	2	1.38059	6.12764
GO:0060972	left/right pattern formation	2/291	21/18723	0.0416301	0.231339	0.196579	CITED2/PITX2	2	1.38059	6.12764
GO:0072170	metanephric tubule development	2/291	21/18723	0.0416301	0.231339	0.196579	PAX8/SOX9	2	1.38059	6.12764
GO:0072243	metanephric nephron epithelium development	2/291	21/18723	0.0416301	0.231339	0.196579	PAX8/SOX9	2	1.38059	6.12764
GO:0090189	regulation of branching involved in ureteric bud morphogenesis	2/291	21/18723	0.0416301	0.231339	0.196579	PAX8/SOX9	2	1.38059	6.12764
GO:0031109	microtubule polymerization or depolymerization	5/291	122/18723	0.0418911	0.231525	0.196737	CRYAB/FES/MET/STMN2/TPPP3	5	1.37788	2.63689
GO:0001933	negative regulation of protein phosphorylation	10/291	342/18723	0.0419155	0.231525	0.196737	APOE/CDKN1C/CEBPA/ENG/FABP4/LDLRAD4/MAPK8IP1/NR2F2/PPARG/SMAD6	10	1.37762	1.88129
GO:0010660	regulation of muscle cell apoptotic process	4/291	84/18723	0.0419389	0.231525	0.196737	ADCYAP1/MDK/PAX8/PPARG	4	1.37738	3.06382
GO:0032370	positive regulation of lipid transport	4/291	84/18723	0.0419389	0.231525	0.196737	APOE/EEPD1/NR1H3/PPARG	4	1.37738	3.06382
GO:0002448	mast cell mediated immunity	3/291	50/18723	0.0426292	0.234565	0.199321	FES/S100A13/VAMP8	3	1.37029	3.86041
GO:0050873	brown fat cell differentiation	3/291	50/18723	0.0426292	0.234565	0.199321	CEBPA/FABP4/LAMB3	3	1.37029	3.86041
GO:0010811	positive regulation of cell-substrate adhesion	5/291	123/18723	0.0431354	0.236963	0.201358	CCDC80/ECM2/JUP/LIMS2/MDK	5	1.36517	2.61546
GO:0032092	positive regulation of protein binding	4/291	85/18723	0.0434932	0.238539	0.202697	APOE/BAMBI/CTHRC1/HIP1R	4	1.36158	3.02777
GO:0045936	negative regulation of phosphate metabolic process	12/291	441/18723	0.0436864	0.239208	0.203266	APOE/CDKN1C/CEBPA/ENG/FABP4/LDLRAD4/MAPK8IP1/NR2F2/PDZD3/PIK3IP1/PPARG/SMAD6	12	1.35965	1.75075
GO:0010563	negative regulation of phosphorus metabolic process	12/291	442/18723	0.0443095	0.242094	0.205718	APOE/CDKN1C/CEBPA/ENG/FABP4/LDLRAD4/MAPK8IP1/NR2F2/PDZD3/PIK3IP1/PPARG/SMAD6	12	1.3535	1.74679
GO:0050796	regulation of insulin secretion	6/291	165/18723	0.0443575	0.242094	0.205718	ANO1/ISL1/NNAT/SIRT3/SYT9/TRPM2	6	1.35303	2.33964
GO:0010656	negative regulation of muscle cell apoptotic process	3/291	51/18723	0.0447902	0.243079	0.206555	ADCYAP1/MDK/PAX8	3	1.34882	3.78472
GO:0046850	regulation of bone remodeling	3/291	51/18723	0.0447902	0.243079	0.206555	LTBP3/MDK/PDK4	3	1.34882	3.78472
GO:0015908	fatty acid transport	4/291	86/18723	0.0450796	0.243079	0.206555	APOE/FABP4/PPARG/SLC27A2	4	1.34602	2.99257
GO:0034103	regulation of tissue remodeling	4/291	86/18723	0.0450796	0.243079	0.206555	IL18/LTBP3/MDK/PDK4	4	1.34602	2.99257
GO:0002053	positive regulation of mesenchymal cell proliferation	2/291	22/18723	0.0453333	0.243079	0.206555	SHOX2/SOX9	2	1.34358	5.84911
GO:0019400	alditol metabolic process	2/291	22/18723	0.0453333	0.243079	0.206555	GK/MOGAT1	2	1.34358	5.84911
GO:0034755	iron ion transmembrane transport	2/291	22/18723	0.0453333	0.243079	0.206555	SCARA5/SLC40A1	2	1.34358	5.84911
GO:0060965	negative regulation of gene silencing by miRNA	2/291	22/18723	0.0453333	0.243079	0.206555	POU5F1/PPARG	2	1.34358	5.84911
GO:0072574	hepatocyte proliferation	2/291	22/18723	0.0453333	0.243079	0.206555	LIMS2/MDK	2	1.34358	5.84911
GO:0072575	epithelial cell proliferation involved in liver morphogenesis	2/291	22/18723	0.0453333	0.243079	0.206555	LIMS2/MDK	2	1.34358	5.84911
GO:0086012	membrane depolarization during cardiac muscle cell action potential	2/291	22/18723	0.0453333	0.243079	0.206555	ANK2/SCN1B	2	1.34358	5.84911
GO:0042886	amide transport	9/291	301/18723	0.046323	0.24799	0.210728	ADCYAP1/ANO1/ISL1/NNAT/PAX8/PTPRN/SIRT3/SYT9/TRPM2	9	1.3342	1.92379
GO:0150104	transport across blood-brain barrier	4/291	87/18723	0.046698	0.249601	0.212097	ABCC9/APOE/KCNJ8/SLC38A3	4	1.3307	2.95817
GO:0021545	cranial nerve development	3/291	52/18723	0.0470047	0.249652	0.212141	CITED2/ISL1/SALL1	3	1.32786	3.71193
GO:0045010	actin nucleation	3/291	52/18723	0.0470047	0.249652	0.212141	CTNNA2/GSN/HIP1R	3	1.32786	3.71193
GO:0060071	Wnt signaling pathway, planar cell polarity pathway	3/291	52/18723	0.0470047	0.249652	0.212141	ANKRD6/CTHRC1/MLLT3	3	1.32786	3.71193
GO:0072523	purine-containing compound catabolic process	3/291	52/18723	0.0470047	0.249652	0.212141	ADA/NUDT8/PDE4C	3	1.32786	3.71193
GO:0043491	protein kinase B signaling	7/291	211/18723	0.0472439	0.250527	0.212884	ENG/IL18/MET/RET/SOX9/TMEM100/TNFAIP8L3	7	1.32565	2.13451
GO:0015849	organic acid transport	9/291	303/18723	0.0479395	0.253815	0.215678	ABCB11/APOE/FABP4/PPARG/SLC25A21/SLC27A2/SLC38A11/SLC38A3/SLC7A10	9	1.31931	1.9111
GO:0006469	negative regulation of protein kinase activity	7/291	212/18723	0.0482391	0.255	0.216685	APOE/CDKN1C/CEBPA/FABP4/MAPK8IP1/NR2F2/PPARG	7	1.3166	2.12444
GO:0010232	vascular transport	4/291	88/18723	0.0483484	0.255176	0.216835	ABCC9/APOE/KCNJ8/SLC38A3	4	1.31562	2.92455
GO:0031348	negative regulation of defense response	8/291	258/18723	0.0490976	0.255808	0.217372	ADA/ADCYAP1/APOE/ISL1/MDK/NR1H3/PPARG/PTGIS	8	1.30894	1.99505
GO:0003283	atrial septum development	2/291	23/18723	0.0491529	0.255808	0.217372	ANK2/ISL1	2	1.30845	5.5948
GO:0009162	deoxyribonucleoside monophosphate metabolic process	2/291	23/18723	0.0491529	0.255808	0.217372	ADA/DPYS	2	1.30845	5.5948
GO:0010888	negative regulation of lipid storage	2/291	23/18723	0.0491529	0.255808	0.217372	NR1H3/PPARG	2	1.30845	5.5948
GO:0019430	removal of superoxide radicals	2/291	23/18723	0.0491529	0.255808	0.217372	NQO1/SOD3	2	1.30845	5.5948
GO:0036303	lymph vessel morphogenesis	2/291	23/18723	0.0491529	0.255808	0.217372	FOXC1/FOXC2	2	1.30845	5.5948
GO:0045662	negative regulation of myoblast differentiation	2/291	23/18723	0.0491529	0.255808	0.217372	IL18/SOX9	2	1.30845	5.5948
GO:0060487	lung epithelial cell differentiation	2/291	23/18723	0.0491529	0.255808	0.217372	SOX9/THRB	2	1.30845	5.5948
GO:0072576	liver morphogenesis	2/291	23/18723	0.0491529	0.255808	0.217372	LIMS2/MDK	2	1.30845	5.5948
GO:0045806	negative regulation of endocytosis	3/291	53/18723	0.0492723	0.256033	0.217563	EPHA3/NR1H3/UNC119	3	1.3074	3.6419
GO:0006066	alcohol metabolic process	10/291	353/18723	0.0499728	0.259173	0.220231	AKR7A2/APOE/CEBPA/DHRS9/EPHX2/GDPD3/GK/MOGAT1/PLPP6/TM7SF2	10	1.30127	1.82267
GO:0062023	collagen-containing extracellular matrix	30/310	425/19550	8.81985e-12	2.87527e-09	2.72023e-09	ADAMDEC1/ANGPT4/APOE/BCAM/BGN/CCDC80/CLEC3B/COL15A1/COL18A1/COL28A1/COL2A1/COL7A1/COL9A2/CTHRC1/EFEMP1/EGFL7/ELN/IL7/LAMB3/LTBP3/MDK/OGN/POSTN/SERPINB1/SERPINE2/SOD3/SPARCL1/SSC5D/TGM2/TNXB	30	11.0545	4.45161
GO:0005581	collagen trimer	10/310	87/19550	1.18294e-06	0.000192819	0.000182422	C1QTNF5/C1QTNF6/COL15A1/COL18A1/COL28A1/COL2A1/COL7A1/COL9A2/CTHRC1/GLDN	10	5.92704	7.24879
GO:0042383	sarcolemma	11/310	138/19550	1.28642e-05	0.00139791	0.00132253	AHNAK2/ANK2/BGN/BIN1/CASQ1/DES/DTNA/KCNJ8/OBSCN/SCN1B/SNTA1	11	4.89062	5.02688
GO:0030016	myofibril	14/310	231/19550	2.05476e-05	0.00167463	0.00158432	ABCC9/ANK2/BIN1/CASQ1/CRYAB/DES/JUP/KCNJ8/MYOM3/OBSCN/SMTNL2/TIMP4/TNNI3/XIRP2	14	4.68724	3.82209
GO:0043292	contractile fiber	14/310	239/19550	2.99623e-05	0.00185077	0.00175097	ABCC9/ANK2/BIN1/CASQ1/CRYAB/DES/JUP/KCNJ8/MYOM3/OBSCN/SMTNL2/TIMP4/TNNI3/XIRP2	14	4.52342	3.69416
GO:0030017	sarcomere	13/310	211/19550	3.4133e-05	0.00185077	0.00175097	ABCC9/ANK2/BIN1/CASQ1/CRYAB/DES/JUP/MYOM3/OBSCN/SMTNL2/TIMP4/TNNI3/XIRP2	13	4.46683	3.88549
GO:0031430	M band	5/310	25/19550	3.97406e-05	0.00185077	0.00175097	ANK2/CRYAB/MYOM3/OBSCN/SMTNL2	5	4.40077	12.6129
GO:0031672	A band	5/310	38/19550	0.000317188	0.0129254	0.0122284	ANK2/CRYAB/MYOM3/OBSCN/SMTNL2	5	3.49868	8.29796
GO:0031674	I band	9/310	141/19550	0.000424061	0.0153604	0.0145322	ANK2/BIN1/CASQ1/CRYAB/DES/JUP/OBSCN/SMTNL2/XIRP2	9	3.37257	4.02539
GO:0005788	endoplasmic reticulum lumen	14/310	313/19550	0.000505245	0.016471	0.0155828	APOE/ARSI/CASQ1/CHRDL1/COL15A1/COL18A1/COL28A1/COL2A1/COL7A1/COL9A2/MXRA8/PRSS23/SLC27A2/SPARCL1	14	3.2965	2.82078
GO:0034706	sodium channel complex	4/310	26/19550	0.000703735	0.0208562	0.0197315	GRIK2/SCN1B/SCN3A/SCN7A	4	3.15259	9.70223
GO:0005604	basement membrane	7/310	96/19550	0.000841559	0.0228623	0.0216295	CCDC80/COL15A1/COL18A1/COL28A1/COL2A1/COL7A1/LAMB3	7	3.07492	4.59845
GO:0030018	Z disc	8/310	130/19550	0.00111454	0.0279493	0.0264421	ANK2/BIN1/CASQ1/CRYAB/DES/JUP/OBSCN/XIRP2	8	2.9529	3.88089
GO:0030315	T-tubule	5/310	51/19550	0.00125511	0.0292262	0.0276503	AHNAK2/ANK2/BIN1/CASQ1/SCN1B	5	2.90132	6.1828
GO:0001518	voltage-gated sodium channel complex	3/310	17/19550	0.00227678	0.049482	0.0468138	SCN1B/SCN3A/SCN7A	3	2.64268	11.129
GO:0043073	germ cell nucleus	3/310	20/19550	0.00368517	0.0750854	0.0710366	LHX8/MARCKS/MORC1	3	2.43354	9.45968
GO:0014704	intercalated disc	4/310	50/19550	0.00805316	0.154431	0.146104	ANK2/DES/JUP/SCN1B	4	2.09403	5.04516
GO:0005916	fascia adherens	2/310	10/19550	0.0103691	0.187796	0.177669	DES/JUP	2	1.98426	12.6129
GO:0044754	autolysosome	2/310	11/19550	0.0125416	0.204654	0.193619	FTL/MAP1LC3A	2	1.90165	11.4663
GO:0005911	cell-cell junction	15/310	494/19550	0.0127744	0.204654	0.193619	ABCB11/ANK2/CADM3/CLDN15/CTNNA2/DES/IGSF5/JUP/LIMS2/MXRA8/OBSCN/PDZD3/PPL/PTPRK/SCN1B	15	1.89366	1.91491
GO:0043204	perikaryon	7/310	158/19550	0.0131832	0.204654	0.193619	ADCYAP1/CRYAB/PTPRN/RTN4RL1/SCN1B/TMEM100/TRPM2	7	1.87998	2.794
GO:0033268	node of Ranvier	2/310	14/19550	0.0201119	0.298022	0.281952	BIN1/SCN1B	2	1.69655	9.00922
GO:0019897	extrinsic component of plasma membrane	7/310	174/19550	0.021242	0.301083	0.284848	CTNNA2/DTNA/FES/GNAT1/JUP/RGS1/SERPINE2	7	1.6728	2.53708
GO:0005769	early endosome	12/310	394/19550	0.0239521	0.314777	0.297803	ANK2/APOE/BOK/EPHA3/GRIA1/LDLRAD4/RET/RND2/SERPINB1/TBC1D16/TMEM108/VAMP8	12	1.62066	1.92075
GO:0005796	Golgi lumen	5/310	104/19550	0.0250205	0.314777	0.297803	BGN/HS3ST1/MMP16/OGN/SOD3	5	1.6017	3.03195
GO:0031594	neuromuscular junction	4/310	70/19550	0.0251049	0.314777	0.297803	DES/POSTN/SERPINE2/SNTA1	4	1.60024	3.60369
GO:0044291	cell-cell contact zone	4/310	72/19550	0.0274924	0.327527	0.309866	ANK2/DES/JUP/SCN1B	4	1.56079	3.50358
GO:0005767	secondary lysosome	2/310	17/19550	0.0291359	0.327527	0.309866	FTL/MAP1LC3A	2	1.53557	7.41935
GO:0042622	photoreceptor outer segment membrane	2/310	17/19550	0.0291359	0.327527	0.309866	GNAT1/PDE6A	2	1.53557	7.41935
GO:0090533	cation-transporting ATPase complex	2/310	18/19550	0.0324403	0.346901	0.328195	ABCC9/KCNJ8	2	1.48891	7.00717
GO:0016324	apical plasma membrane	11/310	367/19550	0.0329875	0.346901	0.328195	ABCB11/ANK2/ANO1/GNAT1/HIP1R/IGFBP2/IGSF5/MFRP/PDZD3/SLC38A3/ZMYND10	11	1.48165	1.89022
GO:0032432	actin filament bundle	4/310	80/19550	0.0383617	0.39081	0.369736	ABLIM1/CRYAB/MARCKS/XIRP2	4	1.4161	3.15323
GO:0098644	complex of collagen trimers	2/310	21/19550	0.0431682	0.426449	0.403454	COL2A1/COL7A1	2	1.36484	6.00614
GO:0005201	extracellular matrix structural constituent	14/301	172/18368	9.67821e-07	0.000518752	0.000479835	BGN/COL15A1/COL18A1/COL28A1/COL2A1/COL7A1/COL9A2/CTHRC1/EFEMP1/ELN/LAMB3/OGN/POSTN/TNXB	14	6.01421	4.96701
GO:0008201	heparin binding	12/301	166/18368	1.93976e-05	0.00497743	0.00460402	ADGRG1/APOE/CCDC80/CLEC3B/ECM2/MDK/PCOLCE2/POSTN/RTN4RL1/SERPINE2/SOD3/TNXB	12	4.71225	4.41132
GO:0005539	glycosaminoglycan binding	14/301	230/18368	2.78587e-05	0.00497743	0.00460402	ADGRG1/APOE/BGN/CCDC80/CLEC3B/ECM2/ENG/MDK/PCOLCE2/POSTN/RTN4RL1/SERPINE2/SOD3/TNXB	14	4.55504	3.71446
GO:0030020	extracellular matrix structural constituent conferring tensile strength	6/301	41/18368	5.11221e-05	0.00685036	0.00633645	COL15A1/COL18A1/COL28A1/COL2A1/COL7A1/COL9A2	6	4.29139	8.93023
GO:0005272	sodium channel activity	6/301	46/18368	9.94298e-05	0.0106589	0.00985925	ASIC4/GRIK2/SCN1B/SCN3A/SCN7A/TRPM2	6	4.00248	7.95956
GO:1901681	sulfur compound binding	14/301	265/18368	0.000128228	0.0114551	0.0105957	ACBD4/ADGRG1/APOE/CCDC80/CLEC3B/ECM2/GAL3ST3/MDK/PCOLCE2/POSTN/RTN4RL1/SERPINE2/SOD3/TNXB	14	3.89202	3.22387
GO:0050840	extracellular matrix binding	6/301	56/18368	0.000300519	0.0230112	0.0212849	ADGRG1/BCAM/BGN/ELN/SPARCL1/SSC5D	6	3.52213	6.53821
GO:0016803	ether hydrolase activity	3/301	10/18368	0.000480053	0.0321636	0.0297507	AKR7A2/EPHX1/EPHX2	3	3.31871	18.307
GO:0016801	hydrolase activity, acting on ether bonds	3/301	11/18368	0.000652084	0.0388352	0.0359218	AKR7A2/EPHX1/EPHX2	3	3.1857	16.6427
GO:0008200	ion channel inhibitor activity	4/301	33/18368	0.00198876	0.106597	0.0986005	PDZD3/SCN1B/TNNI3/WNK2	4	2.70142	7.39676
GO:0016248	channel inhibitor activity	4/301	34/18368	0.00222521	0.108428	0.100294	PDZD3/SCN1B/TNNI3/WNK2	4	2.65263	7.17921
GO:0051015	actin filament binding	10/301	217/18368	0.00317461	0.13376	0.123725	ABLIM1/BIN1/CTNNA2/GSN/HIP1R/MARCKS/MYOM3/RCSD1/TNNI3/XIRP2	10	2.49831	2.81213
GO:0048306	calcium-dependent protein binding	6/301	88/18368	0.00324418	0.13376	0.123725	CABP1/S100A13/S100A14/S100A16/STMN2/TNNI3	6	2.4889	4.16068
GO:0005518	collagen binding	5/301	69/18368	0.00546323	0.190822	0.176507	ADGRG1/ECM2/PCOLCE2/SPARCL1/TNXB	5	2.26255	4.42198
GO:0004114	3',5'-cyclic-nucleotide phosphodiesterase activity	3/301	23/18368	0.0060522	0.190822	0.176507	PDE1B/PDE4C/PDE6A	3	2.21809	7.95956
GO:0005248	voltage-gated sodium channel activity	3/301	23/18368	0.0060522	0.190822	0.176507	SCN1B/SCN3A/SCN7A	3	2.21809	7.95956
GO:0070412	R-SMAD binding	3/301	23/18368	0.0060522	0.190822	0.176507	LDLRAD4/PPARG/SMAD6	3	2.21809	7.95956
GO:0042578	phosphoric ester hydrolase activity	13/301	366/18368	0.00762244	0.199723	0.18474	EPHX2/EYA1/EYA2/EYA4/GDPD3/PDE1B/PDE4C/PDE6A/PLCD1/PLPP6/PPM1H/PTPRD/PTPRK	13	2.11791	2.16749
GO:0004112	cyclic-nucleotide phosphodiesterase activity	3/301	25/18368	0.00767296	0.199723	0.18474	PDE1B/PDE4C/PDE6A	3	2.11504	7.32279
GO:0005160	transforming growth factor beta receptor binding	3/301	25/18368	0.00767296	0.199723	0.18474	BAMBI/ENG/SMAD6	3	2.11504	7.32279
GO:0099106	ion channel regulator activity	7/301	139/18368	0.008047	0.199723	0.18474	ABCC9/PDZD3/SCN1B/SNTA1/TNNI3/VAMP8/WNK2	7	2.09437	3.07311
GO:0016247	channel regulator activity	7/301	145/18368	0.0100288	0.199723	0.18474	ABCC9/PDZD3/SCN1B/SNTA1/TNNI3/VAMP8/WNK2	7	1.99875	2.94595
GO:0004879	nuclear receptor activity	4/301	52/18368	0.0103254	0.199723	0.18474	NR1H3/NR2F2/PPARG/THRB	4	1.98609	4.6941
GO:0098531	ligand-activated transcription factor activity	4/301	52/18368	0.0103254	0.199723	0.18474	NR1H3/NR2F2/PPARG/THRB	4	1.98609	4.6941
GO:0001968	fibronectin binding	3/301	28/18368	0.010542	0.199723	0.18474	CCDC80/IGFBP6/SSC5D	3	1.97708	6.53821
GO:0099094	ligand-gated cation channel activity	6/301	113/18368	0.0107944	0.199723	0.18474	ABCC9/ASIC4/GRIA1/GRIK2/KCNJ8/TRPM2	6	1.9668	3.24017
GO:0019869	chloride channel inhibitor activity	2/301	10/18368	0.0110424	0.199723	0.18474	VAMP8/WNK2	2	1.95694	12.2047
GO:0034713	type I transforming growth factor beta receptor binding	2/301	10/18368	0.0110424	0.199723	0.18474	ENG/SMAD6	2	1.95694	12.2047
GO:0035374	chondroitin sulfate binding	2/301	10/18368	0.0110424	0.199723	0.18474	MDK/RTN4RL1	2	1.95694	12.2047
GO:0005546	phosphatidylinositol-4,5-bisphosphate binding	5/301	82/18368	0.0111785	0.199723	0.18474	GSN/HIP1R/OBSCN/PLCD1/SYT9	5	1.95162	3.72093
GO:0086080	protein binding involved in heterotypic cell-cell adhesion	2/301	11/18368	0.0133514	0.23085	0.213531	GLDN/JUP	2	1.87447	11.0951
GO:0008081	phosphoric diester hydrolase activity	5/301	89/18368	0.0155154	0.25744	0.238127	GDPD3/PDE1B/PDE4C/PDE6A/PLCD1	5	1.80924	3.42827
GO:0097677	STAT family protein binding	2/301	12/18368	0.0158499	0.25744	0.238127	CEBPA/PPARG	2	1.79997	10.1705
GO:0008376	acetylgalactosaminyltransferase activity	3/301	34/18368	0.0179217	0.274563	0.253966	B4GALNT4/GALNT12/GALNT13	3	1.74662	5.3844
GO:0031994	insulin-like growth factor I binding	2/301	13/18368	0.0185311	0.274563	0.253966	IGFBP2/IGFBP6	2	1.7321	9.38819
GO:0140299	small molecule sensor activity	2/301	13/18368	0.0185311	0.274563	0.253966	EFHD1/TMEM63C	2	1.7321	9.38819
GO:0140678	molecular function inhibitor activity	6/301	128/18368	0.0189531	0.274563	0.253966	CABP1/PDZD3/SCN1B/SMAD6/TNNI3/WNK2	6	1.72232	2.86047
GO:0036041	long-chain fatty acid binding	2/301	14/18368	0.0213884	0.293954	0.271902	FABP4/PPARG	2	1.66982	8.71761
GO:0047555	3',5'-cyclic-GMP phosphodiesterase activity	2/301	14/18368	0.0213884	0.293954	0.271902	PDE1B/PDE6A	2	1.66982	8.71761
GO:0005261	cation channel activity	11/301	335/18368	0.0227825	0.305285	0.282383	ABCC9/ANO1/ASIC4/GRIA1/GRIK2/KCNJ8/SCN1B/SCN3A/SCN7A/TMEM63C/TRPM2	11	1.6424	2.00375
GO:0004115	3',5'-cyclic-AMP phosphodiesterase activity	2/301	15/18368	0.0244154	0.306347	0.283365	PDE1B/PDE4C	2	1.61234	8.13643
GO:0022836	gated channel activity	11/301	340/18368	0.0250505	0.306347	0.283365	ABCC9/ANO1/ASIC4/GRIA1/GRIK2/KCNJ8/SCN1B/SCN3A/SCN7A/TMEM63C/TRPM2	11	1.60118	1.97428
GO:0004725	protein tyrosine phosphatase activity	5/301	102/18368	0.0262804	0.306347	0.283365	EYA1/EYA2/EYA4/PTPRD/PTPRK	5	1.58037	2.99134
GO:0042577	lipid phosphatase activity	2/301	16/18368	0.0276058	0.306347	0.283365	EPHX2/PLPP6	2	1.559	7.62791
GO:0019838	growth factor binding	6/301	141/18368	0.0287948	0.306347	0.283365	COL2A1/ENG/IGFBP2/IGFBP6/LTBP3/S100A13	6	1.54069	2.59673
GO:0008194	UDP-glycosyltransferase activity	6/301	143/18368	0.0305588	0.306347	0.283365	B3GALT4/B4GALNT4/GALNT12/GALNT13/HAS1/LFNG	6	1.51486	2.56042
GO:0015276	ligand-gated ion channel activity	6/301	143/18368	0.0305588	0.306347	0.283365	ABCC9/ASIC4/GRIA1/GRIK2/KCNJ8/TRPM2	6	1.51486	2.56042
GO:0019199	transmembrane receptor protein kinase activity	6/301	143/18368	0.0305588	0.306347	0.283365	EFEMP1/ENG/EPHA3/FES/MET/RET	6	1.51486	2.56042
GO:0022834	ligand-gated channel activity	6/301	143/18368	0.0305588	0.306347	0.283365	ABCC9/ASIC4/GRIA1/GRIK2/KCNJ8/TRPM2	6	1.51486	2.56042
GO:0005001	transmembrane receptor protein tyrosine phosphatase activity	2/301	17/18368	0.0309535	0.306347	0.283365	PTPRD/PTPRK	2	1.50929	7.17921
GO:0005324	long-chain fatty acid transporter activity	2/301	17/18368	0.0309535	0.306347	0.283365	FABP4/SLC27A2	2	1.50929	7.17921
GO:0016854	racemase and epimerase activity	2/301	17/18368	0.0309535	0.306347	0.283365	DHRS9/YJEFN3	2	1.50929	7.17921
GO:0017081	chloride channel regulator activity	2/301	17/18368	0.0309535	0.306347	0.283365	VAMP8/WNK2	2	1.50929	7.17921
GO:0019198	transmembrane receptor protein phosphatase activity	2/301	17/18368	0.0309535	0.306347	0.283365	PTPRD/PTPRK	2	1.50929	7.17921
GO:1902936	phosphatidylinositol bisphosphate binding	5/301	107/18368	0.0314349	0.306347	0.283365	GSN/HIP1R/OBSCN/PLCD1/SYT9	5	1.50259	2.85155
GO:0004653	polypeptide N-acetylgalactosaminyltransferase activity	2/301	19/18368	0.0380968	0.354091	0.327528	GALNT12/GALNT13	2	1.41911	6.4235
GO:0004970	ionotropic glutamate receptor activity	2/301	19/18368	0.0380968	0.354091	0.327528	GRIA1/GRIK2	2	1.41911	6.4235
GO:0005506	iron ion binding	6/301	151/18368	0.0383159	0.354091	0.327528	AGMO/AOX1/CDO1/FTL/PTGIS/SCD5	6	1.41662	2.42477
GO:0015081	sodium ion transmembrane transporter activity	6/301	152/18368	0.0393659	0.357629	0.3308	ASIC4/GRIK2/SCN1B/SCN3A/SCN7A/TRPM2	6	1.40488	2.40881
GO:0046332	SMAD binding	4/301	79/18368	0.0408011	0.36449	0.337146	CITED2/LDLRAD4/PPARG/SMAD6	4	1.38933	3.08979
GO:0005319	lipid transporter activity	6/301	154/18368	0.0415204	0.364835	0.337465	ABCB11/APOE/FABP4/SLC27A2/SLCO2A1/TNFAIP8L3	6	1.38174	2.37753
GO:0005516	calmodulin binding	7/301	201/18368	0.0481223	0.40213	0.371962	MARCKS/OBSCN/PDE1B/RGS1/RGS16/SNTA1/SPA17	7	1.31765	2.12519
GO:0030165	PDZ domain binding	4/301	84/18368	0.0492339	0.40213	0.371962	DTNA/GRIA1/LNX1/SNTA1	4	1.30774	2.90587
GO:0008093	cytoskeletal anchor activity	2/301	22/18368	0.0498466	0.40213	0.371962	ANK2/JUP	2	1.30236	5.54757
GO:0030021	extracellular matrix structural constituent conferring compression resistance	2/301	22/18368	0.0498466	0.40213	0.371962	BGN/OGN	2	1.30236	5.54757
hsa03320	PPAR signaling pathway	7/144	76/9396	0.000155185	0.01708	0.0170285	FABP4/GK/ME3/NR1H3/PPARG/SCD5/SLC27A2	7	3.80915	6.00987
hsa04974	Protein digestion and absorption	8/144	105/9396	0.000199606	0.01708	0.0170285	COL15A1/COL18A1/COL28A1/COL2A1/COL7A1/COL9A2/ELN/PRCP	8	3.69983	4.97143
hsa04820	Cytoskeleton in muscle cells	12/144	232/9396	0.000225727	0.01708	0.0170285	ANK2/BGN/COL9A2/DES/DTNA/ELN/JUP/MYOM3/OBSCN/SNTA1/TNNI3/XIRP2	12	3.64642	3.375
hsa04382	Cornified envelope formation	10/144	217/9396	0.00182081	0.103331	0.103019	CLDN15/COL7A1/EPHX2/JUP/LAMB3/PPL/PPP2R2B/S100A13/S100A14/S100A16	10	2.73974	3.00691
hsa04216	Ferroptosis	4/144	42/9396	0.00376937	0.171129	0.170613	FTL/MAP1LC3A/MAP1LC3C/SLC40A1	4	2.42373	6.21429
hsa04261	Adrenergic signaling in cardiomyocytes	7/144	154/9396	0.00939322	0.329984	0.32899	CREB5/PPP1R1A/PPP2R2B/RAPGEF3/SCN1B/SCN7A/TNNI3	7	2.02719	2.96591
hsa05412	Arrhythmogenic right ventricular cardiomyopathy	5/144	86/9396	0.0101757	0.329984	0.32899	CTNNA2/DES/DTNA/JUP/SNTA1	5	1.99243	3.7936
hsa05216	Thyroid cancer	3/144	37/9396	0.0187271	0.53138	0.529779	PAX8/PPARG/RET	3	1.72753	5.29054
hsa05202	Transcriptional misregulation in cancer	7/144	201/9396	0.0348218	0.794663	0.792268	CEBPA/EYA1/JUP/MET/MLLT3/PAX8/PPARG	7	1.45815	2.27239
hsa00514	Other types of O-glycan biosynthesis	3/144	47/9396	0.0350072	0.794663	0.792268	GALNT12/GALNT13/LFNG	3	1.45584	4.16489
hsa00230	Purine metabolism	5/144	128/9396	0.0466968	0.896008	0.893308	ADA/AK1/PDE1B/PDE4C/PDE6A	5	1.33071	2.54883
hsa04512	ECM-receptor interaction	4/144	89/9396	0.0475441	0.896008	0.893308	COL2A1/COL9A2/LAMB3/TNXB	4	1.3229	2.93258
