# Supplementary material for: PDGFD maintains ovine tail ADSCs in a proliferative state by suppressing CXCL8 and activating PI3K/MAPK signaling
Source: Front Vet Sci. 2026 Feb 13;13:1777426. doi: 10.3389/fvets.2026.1777426 (PMC12947266; doi:10.3389/fvets.2026.1777426)
Supplement: Supplementary file 8 [file Table_7.xlsx]

## Sheet: Sheet1
Supplementary Tables 7. GO and KEGG analysis of down-regulated DEGs
ID	Description	GeneRatio	BgRatio	pvalue	p.adjust	qvalue	geneID	Count	Enrichment.Score	Fold.Enrichment
GO:0002274	myeloid leukocyte activation	36/345	223/18723	1.25137e-23	5.14814e-20	3.57234e-20	ADGRF5/AIF1/BTK/C1QA/C5AR1/CLEC4D/CNR1/CTSC/CXCL8/F2RL1/FCER1G/FCGR2B/FGR/HAVCR2/IL1RL1/IL6/ITGAM/ITGB2/ITGB8/LAT2/LCP2/LYN/MILR1/PIK3CD/PIK3CG/PLA2G4A/PTAFR/PTPRC/RAC2/SLC11A1/SPI1/SYK/THBS1/TLR2/TYROBP/WNT5A	36	22.9026	8.76101
GO:0060326	cell chemotaxis	39/345	310/18723	1.8377e-21	3.78014e-18	2.62307e-18	ACKR4/AIF1/ALOX5/BIN2/C5AR1/C5AR2/CCR5/CH25H/CSF1R/CXCL1/CXCL8/DOCK4/DPEP1/EDNRB/F2RL1/FCER1G/HBEGF/IL6/IL6R/ITGB2/LEF1/LYN/NCKAP1L/NRP1/PDGFB/PDGFD/PIK3CD/PIK3CG/PRKCQ/RAC2/S100A8/S100A9/SPI1/SYK/THBS1/THBS4/TNFSF18/VAV3/WNT5A	39	20.7357	6.82746
GO:0050900	leukocyte migration	40/345	369/18723	1.32141e-19	1.8121e-16	1.25743e-16	AIF1/ALOX5/C5AR1/C5AR2/CCR5/CH25H/CSF1R/CXCL1/CXCL8/DOCK8/DPEP1/EDNRB/F2RL1/FCER1G/IL6/IL6R/ITGAL/ITGB2/LYN/MMP9/NCKAP1L/PDGFB/PDGFD/PECAM1/PIK3CD/PIK3CG/PLVAP/PTAFR/PTGER4/RAC2/S100A8/S100A9/SELPLG/SPI1/SYK/THBS1/THBS4/TNFSF18/VAV3/WNT5A	40	18.879	5.88288
GO:0030595	leukocyte chemotaxis	31/345	230/18723	3.90954e-18	4.02096e-15	2.79017e-15	AIF1/ALOX5/C5AR1/C5AR2/CCR5/CH25H/CSF1R/CXCL1/CXCL8/DPEP1/EDNRB/F2RL1/FCER1G/IL6/IL6R/ITGB2/LYN/NCKAP1L/PDGFB/PIK3CD/PIK3CG/RAC2/S100A8/S100A9/SPI1/SYK/THBS1/THBS4/TNFSF18/VAV3/WNT5A	31	17.4079	7.31459
GO:0042110	T cell activation	42/345	487/18723	7.25333e-17	5.30979e-14	3.68451e-14	AIF1/BCL11B/BMP4/CD55/CD86/CLEC4A/DOCK8/EGR1/F2RL1/FCER1G/FCGR2B/HAVCR2/IL18R1/IL1B/IL6/IL6R/ITGAL/LAPTM5/LCP1/LEF1/LYN/MAFB/NCKAP1L/PIK3CD/PIK3CG/PRDM1/PRKCQ/PTGER4/PTPN6/PTPRC/RAC2/RUNX3/SLC11A1/SPI1/SYK/TNFAIP8L2/TNFSF18/TNFSF4/TNFSF8/TREML2/WAS/WDFY4	42	16.1395	4.68033
GO:0002366	leukocyte activation involved in immune response	32/345	275/18723	8.9034e-17	5.30979e-14	3.68451e-14	BTK/CD86/EXO1/F2RL1/FCER1G/FCGR2B/FGR/HAVCR2/IL18R1/IL6/IL6R/ITGAL/ITGAM/ITGB2/LAT2/LCP1/LEF1/LYN/MILR1/NCKAP1L/PIK3CD/PIK3CG/PTAFR/PTGER4/PTPRC/RAC2/SLC11A1/SPI1/SYK/TNFSF18/TNFSF4/TYROBP	32	16.0504	6.315
GO:0097529	myeloid leukocyte migration	29/345	220/18723	9.03465e-17	5.30979e-14	3.68451e-14	AIF1/C5AR1/C5AR2/CSF1R/CXCL1/CXCL8/DPEP1/EDNRB/FCER1G/IL6/IL6R/ITGB2/LYN/NCKAP1L/PDGFB/PDGFD/PECAM1/PIK3CD/PIK3CG/PTGER4/RAC2/S100A8/S100A9/SPI1/SYK/THBS1/THBS4/TNFSF18/VAV3	29	16.0441	7.15372
GO:0002263	cell activation involved in immune response	32/345	279/18723	1.36057e-16	6.99673e-14	4.85508e-14	BTK/CD86/EXO1/F2RL1/FCER1G/FCGR2B/FGR/HAVCR2/IL18R1/IL6/IL6R/ITGAL/ITGAM/ITGB2/LAT2/LCP1/LEF1/LYN/MILR1/NCKAP1L/PIK3CD/PIK3CG/PTAFR/PTGER4/PTPRC/RAC2/SLC11A1/SPI1/SYK/TNFSF18/TNFSF4/TYROBP	32	15.8663	6.22447
GO:0032103	positive regulation of response to external stimulus	37/345	427/18723	4.9557e-15	2.26531e-12	1.57191e-12	AIF1/BTK/C5AR1/CNR1/CSF1R/CTSC/CXCL8/EREG/F2RL1/HAVCR2/IL1B/IL1RL1/IL6/IL6R/LYN/MMP12/NCKAP1L/NRP1/PDGFB/PDGFD/PIK3CG/PTGER4/PTGS2/RAC2/S100A8/S100A9/SCARF1/SPI1/SYK/THBS1/THBS4/TLR2/TLR7/TNFSF18/TNFSF4/TYROBP/WNT5A	37	14.3049	4.70252
GO:0001819	positive regulation of cytokine production	38/345	467/18723	1.56617e-14	6.44321e-12	4.471e-12	AIF1/C5AR1/CD14/CD55/CD86/CSF1R/CYBB/EGR1/EREG/F2RL1/FCER1G/FGR/HAVCR2/HPSE/IL18R1/IL1B/IL1RAP/IL1RL1/IL6/IL6R/LAPTM5/MMP12/PIK3CD/PIK3CG/PRKCQ/PTAFR/PTGER4/PTGS2/PTPRC/SCAMP5/SLC11A1/SYK/THBS1/TLR2/TLR7/TNFSF4/TYROBP/WNT5A	38	13.8052	4.41594
GO:0042116	macrophage activation	19/345	106/18723	7.03917e-14	2.63265e-11	1.82682e-11	ADGRF5/AIF1/C1QA/C5AR1/CTSC/FCGR2B/HAVCR2/IL1RL1/IL6/ITGAM/ITGB2/PLA2G4A/PTPRC/SLC11A1/SYK/THBS1/TLR2/TYROBP/WNT5A	19	13.1525	9.72756
GO:0002683	negative regulation of immune system process	35/345	434/18723	2.37848e-13	7.47372e-11	5.18607e-11	ADGRF5/AHR/BMP4/BTK/C1QC/C5AR2/CD55/CD68/CD86/CNR1/FCGR2B/FCRLB/FGR/HAVCR2/IL1RL1/INPP5D/LAPTM5/LYN/MAFB/MILR1/MMP12/NCKAP1L/PLK2/PTGER4/PTPN6/PTPRC/RUNX3/SAMSN1/SPI1/SYK/THBS1/TNFAIP8L2/TNFSF18/TNFSF4/TYROBP	35	12.6237	4.37658
GO:0070661	leukocyte proliferation	30/345	318/18723	2.39362e-13	7.47372e-11	5.18607e-11	AHR/AIF1/BMP4/BTK/CD55/CD86/CSF1R/DOCK8/F2RL1/FCGR2B/HAVCR2/IL1B/IL6/INPP5D/LEF1/LYN/NCKAP1L/OCSTAMP/PIK3CG/PRKCQ/PTPN6/PTPRC/RAC2/SLC11A1/SYK/TNFSF18/TNFSF4/TNFSF8/TYROBP/VAV3	30	12.6209	5.11977
GO:0043299	leukocyte degranulation	16/345	73/18723	2.54332e-13	7.47372e-11	5.18607e-11	BTK/F2RL1/FCGR2B/FGR/ITGAM/ITGB2/LAT2/LYN/MILR1/NCKAP1L/PIK3CD/PIK3CG/PTAFR/RAC2/SPI1/SYK	16	12.5946	11.8947
GO:0097530	granulocyte migration	21/345	148/18723	4.06649e-13	1.1153e-10	7.73917e-11	C5AR1/C5AR2/CSF1R/CXCL1/CXCL8/DPEP1/FCER1G/ITGB2/NCKAP1L/PECAM1/PIK3CD/PIK3CG/PTGER4/RAC2/S100A8/S100A9/SYK/THBS1/THBS4/TNFSF18/VAV3	21	12.3908	7.70041
GO:0002275	myeloid cell activation involved in immune response	17/345	91/18723	7.33612e-13	1.8863e-10	1.30892e-10	BTK/F2RL1/FCER1G/FGR/HAVCR2/ITGAM/ITGB2/LAT2/LYN/MILR1/PIK3CD/PIK3CG/PTAFR/RAC2/SPI1/SYK/TYROBP	17	12.1345	10.1383
GO:0002237	response to molecule of bacterial origin	31/345	363/18723	1.33834e-12	3.23877e-10	2.24741e-10	C5AR1/CCR5/CD14/CD55/CD68/CD86/CNR1/CSF2RB/CXCL1/CXCL8/CYP1A1/EDNRB/FCGR2B/HAVCR2/IL10RA/IL1B/IL6/LYN/MRC1/NOCT/PTAFR/PTGER4/PTGFR/PTGS2/S100A8/S100A9/SLC11A1/SPI1/TLR2/TNFSF4/WNT5A	31	11.8734	4.63459
GO:0071621	granulocyte chemotaxis	19/345	125/18723	1.54772e-12	3.53741e-10	2.45464e-10	C5AR1/C5AR2/CSF1R/CXCL1/CXCL8/DPEP1/FCER1G/ITGB2/NCKAP1L/PIK3CD/PIK3CG/RAC2/S100A8/S100A9/SYK/THBS1/THBS4/TNFSF18/VAV3	19	11.8103	8.24897
GO:0032496	response to lipopolysaccharide	30/345	343/18723	1.70183e-12	3.67068e-10	2.54711e-10	C5AR1/CCR5/CD14/CD55/CD68/CD86/CNR1/CSF2RB/CXCL1/CXCL8/CYP1A1/EDNRB/HAVCR2/IL10RA/IL1B/IL6/LYN/MRC1/NOCT/PTAFR/PTGER4/PTGFR/PTGS2/S100A8/S100A9/SLC11A1/SPI1/TLR2/TNFSF4/WNT5A	30	11.7691	4.74661
GO:0002443	leukocyte mediated immunity	34/345	440/18723	1.78448e-12	3.67068e-10	2.54711e-10	AHR/BTK/C1QA/C1QB/C1QC/CD55/CTSC/EXO1/F2RL1/FCER1G/FCGR2B/FGR/HAVCR2/IL18R1/IL1B/IL6/INPP5D/ITGAM/ITGB2/LAT2/LYN/MILR1/NCKAP1L/PIK3CD/PIK3CG/PTAFR/PTPN6/PTPRC/RAC2/SPI1/SYK/TNFSF4/TYROBP/WAS	34	11.7485	4.19356
GO:0007159	leukocyte cell-cell adhesion	31/345	371/18723	2.37204e-12	4.64695e-10	3.22455e-10	AIF1/ALOX5/BMP4/CD55/CD86/DOCK8/FCGR2B/FERMT3/HAVCR2/IL1B/IL6/ITGAL/ITGB2/LAPTM5/LEF1/LYN/NCKAP1L/PECAM1/PRKCQ/PTAFR/PTPN6/PTPRC/RAC2/RUNX3/S100A8/S100A9/SELPLG/SYK/TNFAIP8L2/TNFSF18/TNFSF4	31	11.6249	4.53465
GO:0002444	myeloid leukocyte mediated immunity	17/345	99/18723	3.08335e-12	5.76586e-10	4.00098e-10	BTK/F2RL1/FCGR2B/FGR/IL6/ITGAM/ITGB2/LAT2/LYN/MILR1/PIK3CD/PIK3CG/PTAFR/RAC2/SPI1/SYK/TYROBP	17	11.511	9.31902
GO:0006909	phagocytosis	28/345	308/18723	3.82107e-12	6.68892e-10	4.64149e-10	AIF1/BIN2/CD14/F2RL1/FCER1G/FCGR1A/FCGR2B/FGR/ICAM3/IL1B/IL2RG/ITGAL/ITGAM/ITGB2/LYN/MARCO/MEGF10/MSR1/NCKAP1L/PECAM1/PTPRC/RAC2/SLC11A1/SYK/THBS1/TLR2/TYROBP/VAV3	28	11.4178	4.9336
GO:0050920	regulation of chemotaxis	24/345	223/18723	3.90214e-12	6.68892e-10	4.64149e-10	AIF1/ANGPT2/C5AR1/C5AR2/CSF1R/CXCL8/EFNB2/F2RL1/IL6/IL6R/LYN/NCKAP1L/NRP1/PDGFB/PDGFD/RAC2/ROBO2/SEMA3D/SEMA3E/SPI1/THBS1/THBS4/TNFSF18/WNT5A	24	11.4087	5.84067
GO:0070663	regulation of leukocyte proliferation	25/345	245/18723	4.51434e-12	7.23906e-10	5.02324e-10	AHR/AIF1/BMP4/BTK/CD55/CD86/CSF1R/FCGR2B/HAVCR2/IL1B/IL6/INPP5D/LYN/NCKAP1L/OCSTAMP/PRKCQ/PTPN6/PTPRC/RAC2/SYK/TNFSF18/TNFSF4/TNFSF8/TYROBP/VAV3	25	11.3454	5.53771
GO:0046651	lymphocyte proliferation	27/345	288/18723	4.575e-12	7.23906e-10	5.02324e-10	AHR/AIF1/BMP4/BTK/CD55/CD86/DOCK8/FCGR2B/HAVCR2/IL1B/IL6/INPP5D/LEF1/LYN/NCKAP1L/PIK3CG/PRKCQ/PTPN6/PTPRC/RAC2/SLC11A1/SYK/TNFSF18/TNFSF4/TNFSF8/TYROBP/VAV3	27	11.3396	5.08777
GO:0002695	negative regulation of leukocyte activation	22/345	187/18723	5.29827e-12	8.07299e-10	5.60191e-10	ADGRF5/BMP4/BTK/CD86/CNR1/FCGR2B/FGR/HAVCR2/INPP5D/LAPTM5/LYN/MILR1/NCKAP1L/PTPN6/PTPRC/RUNX3/SAMSN1/SPI1/TNFAIP8L2/TNFSF18/TNFSF4/TYROBP	22	11.2759	6.38465
GO:0032943	mononuclear cell proliferation	27/345	291/18723	5.83474e-12	8.5729e-10	5.9488e-10	AHR/AIF1/BMP4/BTK/CD55/CD86/DOCK8/FCGR2B/HAVCR2/IL1B/IL6/INPP5D/LEF1/LYN/NCKAP1L/PIK3CG/PRKCQ/PTPN6/PTPRC/RAC2/SLC11A1/SYK/TNFSF18/TNFSF4/TNFSF8/TYROBP/VAV3	27	11.234	5.03532
GO:0050866	negative regulation of cell activation	23/345	210/18723	7.71262e-12	1.09413e-09	7.59225e-10	ADGRF5/BMP4/BTK/CD86/CNR1/FCGR2B/FGR/HAVCR2/INPP5D/LAPTM5/LYN/MILR1/NCKAP1L/PDGFB/PTPN6/PTPRC/RUNX3/SAMSN1/SPI1/TNFAIP8L2/TNFSF18/TNFSF4/TYROBP	23	11.1128	5.94381
GO:0050867	positive regulation of cell activation	32/345	420/18723	1.20668e-11	1.65476e-09	1.14825e-09	AIF1/BTK/CAPN3/CD55/CD86/CLEC4D/CTSC/DOCK8/F2RL1/FGR/HAVCR2/IL1B/IL1RL1/IL6/INPP5D/ITGAM/ITGB2/LEF1/LYN/NCKAP1L/PLA2G4A/PRKCQ/PTAFR/PTPN6/PTPRC/RUNX3/SYK/THBS1/TNFSF4/TYROBP/VAV3/WNT5A	32	10.9184	4.13482
GO:0002696	positive regulation of leukocyte activation	31/345	409/18723	2.9336e-11	3.89317e-09	2.7015e-09	AIF1/BTK/CD55/CD86/CLEC4D/CTSC/DOCK8/F2RL1/FGR/HAVCR2/IL1B/IL1RL1/IL6/INPP5D/ITGAM/ITGB2/LEF1/LYN/NCKAP1L/PLA2G4A/PRKCQ/PTAFR/PTPN6/PTPRC/RUNX3/SYK/THBS1/TNFSF4/TYROBP/VAV3/WNT5A	31	10.5326	4.11334
GO:0050670	regulation of lymphocyte proliferation	23/345	225/18723	3.19947e-11	4.11332e-09	2.85426e-09	AHR/AIF1/BMP4/BTK/CD55/CD86/FCGR2B/HAVCR2/IL1B/IL6/INPP5D/LYN/NCKAP1L/PRKCQ/PTPN6/PTPRC/RAC2/SYK/TNFSF18/TNFSF4/TNFSF8/TYROBP/VAV3	23	10.4949	5.54756
GO:0050727	regulation of inflammatory response	30/345	386/18723	3.34465e-11	4.16966e-09	2.89336e-09	ALOX5/BTK/CNR1/CTSC/EDNRB/FCGR2B/FGR/IL1B/IL1RL1/IL6/LYN/MEFV/MMP3/MMP9/NCF1/PIK3AP1/PIK3CG/PLK2/PTGER4/PTGS2/PTPRC/S100A8/S100A9/SYK/TLR2/TLR7/TNFAIP8L2/TNFSF18/TNFSF4/WNT5A	30	10.4756	4.21784
GO:0002703	regulation of leukocyte mediated immunity	23/345	226/18723	3.50298e-11	4.23861e-09	2.9412e-09	AHR/BTK/CD55/F2RL1/FCGR2B/FGR/HAVCR2/IL18R1/IL1B/IL6/ITGAM/ITGB2/LYN/NCKAP1L/PTAFR/PTPN6/PTPRC/RAC2/SPI1/SYK/TNFSF4/TYROBP/WAS	23	10.4556	5.52301
GO:0032722	positive regulation of chemokine production	14/345	71/18723	3.73167e-11	4.2623e-09	2.95764e-09	AIF1/CSF1R/EGR1/F2RL1/HAVCR2/IL1B/IL1RL1/IL6/IL6R/SYK/TLR2/TLR7/TNFSF4/WNT5A	14	10.4281	10.701
GO:0002697	regulation of immune effector process	28/345	339/18723	3.76672e-11	4.2623e-09	2.95764e-09	AHR/BTK/CD55/CD86/F2RL1/FCGR2B/FGR/HAVCR2/IL18R1/IL1B/IL6/ITGAM/ITGB2/LAPTM5/LYN/NCF1/NCKAP1L/PTAFR/PTPN6/PTPRC/RAC2/SPI1/SYK/TNFSF18/TNFSF4/TYROBP/WAS/WNT5A	28	10.424	4.48244
GO:0032944	regulation of mononuclear cell proliferation	23/345	227/18723	3.83338e-11	4.2623e-09	2.95764e-09	AHR/AIF1/BMP4/BTK/CD55/CD86/FCGR2B/HAVCR2/IL1B/IL6/INPP5D/LYN/NCKAP1L/PRKCQ/PTPN6/PTPRC/RAC2/SYK/TNFSF18/TNFSF4/TNFSF8/TYROBP/VAV3	23	10.4164	5.49868
GO:0002687	positive regulation of leukocyte migration	18/345	135/18723	5.77654e-11	6.25387e-09	4.33961e-09	AIF1/C5AR1/CSF1R/CXCL8/DOCK8/F2RL1/IL6/IL6R/NCKAP1L/PDGFD/PLVAP/PTAFR/RAC2/SPI1/THBS1/THBS4/TNFSF18/WNT5A	18	10.2383	7.23594
GO:0030593	neutrophil chemotaxis	16/345	103/18723	6.56891e-11	6.92936e-09	4.80834e-09	C5AR1/C5AR2/CXCL1/CXCL8/DPEP1/FCER1G/ITGB2/NCKAP1L/PIK3CD/PIK3CG/RAC2/S100A8/S100A9/SYK/THBS4/VAV3	16	10.1825	8.43022
GO:1903131	mononuclear cell differentiation	31/345	426/18723	8.19885e-11	8.39618e-09	5.82617e-09	BCL11B/BMP4/BTK/CD86/CSF1R/EGR1/F2RL1/FCER1G/FCGR2B/IKZF1/IL18R1/IL1B/IL6/IL6R/INPP5D/ITGB8/LEF1/LYN/MAFB/NCKAP1L/PIK3CD/PRDM1/PTGER4/PTPN6/PTPRC/RUNX3/SPI1/SYK/TNFSF18/TNFSF4/TNFSF8	31	10.0862	3.94919
GO:0046631	alpha-beta T cell activation	19/345	156/18723	8.3676e-11	8.39618e-09	5.82617e-09	BCL11B/CD55/CD86/CLEC4A/IL18R1/IL6/IL6R/LEF1/NCKAP1L/PRDM1/PRKCQ/PTGER4/PTPRC/RUNX3/SYK/TNFSF18/TNFSF4/TNFSF8/WDFY4	19	10.0774	6.60975
GO:1990266	neutrophil migration	17/345	122/18723	9.76998e-11	9.41483e-09	6.53303e-09	C5AR1/C5AR2/CXCL1/CXCL8/DPEP1/FCER1G/ITGB2/NCKAP1L/PECAM1/PIK3CD/PIK3CG/RAC2/S100A8/S100A9/SYK/THBS4/VAV3	17	10.0101	7.56215
GO:0018212	peptidyl-tyrosine modification	29/345	378/18723	9.84049e-11	9.41483e-09	6.53303e-09	BTK/CSF1R/EFNA5/EREG/FCGR1A/FGR/HBEGF/HTR2A/IL6/IL6R/ITGB2/LIF/LRP4/LYN/NCF1/NRG1/NRP1/PDGFB/PDGFD/PECAM1/PTPN6/PTPRC/SAMSN1/SYK/THBS4/TIE1/TNFSF18/TPST1/TTN	29	10.007	4.16354
GO:0050730	regulation of peptidyl-tyrosine phosphorylation	24/345	264/18723	1.38865e-10	1.29839e-08	9.00963e-09	CSF1R/EFNA5/EREG/FCGR1A/HBEGF/HTR2A/IL6/IL6R/ITGB2/LIF/LRP4/LYN/NCF1/NRG1/NRP1/PDGFB/PDGFD/PECAM1/PTPN6/PTPRC/SAMSN1/SYK/THBS4/TNFSF18	24	9.85741	4.9336
GO:0002819	regulation of adaptive immune response	20/345	183/18723	1.91558e-10	1.75127e-08	1.21522e-08	ADCY7/AHR/BTK/CD55/FCGR2B/HAVCR2/IL18R1/IL1B/IL1RL1/IL6/NCKAP1L/PLA2G4A/PRKCQ/PTPN6/PTPRC/SAMSN1/SLC11A1/TNFSF18/TNFSF4/WAS	20	9.7177	5.9311
GO:0032635	interleukin-6 production	19/345	165/18723	2.22993e-10	1.9519e-08	1.35444e-08	AIF1/C5AR2/EREG/F2RL1/HAVCR2/IL1B/IL1RAP/IL6/IL6R/INPP5D/NCKAP1L/PTAFR/PTPN6/SYK/TLR2/TLR7/TNFSF4/TYROBP/WNT5A	19	9.65171	6.24922
GO:0032675	regulation of interleukin-6 production	19/345	165/18723	2.22993e-10	1.9519e-08	1.35444e-08	AIF1/C5AR2/EREG/F2RL1/HAVCR2/IL1B/IL1RAP/IL6/IL6R/INPP5D/NCKAP1L/PTAFR/PTPN6/SYK/TLR2/TLR7/TNFSF4/TYROBP/WNT5A	19	9.65171	6.24922
GO:0022407	regulation of cell-cell adhesion	31/345	448/18723	2.86616e-10	2.45654e-08	1.70461e-08	AIF1/ALOX5/BMP4/CD55/CD86/DOCK8/EFNA5/FCGR2B/FERMT3/HAVCR2/IL1B/IL1RN/IL6/ITGB2/LAPTM5/LEF1/LYN/MEGF10/NCKAP1L/PDPN/PRKCQ/PTAFR/PTPN6/PTPRC/RUNX3/SPI1/SYK/TNFAIP8L2/TNFSF18/TNFSF4/WNT5A	31	9.5427	3.75526
GO:0002286	T cell activation involved in immune response	16/345	114/18723	3.14041e-10	2.63667e-08	1.8296e-08	CD86/F2RL1/FCER1G/FCGR2B/HAVCR2/IL18R1/IL6/IL6R/ITGAL/LCP1/LEF1/NCKAP1L/PTGER4/SLC11A1/TNFSF18/TNFSF4	16	9.50301	7.61678
GO:0032642	regulation of chemokine production	15/345	98/18723	3.24476e-10	2.66979e-08	1.85259e-08	AIF1/CSF1R/EGR1/F2RL1/HAVCR2/IL1B/IL1RL1/IL6/IL6R/MEFV/SYK/TLR2/TLR7/TNFSF4/WNT5A	15	9.48882	8.30657
GO:0002886	regulation of myeloid leukocyte mediated immunity	12/345	56/18723	3.41666e-10	2.7561e-08	1.91248e-08	BTK/F2RL1/FCGR2B/FGR/ITGAM/ITGB2/LYN/PTAFR/RAC2/SPI1/SYK/TYROBP	12	9.4664	11.6292
GO:0002685	regulation of leukocyte migration	21/345	210/18723	3.5332e-10	2.7953e-08	1.93968e-08	AIF1/C5AR1/C5AR2/CSF1R/CXCL8/DOCK8/F2RL1/IL6/IL6R/LYN/NCKAP1L/PDGFD/PLVAP/PTAFR/PTGER4/RAC2/SPI1/THBS1/THBS4/TNFSF18/WNT5A	21	9.45183	5.42696
GO:0032602	chemokine production	15/345	99/18723	3.76105e-10	2.91943e-08	2.02581e-08	AIF1/CSF1R/EGR1/F2RL1/HAVCR2/IL1B/IL1RL1/IL6/IL6R/MEFV/SYK/TLR2/TLR7/TNFSF4/WNT5A	15	9.42469	8.22266
GO:0018108	peptidyl-tyrosine phosphorylation	28/345	375/18723	3.90701e-10	2.97656e-08	2.06546e-08	BTK/CSF1R/EFNA5/EREG/FCGR1A/FGR/HBEGF/HTR2A/IL6/IL6R/ITGB2/LIF/LRP4/LYN/NCF1/NRG1/NRP1/PDGFB/PDGFD/PECAM1/PTPN6/PTPRC/SAMSN1/SYK/THBS4/TIE1/TNFSF18/TTN	28	9.40816	4.05213
GO:0031349	positive regulation of defense response	24/345	278/18723	4.01727e-10	3.00492e-08	2.08514e-08	BTK/CNR1/CTSC/EREG/F2RL1/HAVCR2/IL1B/IL1RL1/IL6/LYN/MMP12/PIK3CG/PTGER4/PTGS2/S100A8/S100A9/SPI1/SYK/TLR2/TLR7/TNFSF18/TNFSF4/TYROBP/WNT5A	24	9.39607	4.68514
GO:0050731	positive regulation of peptidyl-tyrosine phosphorylation	20/345	193/18723	4.97714e-10	3.65642e-08	2.53722e-08	CSF1R/EFNA5/EREG/FCGR1A/HBEGF/HTR2A/IL6/IL6R/LIF/LRP4/LYN/NCF1/NRG1/NRP1/PDGFB/PECAM1/PTPRC/SYK/THBS4/TNFSF18	20	9.30302	5.62379
GO:0043300	regulation of leukocyte degranulation	11/345	46/18723	5.32017e-10	3.83985e-08	2.66451e-08	F2RL1/FCGR2B/FGR/ITGAM/ITGB2/LYN/NCKAP1L/PTAFR/RAC2/SPI1/SYK	11	9.27407	12.9775
GO:0002460	adaptive immune response based on somatic recombination of immune receptors built from immunoglobulin superfamily domains	27/345	356/18723	5.76606e-10	4.08993e-08	2.83803e-08	AHR/BTK/C1QA/C1QB/C1QC/CD55/CTSC/EXO1/FCER1G/FCGR2B/HAVCR2/IL18R1/IL1B/IL1RL1/IL6/IL6R/INPP5D/LEF1/NCKAP1L/PLA2G4A/PRKCQ/PTPN6/PTPRC/SLC11A1/TNFSF18/TNFSF4/WAS	27	9.23912	4.11595
GO:0071674	mononuclear cell migration	20/345	196/18723	6.54943e-10	4.51345e-08	3.13192e-08	AIF1/ALOX5/C5AR1/CCR5/CH25H/CSF1R/DOCK8/IL6/IL6R/ITGAL/LYN/PDGFB/PDGFD/PECAM1/PIK3CD/PIK3CG/SPI1/THBS1/TNFSF18/WNT5A	20	9.1838	5.53771
GO:0042119	neutrophil activation	10/345	36/18723	6.58257e-10	4.51345e-08	3.13192e-08	CXCL8/F2RL1/FCER1G/FCGR2B/ITGAM/ITGB2/PTAFR/SPI1/SYK/TYROBP	10	9.1816	15.0749
GO:0002688	regulation of leukocyte chemotaxis	16/345	122/18723	8.77514e-10	5.91818e-08	4.10667e-08	AIF1/C5AR1/C5AR2/CSF1R/CXCL8/F2RL1/IL6/IL6R/LYN/NCKAP1L/RAC2/SPI1/THBS1/THBS4/TNFSF18/WNT5A	16	9.05675	7.11732
GO:0050921	positive regulation of chemotaxis	17/345	141/18723	9.8203e-10	6.51625e-08	4.52167e-08	AIF1/C5AR1/CSF1R/CXCL8/F2RL1/IL6/IL6R/NCKAP1L/NRP1/PDGFB/PDGFD/RAC2/SPI1/THBS1/THBS4/TNFSF18/WNT5A	17	9.00788	6.54314
GO:0019221	cytokine-mediated signaling pathway	31/345	472/18723	1.02455e-09	6.6905e-08	4.64259e-08	ACKR4/CCR5/CSF1R/CSF2RB/CXCL1/CXCL8/EGR1/EREG/F2RL1/FCER1G/IL10RA/IL18R1/IL1B/IL1R2/IL1RAP/IL1RL1/IL1RN/IL2RG/IL6/IL6R/LAPTM5/MMP12/PDGFB/PLVAP/PTPN6/PTPRC/SLIT3/SPI1/SYK/TNFSF18/WNT5A	31	8.98946	3.56431
GO:0032755	positive regulation of interleukin-6 production	14/345	93/18723	1.59528e-09	1.01865e-07	7.06852e-08	AIF1/EREG/F2RL1/IL1B/IL1RAP/IL6/IL6R/PTAFR/SYK/TLR2/TLR7/TNFSF4/TYROBP/WNT5A	14	8.79716	8.16961
GO:0050808	synapse organization	29/345	426/18723	1.60944e-09	1.01865e-07	7.06852e-08	ABI3/ADGRL2/BSN/C1QA/C1QB/C1QC/C5AR1/EFNB2/FCGR2B/FLRT2/IL10RA/IL1RAP/ITGAM/LRP4/LRRTM4/NRG1/NRP1/NTN1/ROBO2/SEMA3E/SHANK1/SIPA1L1/SLITRK6/SRGN/SYBU/SYN1/THBS2/TLR2/WNT5A	29	8.79332	3.69441
GO:0030098	lymphocyte differentiation	27/345	374/18723	1.70035e-09	1.05989e-07	7.35464e-08	BCL11B/BMP4/BTK/CD86/EGR1/FCER1G/FCGR2B/IKZF1/IL18R1/IL1B/IL6/IL6R/INPP5D/LEF1/MAFB/NCKAP1L/PIK3CD/PRDM1/PTGER4/PTPN6/PTPRC/RUNX3/SPI1/SYK/TNFSF18/TNFSF4/TNFSF8	27	8.76946	3.91786
GO:0002690	positive regulation of leukocyte chemotaxis	14/345	94/18723	1.84358e-09	1.13201e-07	7.85512e-08	AIF1/C5AR1/CSF1R/CXCL8/F2RL1/IL6/IL6R/NCKAP1L/RAC2/SPI1/THBS1/THBS4/TNFSF18/WNT5A	14	8.73434	8.0827
GO:0002822	regulation of adaptive immune response based on somatic recombination of immune receptors built from immunoglobulin superfamily domains	18/345	168/18723	2.17215e-09	1.31415e-07	9.11898e-08	AHR/BTK/CD55/FCGR2B/HAVCR2/IL18R1/IL1B/IL1RL1/IL6/NCKAP1L/PLA2G4A/PRKCQ/PTPN6/PTPRC/SLC11A1/TNFSF18/TNFSF4/WAS	18	8.66311	5.8146
GO:0030217	T cell differentiation	22/345	257/18723	2.57547e-09	1.53558e-07	1.06555e-07	BCL11B/BMP4/CD86/EGR1/FCER1G/IL18R1/IL1B/IL6/IL6R/LEF1/MAFB/NCKAP1L/PIK3CD/PRDM1/PTGER4/PTPRC/RUNX3/SPI1/SYK/TNFSF18/TNFSF4/TNFSF8	22	8.58914	4.64564
GO:0045785	positive regulation of cell adhesion	29/345	437/18723	2.87775e-09	1.69129e-07	1.1736e-07	AIF1/ALOX5/CD55/CD86/DOCK8/HAVCR2/IBSP/IL1B/IL6/ITGB2/LEF1/LIF/LYN/MEGF10/NCKAP1L/NRP1/PDGFB/PDPN/PRKCQ/PTAFR/PTPN6/PTPRC/RUNX3/SYK/TNFSF18/TNFSF4/VAV3/VIT/WNT5A	29	8.54095	3.60141
GO:0002285	lymphocyte activation involved in immune response	19/345	194/18723	3.51794e-09	2.01011e-07	1.39483e-07	CD86/EXO1/F2RL1/FCER1G/FCGR2B/HAVCR2/IL18R1/IL6/IL6R/ITGAL/LCP1/LEF1/NCKAP1L/PTGER4/PTPRC/SLC11A1/SPI1/TNFSF18/TNFSF4	19	8.45371	5.31506
GO:0050777	negative regulation of immune response	19/345	194/18723	3.51794e-09	2.01011e-07	1.39483e-07	AHR/CD55/FCGR2B/FCRLB/FGR/HAVCR2/IL1RL1/INPP5D/LYN/MMP12/NCKAP1L/PLK2/PTPN6/PTPRC/SAMSN1/SPI1/SYK/TNFSF18/TNFSF4	19	8.45371	5.31506
GO:0036230	granulocyte activation	10/345	43/18723	4.42787e-09	2.49538e-07	1.73156e-07	CXCL8/F2RL1/FCER1G/FCGR2B/ITGAM/ITGB2/PTAFR/SPI1/SYK/TYROBP	10	8.35381	12.6208
GO:0051250	negative regulation of lymphocyte activation	17/345	157/18723	5.19906e-09	2.89039e-07	2.00567e-07	BMP4/BTK/CD86/FCGR2B/FGR/HAVCR2/INPP5D/LAPTM5/LYN/NCKAP1L/PTPN6/RUNX3/SAMSN1/TNFAIP8L2/TNFSF18/TNFSF4/TYROBP	17	8.28408	5.87632
GO:0042098	T cell proliferation	19/345	199/18723	5.37359e-09	2.94759e-07	2.04536e-07	AIF1/BMP4/CD55/CD86/DOCK8/HAVCR2/IL1B/IL6/NCKAP1L/PIK3CG/PRKCQ/PTPN6/PTPRC/RAC2/SLC11A1/SYK/TNFSF18/TNFSF4/TNFSF8	19	8.26974	5.18152
GO:0043410	positive regulation of MAPK cascade	30/345	480/18723	6.09608e-09	3.29991e-07	2.28983e-07	APELA/BCAR3/BMP4/C5AR1/C5AR2/CSF1R/F2RL1/FCGR2B/FZD10/HAVCR2/HTR2A/IL1B/IL6/LAPTM5/LIF/MARCO/NCF1/NRG1/NRP1/PDGFB/PDGFD/PELI2/PIK3CG/PTPRC/RELL1/SPI1/SYK/THBS1/WNT5A/XDH	30	8.21495	3.39185
GO:0071216	cellular response to biotic stimulus	21/345	246/18723	6.275e-09	3.35264e-07	2.32642e-07	BTK/CCR5/CD14/CD55/CD68/CD86/CXCL1/CXCL8/EDNRB/FCGR2B/HAVCR2/IL1B/IL6/LYN/MRC1/PTAFR/SPI1/SYK/TLR2/TNFSF4/WNT5A	21	8.20239	4.63277
GO:0050729	positive regulation of inflammatory response	16/345	142/18723	8.29377e-09	4.37443e-07	3.03545e-07	BTK/CNR1/CTSC/IL1B/IL1RL1/IL6/PIK3CG/PTGER4/PTGS2/S100A8/S100A9/TLR2/TLR7/TNFSF18/TNFSF4/WNT5A	16	8.08125	6.11488
GO:0002820	negative regulation of adaptive immune response	11/345	59/18723	9.01244e-09	4.69331e-07	3.25673e-07	AHR/CD55/FCGR2B/HAVCR2/IL1RL1/NCKAP1L/PTPN6/PTPRC/SAMSN1/TNFSF18/TNFSF4	11	8.04516	10.1181
GO:0045055	regulated exocytosis	20/345	230/18723	1.05992e-08	5.45066e-07	3.78225e-07	BTK/CNR1/F2RL1/FCGR2B/FGR/HTR2A/ITGAM/ITGB2/LAT2/LYN/MILR1/NCKAP1L/PIK3CD/PIK3CG/PTAFR/RAC2/SCAMP5/SPI1/SYK/SYN1	20	7.97473	4.71909
GO:0001774	microglial cell activation	10/345	47/18723	1.12009e-08	5.68897e-07	3.94762e-07	AIF1/C1QA/C5AR1/CTSC/IL6/ITGAM/ITGB2/PTPRC/TLR2/TYROBP	10	7.95075	11.5467
GO:0050863	regulation of T cell activation	24/345	329/18723	1.14843e-08	5.76175e-07	3.99812e-07	AIF1/BMP4/CD55/CD86/DOCK8/FCGR2B/HAVCR2/IL1B/IL6/LAPTM5/LEF1/LYN/NCKAP1L/PRDM1/PRKCQ/PTPN6/PTPRC/RAC2/RUNX3/SYK/TNFAIP8L2/TNFSF18/TNFSF4/TNFSF8	24	7.9399	3.95887
GO:0033674	positive regulation of kinase activity	29/345	467/18723	1.27391e-08	6.26742e-07	4.34901e-07	CD86/CDC6/CSF1R/EFNA5/EGR1/EREG/FAM20A/FCGR1A/FGR/FZD10/HBEGF/HTR2A/IL1B/IL6R/LCP2/LYN/NCF1/NCKAP1L/NRG1/PDGFB/PDGFD/PIK3CG/PTPRC/SLC11A1/SYK/THBS1/TIE1/VAV3/WNT5A	29	7.89486	3.37006
GO:0001818	negative regulation of cytokine production	25/345	357/18723	1.27969e-08	6.26742e-07	4.34901e-07	ADCY7/BTK/C5AR2/CLEC4A/F2RL1/FCGR2B/HAVCR2/IL1R2/IL1RL1/IL6/INPP5D/LAPTM5/LEF1/MEFV/NCKAP1L/PTGER4/PTPN6/PTPRC/REL/RNF128/SLC11A1/SRGN/THBS1/TNFSF4/TYROBP	25	7.8929	3.80039
GO:0002699	positive regulation of immune effector process	20/345	235/18723	1.52716e-08	7.39146e-07	5.12899e-07	BTK/CD55/CD86/F2RL1/FGR/IL18R1/IL1B/IL6/ITGAM/ITGB2/LAPTM5/LYN/PTAFR/PTPRC/RAC2/SPI1/SYK/TNFSF4/TYROBP/WNT5A	20	7.81612	4.61869
GO:0045576	mast cell activation	11/345	62/18723	1.55799e-08	7.45297e-07	5.17167e-07	BTK/CNR1/FGR/LAT2/LCP2/LYN/MILR1/PIK3CD/PIK3CG/RAC2/SYK	11	7.80744	9.62847
GO:0022409	positive regulation of cell-cell adhesion	22/345	284/18723	1.61651e-08	7.64406e-07	5.30428e-07	AIF1/ALOX5/CD55/CD86/DOCK8/HAVCR2/IL1B/IL6/ITGB2/LEF1/LYN/MEGF10/NCKAP1L/PDPN/PRKCQ/PTAFR/PTPN6/PTPRC/RUNX3/SYK/TNFSF4/WNT5A	22	7.79142	4.20398
GO:1903037	regulation of leukocyte cell-cell adhesion	24/345	336/18723	1.72471e-08	8.06301e-07	5.59498e-07	AIF1/ALOX5/BMP4/CD55/CD86/DOCK8/FCGR2B/HAVCR2/IL1B/IL6/ITGB2/LAPTM5/LEF1/LYN/NCKAP1L/PRKCQ/PTAFR/PTPN6/PTPRC/RUNX3/SYK/TNFAIP8L2/TNFSF18/TNFSF4	24	7.76328	3.8764
GO:0002283	neutrophil activation involved in immune response	7/345	18/18723	1.8144e-08	8.387e-07	5.81981e-07	FCER1G/ITGAM/ITGB2/PTAFR/SPI1/SYK/TYROBP	7	7.74127	21.1048
GO:0046632	alpha-beta T cell differentiation	14/345	112/18723	1.88502e-08	8.61665e-07	5.97916e-07	BCL11B/CD86/IL18R1/IL6/IL6R/LEF1/NCKAP1L/PRDM1/PTGER4/RUNX3/SYK/TNFSF18/TNFSF4/TNFSF8	14	7.72468	6.7837
GO:0061437	renal system vasculature development	8/345	27/18723	2.00497e-08	8.9657e-07	6.22137e-07	ANGPT2/BMP4/EGR1/IL6R/NRP1/PDGFB/PDGFD/PECAM1	8	7.69789	16.0799
GO:0061440	kidney vasculature development	8/345	27/18723	2.00497e-08	8.9657e-07	6.22137e-07	ANGPT2/BMP4/EGR1/IL6R/NRP1/PDGFB/PDGFD/PECAM1	8	7.69789	16.0799
GO:0002888	positive regulation of myeloid leukocyte mediated immunity	7/345	19/18723	2.82751e-08	1.25079e-06	8.67934e-07	BTK/F2RL1/ITGAM/ITGB2/PTAFR/SPI1/TYROBP	7	7.5486	19.9941
GO:0071219	cellular response to molecule of bacterial origin	19/345	221/18723	2.98842e-08	1.30791e-06	9.07568e-07	CCR5/CD14/CD55/CD68/CD86/CXCL1/CXCL8/EDNRB/FCGR2B/HAVCR2/IL1B/IL6/LYN/MRC1/PTAFR/SPI1/TLR2/TNFSF4/WNT5A	19	7.52456	4.66571
GO:1902563	regulation of neutrophil activation	6/345	12/18723	3.15469e-08	1.36615e-06	9.47981e-07	FCGR2B/ITGAM/ITGB2/PTAFR/SPI1/SYK	6	7.50104	27.1348
GO:1903305	regulation of regulated secretory pathway	15/345	136/18723	3.26253e-08	1.39813e-06	9.70173e-07	CNR1/F2RL1/FCGR2B/FGR/HTR2A/ITGAM/ITGB2/LYN/NCKAP1L/PTAFR/RAC2/SCAMP5/SPI1/SYK/SYN1	15	7.48645	5.98561
GO:0002253	activation of immune response	25/345	375/18723	3.38002e-08	1.43355e-06	9.94749e-07	BTK/C1QA/C1QB/C1QC/C5AR1/C5AR2/CD55/CFB/CFP/FCER1G/FCGR2B/FGR/IL1B/INPP5D/LAPTM5/LAT2/LCP2/LYN/NCKAP1L/PIK3CD/PTPN6/PTPRC/SYK/TYROBP/VAV3	25	7.47108	3.61797
GO:0002823	negative regulation of adaptive immune response based on somatic recombination of immune receptors built from immunoglobulin superfamily domains	10/345	54/18723	4.61692e-08	1.93817e-06	1.34491e-06	AHR/CD55/FCGR2B/HAVCR2/IL1RL1/NCKAP1L/PTPN6/PTPRC/TNFSF18/TNFSF4	10	7.33565	10.0499
GO:1902105	regulation of leukocyte differentiation	21/345	279/18723	5.65529e-08	2.35009e-06	1.63074e-06	BMP4/BTK/C1QC/CD86/EVI2B/FCGR2B/INPP5D/LEF1/LIF/LYN/MAFB/NCKAP1L/OCSTAMP/PRDM1/PTPN6/PTPRC/RUNX3/SYK/TNFSF18/TNFSF4/TYROBP	21	7.24755	4.08481
GO:0045860	positive regulation of protein kinase activity	25/345	386/18723	5.93393e-08	2.44122e-06	1.69398e-06	CD86/CDC6/CSF1R/EFNA5/EGR1/EREG/FAM20A/FCGR1A/FZD10/HBEGF/HTR2A/IL1B/IL6R/LCP2/NCF1/NCKAP1L/NRG1/PDGFB/PDGFD/PIK3CG/PTPRC/SLC11A1/SYK/THBS1/WNT5A	25	7.22666	3.51487
GO:0002573	myeloid leukocyte differentiation	18/345	208/18723	6.2767e-08	2.55667e-06	1.77409e-06	BMP4/C1QC/CSF1R/EVI2B/F2RL1/INPP5D/ITGB8/LEF1/LIF/LYN/MAFB/MMP9/NRROS/OCSTAMP/PIK3CD/SPI1/TLR2/TYROBP	18	7.20227	4.6964
GO:0071222	cellular response to lipopolysaccharide	18/345	209/18723	6.75457e-08	2.72434e-06	1.89044e-06	CCR5/CD14/CD55/CD68/CD86/CXCL1/CXCL8/EDNRB/HAVCR2/IL1B/IL6/LYN/MRC1/PTAFR/SPI1/TLR2/TNFSF4/WNT5A	18	7.1704	4.67393
GO:0042060	wound healing	26/345	422/18723	8.66555e-08	3.46117e-06	2.40173e-06	ALOX5/EREG/F2RL1/FCER1G/FERMT3/HBEGF/HPSE/IL6/ITGA9/LYN/MMP12/NRG1/PDGFB/PDPN/PHLDB2/PIK3CG/PLA2G4A/PRKCQ/PTPN6/S100A8/SLC11A1/SYK/THBS1/VAV3/WAS/WNT5A	26	7.0622	3.34362
GO:1903039	positive regulation of leukocyte cell-cell adhesion	19/345	239/18723	1.04178e-07	4.12104e-06	2.85962e-06	AIF1/ALOX5/CD55/CD86/DOCK8/HAVCR2/IL1B/IL6/ITGB2/LEF1/LYN/NCKAP1L/PRKCQ/PTAFR/PTPN6/PTPRC/RUNX3/SYK/TNFSF4	19	6.98222	4.31432
GO:0032633	interleukin-4 production	8/345	33/18723	1.13857e-07	4.41895e-06	3.06635e-06	CD86/FCER1G/HAVCR2/IL1RAP/LEF1/PRKCQ/SYK/TNFSF4	8	6.94364	13.1563
GO:0032673	regulation of interleukin-4 production	8/345	33/18723	1.13857e-07	4.41895e-06	3.06635e-06	CD86/FCER1G/HAVCR2/IL1RAP/LEF1/PRKCQ/SYK/TNFSF4	8	6.94364	13.1563
GO:0042129	regulation of T cell proliferation	16/345	171/18723	1.16702e-07	4.48702e-06	3.11358e-06	AIF1/BMP4/CD55/CD86/HAVCR2/IL1B/IL6/NCKAP1L/PRKCQ/PTPN6/PTPRC/RAC2/SYK/TNFSF18/TNFSF4/TNFSF8	16	6.93292	5.07785
GO:0070665	positive regulation of leukocyte proliferation	15/345	150/18723	1.21441e-07	4.62601e-06	3.21003e-06	AIF1/CD55/CD86/CSF1R/HAVCR2/IL1B/IL6/LYN/NCKAP1L/OCSTAMP/PRKCQ/PTPRC/SYK/TNFSF4/VAV3	15	6.91563	5.42696
GO:0043030	regulation of macrophage activation	10/345	61/18723	1.55182e-07	5.85705e-06	4.06425e-06	ADGRF5/CTSC/FCGR2B/HAVCR2/IL1RL1/IL6/PLA2G4A/PTPRC/THBS1/WNT5A	10	6.80916	8.89665
GO:0061564	axon development	27/345	467/18723	1.75814e-07	6.57543e-06	4.56275e-06	ANOS1/BCL11B/CDH11/CNR1/CRABP2/DCLK1/EFNA5/EFNB2/EMB/FLRT2/LRP4/NGF/NPTX1/NRP1/NTN1/PICALM/PRKCQ/RAC2/ROBO2/SCARF1/SEMA3D/SEMA3E/SIPA1L1/SLIT3/SLITRK6/SPP1/WNT5A	27	6.75495	3.13764
GO:0030099	myeloid cell differentiation	24/345	381/18723	1.83748e-07	6.81027e-06	4.7257e-06	ADGRF5/BMP4/C1QC/CSF1R/EVI2B/F2RL1/IKZF1/INPP5D/ITGB8/LEF1/LIF/LYN/MAFB/MMP9/NCKAP1L/NRROS/OCSTAMP/PIK3CD/PTBP3/PTPN6/RASGRP4/SPI1/TLR2/TYROBP	24	6.73578	3.41856
GO:0043303	mast cell degranulation	9/345	48/18723	1.96524e-07	7.21875e-06	5.00915e-06	BTK/FGR/LAT2/LYN/MILR1/PIK3CD/PIK3CG/RAC2/SYK	9	6.70658	10.1755
GO:0007162	negative regulation of cell adhesion	21/345	303/18723	2.2807e-07	8.27996e-06	5.74553e-06	ANGPT2/ARHGDIB/BMP4/CD86/EFNA5/FCGR2B/HAVCR2/IL1RN/LAPTM5/MMP12/NCKAP1L/PHLDB2/PTPN6/PTPRC/RUNX3/SEMA3E/SPI1/THBS1/TNFAIP8L2/TNFSF18/TNFSF4	21	6.64193	3.76126
GO:0070371	ERK1 and ERK2 cascade	22/345	330/18723	2.2944e-07	8.27996e-06	5.74553e-06	APELA/BMP4/C5AR1/C5AR2/CNKSR3/CSF1R/DUSP6/F2RL1/HAVCR2/HTR2A/IL1B/LIF/LYN/MARCO/NRG1/NRP1/PDGFB/PDGFD/PTGER4/PTPN6/PTPRC/SYK	22	6.63933	3.61797
GO:0002279	mast cell activation involved in immune response	9/345	49/18723	2.36871e-07	8.4738e-06	5.88004e-06	BTK/FGR/LAT2/LYN/MILR1/PIK3CD/PIK3CG/RAC2/SYK	9	6.62549	9.96788
GO:0032753	positive regulation of interleukin-4 production	7/345	25/18723	2.4523e-07	8.62289e-06	5.98349e-06	CD86/FCER1G/HAVCR2/IL1RAP/PRKCQ/SYK/TNFSF4	7	6.61043	15.1955
GO:0072012	glomerulus vasculature development	7/345	25/18723	2.4523e-07	8.62289e-06	5.98349e-06	ANGPT2/BMP4/EGR1/IL6R/PDGFB/PDGFD/PECAM1	7	6.61043	15.1955
GO:0007409	axonogenesis	25/345	418/18723	2.70857e-07	9.44327e-06	6.55276e-06	ANOS1/BCL11B/CDH11/CRABP2/DCLK1/EFNA5/EFNB2/EMB/FLRT2/LRP4/NGF/NPTX1/NRP1/NTN1/PICALM/PRKCQ/RAC2/ROBO2/SEMA3D/SEMA3E/SIPA1L1/SLIT3/SLITRK6/SPP1/WNT5A	25	6.56726	3.24579
GO:0048017	inositol lipid-mediated signaling	16/345	182/18723	2.75646e-07	9.52947e-06	6.61257e-06	ADAP2/CSF1R/F2RL1/FGR/GPR143/HTR2A/NCF1/PDGFB/PDGFD/PIK3AP1/PIK3CD/PIK3CG/PLCB2/PRR5L/PTAFR/PTPN6	16	6.55965	4.77095
GO:0002448	mast cell mediated immunity	9/345	50/18723	2.84223e-07	9.66358e-06	6.70563e-06	BTK/FGR/LAT2/LYN/MILR1/PIK3CD/PIK3CG/RAC2/SYK	9	6.54634	9.76852
GO:0038093	Fc receptor signaling pathway	9/345	50/18723	2.84223e-07	9.66358e-06	6.70563e-06	BTK/FCER1G/FCGR2B/FGR/LYN/PRKCQ/PTPRC/SYK/VAV3	9	6.54634	9.76852
GO:0070372	regulation of ERK1 and ERK2 cascade	21/345	309/18723	3.15848e-07	1.06508e-05	7.39069e-06	APELA/BMP4/C5AR1/C5AR2/CNKSR3/CSF1R/DUSP6/F2RL1/HAVCR2/HTR2A/IL1B/LIF/LYN/MARCO/NRG1/NRP1/PDGFB/PDGFD/PTPN6/PTPRC/SYK	21	6.50052	3.68822
GO:0071622	regulation of granulocyte chemotaxis	9/345	51/18723	3.3958e-07	1.1358e-05	7.88139e-06	C5AR1/C5AR2/CSF1R/CXCL8/NCKAP1L/RAC2/THBS1/THBS4/TNFSF18	9	6.46906	9.57698
GO:0035710	CD4-positive, alpha-beta T cell activation	12/345	102/18723	3.86984e-07	1.28391e-05	8.90917e-06	CD55/CD86/IL18R1/IL6/IL6R/LEF1/NCKAP1L/PRKCQ/PTGER4/RUNX3/TNFSF18/TNFSF4	12	6.41231	6.38465
GO:0002825	regulation of T-helper 1 type immune response	7/345	27/18723	4.38882e-07	1.44445e-05	1.00231e-05	HAVCR2/IL18R1/IL1B/IL1RL1/PLA2G4A/SLC11A1/TNFSF4	7	6.35765	14.0699
GO:0048661	positive regulation of smooth muscle cell proliferation	12/345	104/18723	4.791e-07	1.56161e-05	1.08362e-05	AIF1/BMP4/EREG/HBEGF/IL6/IL6R/MMP9/PDGFB/PDGFD/PTAFR/PTGS2/THBS1	12	6.31957	6.26187
GO:0072124	regulation of glomerular mesangial cell proliferation	5/345	10/18723	4.82073e-07	1.56161e-05	1.08362e-05	BMP4/EGR1/IL6R/PDGFB/PDGFD	5	6.31689	27.1348
GO:0010543	regulation of platelet activation	8/345	40/18723	5.63595e-07	1.81143e-05	1.25697e-05	FCER1G/IL6/LYN/PDGFB/PDPN/PLA2G4A/PRKCQ/SYK	8	6.24903	10.8539
GO:0038094	Fc-gamma receptor signaling pathway	7/345	28/18723	5.75969e-07	1.83685e-05	1.27461e-05	FCER1G/FCGR2B/FGR/LYN/PTPRC/SYK/VAV3	7	6.2396	13.5674
GO:0002764	immune response-regulating signaling pathway	26/345	468/18723	6.40302e-07	2.02631e-05	1.40607e-05	BTK/C5AR1/C5AR2/CD14/CTSS/F2RL1/FCER1G/FCGR2B/FGR/HAVCR2/INPP5D/LAPTM5/LAT2/LCP2/LYN/NCKAP1L/PIK3AP1/PIK3CD/PRKCQ/PTPN6/PTPRC/SYK/TLR2/TLR7/TYROBP/VAV3	26	6.19362	3.01498
GO:0006911	phagocytosis, engulfment	13/345	127/18723	6.48459e-07	2.03646e-05	1.41312e-05	AIF1/BIN2/F2RL1/FCGR1A/FCGR2B/ITGAM/ITGB2/MARCO/MEGF10/MSR1/NCKAP1L/RAC2/THBS1	13	6.18812	5.55515
GO:1903557	positive regulation of tumor necrosis factor superfamily cytokine production	12/345	107/18723	6.53903e-07	2.038e-05	1.41418e-05	CD14/CD86/CYBB/HAVCR2/IL6/PTAFR/PTPRC/SYK/THBS1/TLR2/TYROBP/WNT5A	12	6.18449	6.08631
GO:0043312	neutrophil degranulation	5/345	11/18723	8.70449e-07	2.67241e-05	1.85441e-05	ITGAM/ITGB2/PTAFR/SPI1/SYK	5	6.06026	24.668
GO:0072110	glomerular mesangial cell proliferation	5/345	11/18723	8.70449e-07	2.67241e-05	1.85441e-05	BMP4/EGR1/IL6R/PDGFB/PDGFD	5	6.06026	24.668
GO:0042088	T-helper 1 type immune response	8/345	43/18723	1.01275e-06	3.08625e-05	2.14157e-05	HAVCR2/IL18R1/IL1B/IL1RL1/LEF1/PLA2G4A/SLC11A1/TNFSF4	8	5.9945	10.0967
GO:0032102	negative regulation of response to external stimulus	24/345	420/18723	1.0648e-06	3.22101e-05	2.23508e-05	AIF1/ALOX5/ANGPT2/C5AR2/FCGR2B/FGR/HAVCR2/LYN/MEFV/MMP12/NRP1/PDGFB/PHLDB2/PLK2/PTGER4/PTPRC/ROBO2/SEMA3D/SEMA3E/SPP1/SYK/THBS1/TNFAIP8L2/WNT5A	24	5.97273	3.10112
GO:0048015	phosphatidylinositol-mediated signaling	15/345	178/18723	1.11736e-06	3.32621e-05	2.30808e-05	CSF1R/F2RL1/FGR/GPR143/HTR2A/NCF1/PDGFB/PDGFD/PIK3AP1/PIK3CD/PIK3CG/PLCB2/PRR5L/PTAFR/PTPN6	15	5.95181	4.57328
GO:0017157	regulation of exocytosis	16/345	202/18723	1.12286e-06	3.32621e-05	2.30808e-05	CNR1/F2RL1/FCGR2B/FGR/HTR2A/ITGAM/ITGB2/LYN/NCKAP1L/PTAFR/RAC2/SCAMP5/SPI1/STXBP6/SYK/SYN1	16	5.94968	4.29858
GO:0042113	B cell activation	21/345	334/18723	1.12383e-06	3.32621e-05	2.30808e-05	AHR/BTK/CD86/EXO1/FCGR2B/IL6/INPP5D/LAPTM5/LAT2/LEF1/LYN/NCKAP1L/PIK3CD/PTPN6/PTPRC/SAMSN1/SPI1/SYK/TNFSF4/TYROBP/VAV3	21	5.9493	3.41216
GO:0002705	positive regulation of leukocyte mediated immunity	13/345	134/18723	1.20079e-06	3.52861e-05	2.44853e-05	BTK/CD55/F2RL1/IL18R1/IL1B/IL6/ITGAM/ITGB2/PTAFR/PTPRC/SPI1/TNFSF4/TYROBP	13	5.92053	5.26496
GO:1903706	regulation of hemopoiesis	22/345	367/18723	1.37855e-06	4.02224e-05	2.79107e-05	BMP4/BTK/C1QC/CD86/EVI2B/FCGR2B/INPP5D/LEF1/LIF/LYN/MAFB/NCKAP1L/OCSTAMP/PRDM1/PTPN6/PTPRC/RUNX3/SPI1/SYK/TNFSF18/TNFSF4/TYROBP	22	5.86058	3.25322
GO:0050764	regulation of phagocytosis	11/345	95/18723	1.39259e-06	4.03458e-05	2.79963e-05	F2RL1/FCER1G/FCGR2B/FGR/IL1B/IL2RG/NCKAP1L/PTPRC/SLC11A1/SYK/TLR2	11	5.85618	6.28384
GO:0099024	plasma membrane invagination	13/345	136/18723	1.42145e-06	4.08939e-05	2.83766e-05	AIF1/BIN2/F2RL1/FCGR1A/FCGR2B/ITGAM/ITGB2/MARCO/MEGF10/MSR1/NCKAP1L/RAC2/THBS1	13	5.84727	5.18753
GO:0050919	negative chemotaxis	8/345	46/18723	1.73676e-06	4.96182e-05	3.44304e-05	FLRT2/NRG1/NTN1/ROBO2/SEMA3D/SEMA3E/SLIT3/WNT5A	8	5.76026	9.43819
GO:0032835	glomerulus development	9/345	62/18723	1.89493e-06	5.37638e-05	3.73071e-05	ANGPT2/BMP4/EGR1/IL6R/KLF15/MTSS1/PDGFB/PDGFD/PECAM1	9	5.72241	7.87784
GO:0002431	Fc receptor mediated stimulatory signaling pathway	7/345	33/18723	1.91979e-06	5.40216e-05	3.7486e-05	FCER1G/FCGR2B/FGR/LYN/PTPRC/SYK/VAV3	7	5.71675	11.5117
GO:0071706	tumor necrosis factor superfamily cytokine production	15/345	186/18723	1.94341e-06	5.40216e-05	3.7486e-05	C5AR2/CD14/CD86/CLEC4A/CYBB/HAVCR2/IL6/PTAFR/PTPN6/PTPRC/SYK/THBS1/TLR2/TYROBP/WNT5A	15	5.71144	4.37658
GO:1903555	regulation of tumor necrosis factor superfamily cytokine production	15/345	186/18723	1.94341e-06	5.40216e-05	3.7486e-05	C5AR2/CD14/CD86/CLEC4A/CYBB/HAVCR2/IL6/PTAFR/PTPN6/PTPRC/SYK/THBS1/TLR2/TYROBP/WNT5A	15	5.71144	4.37658
GO:0001822	kidney development	19/345	293/18723	2.33019e-06	6.43383e-05	4.46449e-05	ANGPT2/BMP4/EGR1/GCNT4/IL6R/IRX1/ITGA8/KLF15/LIF/LRP4/MMP9/MTSS1/NRP1/PDGFB/PDGFD/PECAM1/PRDM1/ROBO2/WNT5A	19	5.63261	3.51919
GO:0002446	neutrophil mediated immunity	7/345	34/18723	2.37953e-06	6.48305e-05	4.49864e-05	F2RL1/IL6/ITGAM/ITGB2/PTAFR/SPI1/SYK	7	5.62351	11.1731
GO:0050869	negative regulation of B cell activation	7/345	34/18723	2.37953e-06	6.48305e-05	4.49864e-05	BTK/FCGR2B/INPP5D/LAPTM5/LYN/SAMSN1/TYROBP	7	5.62351	11.1731
GO:0002673	regulation of acute inflammatory response	8/345	48/18723	2.43237e-06	6.58339e-05	4.56827e-05	BTK/CNR1/EDNRB/FCGR2B/IL1B/IL6/PIK3CG/PTGS2	8	5.61397	9.04493
GO:0030888	regulation of B cell proliferation	9/345	64/18723	2.49061e-06	6.69698e-05	4.64709e-05	AHR/BTK/FCGR2B/INPP5D/LYN/NCKAP1L/PTPRC/TYROBP/VAV3	9	5.60369	7.63166
GO:0042102	positive regulation of T cell proliferation	11/345	101/18723	2.56926e-06	6.86359e-05	4.7627e-05	AIF1/CD55/CD86/HAVCR2/IL1B/IL6/NCKAP1L/PRKCQ/PTPRC/SYK/TNFSF4	11	5.59019	5.91055
GO:0006887	exocytosis	21/345	352/18723	2.59043e-06	6.87551e-05	4.77097e-05	BTK/CNR1/F2RL1/FCGR2B/FGR/HTR2A/ITGAM/ITGB2/LAT2/LYN/MILR1/NCKAP1L/PIK3CD/PIK3CG/PTAFR/RAC2/SCAMP5/SPI1/STXBP6/SYK/SYN1	21	5.58663	3.23767
GO:0050870	positive regulation of T cell activation	16/345	216/18723	2.70693e-06	7.09841e-05	4.92564e-05	AIF1/CD55/CD86/DOCK8/HAVCR2/IL1B/IL6/LEF1/LYN/NCKAP1L/PRKCQ/PTPN6/PTPRC/RUNX3/SYK/TNFSF4	16	5.56752	4.01997
GO:0010324	membrane invagination	13/345	144/18723	2.70892e-06	7.09841e-05	4.92564e-05	AIF1/BIN2/F2RL1/FCGR1A/FCGR2B/ITGAM/ITGB2/MARCO/MEGF10/MSR1/NCKAP1L/RAC2/THBS1	13	5.5672	4.89934
GO:0030225	macrophage differentiation	8/345	49/18723	2.86075e-06	7.43687e-05	5.1605e-05	BMP4/C1QC/CSF1R/LIF/MMP9/NRROS/SPI1/TLR2	8	5.54352	8.86034
GO:0007596	blood coagulation	16/345	217/18723	2.87424e-06	7.43687e-05	5.1605e-05	F2RL1/FCER1G/FERMT3/HPSE/IL6/LYN/PDGFB/PDPN/PIK3CG/PLA2G4A/PRKCQ/PTPN6/SYK/THBS1/VAV3/WAS	16	5.54148	4.00144
GO:0030168	platelet activation	12/345	123/18723	2.91597e-06	7.47148e-05	5.18452e-05	FCER1G/FERMT3/IL6/LYN/PDGFB/PDPN/PIK3CG/PLA2G4A/PRKCQ/PTPN6/SYK/VAV3	12	5.53522	5.29459
GO:0043367	CD4-positive, alpha-beta T cell differentiation	10/345	83/18723	2.92394e-06	7.47148e-05	5.18452e-05	CD86/IL18R1/IL6/IL6R/LEF1/NCKAP1L/PTGER4/RUNX3/TNFSF18/TNFSF4	10	5.53403	6.5385
GO:0050803	regulation of synapse structure or activity	16/345	218/18723	3.05077e-06	7.74746e-05	5.37602e-05	ABI3/ADGRL2/FCGR2B/FLRT2/IL10RA/IL1RAP/LRP4/NTN1/ROBO2/SIPA1L1/SLITRK6/SRGN/SYBU/THBS2/TLR2/WNT5A	16	5.51559	3.98309
GO:0032760	positive regulation of tumor necrosis factor production	11/345	103/18723	3.12027e-06	7.87533e-05	5.46476e-05	CD14/CYBB/HAVCR2/IL6/PTAFR/PTPRC/SYK/THBS1/TLR2/TYROBP/WNT5A	11	5.50581	5.79578
GO:0050922	negative regulation of chemotaxis	9/345	66/18723	3.24081e-06	8.12969e-05	5.64126e-05	AIF1/ANGPT2/C5AR2/NRP1/ROBO2/SEMA3D/SEMA3E/THBS1/WNT5A	9	5.48935	7.4004
GO:0044706	multi-multicellular organism process	16/345	220/18723	3.43333e-06	8.56043e-05	5.94015e-05	ADCY7/ANGPT2/APELA/ARHGDIB/CNR1/CYP1A1/HAVCR2/IL1B/LIF/MMP9/PRDM1/PTAFR/PTGFR/PTGS2/SPP1/UCP2	16	5.46428	3.94688
GO:1901722	regulation of cell proliferation involved in kidney development	5/345	14/18723	3.6037e-06	8.9163e-05	6.18709e-05	BMP4/EGR1/IL6R/PDGFB/PDGFD	5	5.44325	19.382
GO:0072001	renal system development	19/345	302/18723	3.62843e-06	8.9163e-05	6.18709e-05	ANGPT2/BMP4/EGR1/GCNT4/IL6R/IRX1/ITGA8/KLF15/LIF/LRP4/MMP9/MTSS1/NRP1/PDGFB/PDGFD/PECAM1/PRDM1/ROBO2/WNT5A	19	5.44028	3.41431
GO:0002709	regulation of T cell mediated immunity	10/345	85/18723	3.64108e-06	8.9163e-05	6.18709e-05	AHR/CD55/FCGR2B/IL18R1/IL1B/IL6/NCKAP1L/PTPRC/TNFSF4/WAS	10	5.43877	6.38465
GO:0038095	Fc-epsilon receptor signaling pathway	6/345	24/18723	3.81108e-06	9.22282e-05	6.39979e-05	BTK/FCER1G/LYN/PRKCQ/SYK/VAV3	6	5.41895	13.5674
GO:0043302	positive regulation of leukocyte degranulation	6/345	24/18723	3.81108e-06	9.22282e-05	6.39979e-05	F2RL1/FGR/ITGAM/ITGB2/PTAFR/SYK	6	5.41895	13.5674
GO:0007599	hemostasis	16/345	222/18723	3.85838e-06	9.22871e-05	6.40388e-05	F2RL1/FCER1G/FERMT3/HPSE/IL6/LYN/PDGFB/PDPN/PIK3CG/PLA2G4A/PRKCQ/PTPN6/SYK/THBS1/VAV3/WAS	16	5.41359	3.91132
GO:0050817	coagulation	16/345	222/18723	3.85838e-06	9.22871e-05	6.40388e-05	F2RL1/FCER1G/FERMT3/HPSE/IL6/LYN/PDGFB/PDPN/PIK3CG/PLA2G4A/PRKCQ/PTPN6/SYK/THBS1/VAV3/WAS	16	5.41359	3.91132
GO:1903307	positive regulation of regulated secretory pathway	8/345	51/18723	3.91188e-06	9.3026e-05	6.45514e-05	CNR1/F2RL1/FGR/ITGAM/ITGB2/PTAFR/SCAMP5/SYK	8	5.40761	8.51287
GO:0031589	cell-substrate adhesion	21/345	363/18723	4.19163e-06	9.91056e-05	6.87702e-05	ADAMTS9/ANGPT2/EFNA5/FERMT3/HOXD3/HPSE/ITGA8/ITGAL/ITGB2/LYVE1/MMP12/NRP1/PARVG/PDGFB/PDPN/PHLDB2/RAC2/SEMA3E/SIGLEC1/THBS1/VIT	21	5.37762	3.13956
GO:0050864	regulation of B cell activation	15/345	198/18723	4.21739e-06	9.91449e-05	6.87974e-05	AHR/BTK/FCGR2B/IL6/INPP5D/LAPTM5/LYN/NCKAP1L/PTPN6/PTPRC/SAMSN1/SYK/TNFSF4/TYROBP/VAV3	15	5.37496	4.11133
GO:0045730	respiratory burst	7/345	37/18723	4.34272e-06	0.000101511	7.04393e-05	CD55/CYBB/NCF1/PIK3CD/PIK3CG/RAC2/SLC11A1	7	5.36224	10.2672
GO:0007229	integrin-mediated signaling pathway	11/345	107/18723	4.54004e-06	0.000105524	7.32238e-05	FERMT3/FGR/ITGA8/ITGA9/ITGAL/ITGAM/ITGB2/ITGB8/NRP1/SYK/VAV3	11	5.34294	5.57911
GO:0097242	amyloid-beta clearance	7/345	38/18723	5.23977e-06	0.000121103	8.40346e-05	C5AR1/ITGAM/ITGB2/LRP4/MARCO/MSR1/PICALM	7	5.28069	9.99703
GO:0051047	positive regulation of secretion	19/345	310/18723	5.29815e-06	0.000121319	8.41839e-05	ABCG1/CNR1/EDNRB/F2RL1/FGR/IL1B/ITGAM/ITGB2/MYRIP/PLA2G4A/PTAFR/RETN/S100A8/SCAMP5/SPP1/SYBU/SYK/TLR2/TTN	19	5.27588	3.3262
GO:0002468	dendritic cell antigen processing and presentation	5/345	15/18723	5.32402e-06	0.000121319	8.41839e-05	CD68/CLEC4A/FCGR2B/SLC11A1/THBS1	5	5.27376	18.0899
GO:0045123	cellular extravasation	9/345	70/18723	5.33755e-06	0.000121319	8.41839e-05	ITGAL/PDGFD/PECAM1/PIK3CD/PIK3CG/PLVAP/PTAFR/PTGER4/SELPLG	9	5.27266	6.97752
GO:0002456	T cell mediated immunity	11/345	109/18723	5.44122e-06	0.000122995	8.53475e-05	AHR/CD55/CTSC/FCGR2B/IL18R1/IL1B/IL6/NCKAP1L/PTPRC/TNFSF4/WAS	11	5.2643	5.47675
GO:0045765	regulation of angiogenesis	20/345	342/18723	6.05704e-06	0.00013569	9.41565e-05	ADAMTS9/ALOX5/ANGPT2/APELA/C5AR1/CXCL8/CYBB/IL1B/IL6/ITGB8/NRP1/PIK3CD/PLK2/SEMA3E/STAB1/THBS1/THBS2/THBS4/TIE1/WNT5A	20	5.21774	3.17366
GO:1901888	regulation of cell junction assembly	15/345	204/18723	6.07332e-06	0.00013569	9.41565e-05	ABI3/ADGRL2/EFNA5/FLRT2/IL1B/IL1RAP/NRP1/NTN1/PHLDB2/ROBO2/SLITRK6/THBS1/THBS2/TLR2/WNT5A	15	5.21657	3.99041
GO:0007416	synapse assembly	14/345	179/18723	6.10177e-06	0.00013569	9.41565e-05	ABI3/ADGRL2/BSN/EFNB2/FLRT2/IL1RAP/LRP4/NRG1/NTN1/ROBO2/SLITRK6/THBS2/TLR2/WNT5A	14	5.21454	4.24455
GO:0002768	immune response-regulating cell surface receptor signaling pathway	19/345	315/18723	6.66651e-06	0.000147452	0.000102318	BTK/C5AR1/C5AR2/FCER1G/FCGR2B/FGR/INPP5D/LAPTM5/LAT2/LCP2/LYN/NCKAP1L/PIK3CD/PRKCQ/PTPN6/PTPRC/SYK/TYROBP/VAV3	19	5.1761	3.2734
GO:0032729	positive regulation of interferon-gamma production	9/345	72/18723	6.76341e-06	0.000148003	0.000102701	CD14/F2RL1/HAVCR2/IL18R1/IL1B/SLC11A1/TLR7/TNFSF4/WNT5A	9	5.16983	6.7837
GO:0033627	cell adhesion mediated by integrin	9/345	72/18723	6.76341e-06	0.000148003	0.000102701	FERMT3/ITGB2/ITGB8/LIF/LYN/NCKAP1L/PIK3CG/PTPN6/SYK	9	5.16983	6.7837
GO:0032640	tumor necrosis factor production	14/345	181/18723	6.9377e-06	0.000149481	0.000103726	C5AR2/CD14/CLEC4A/CYBB/HAVCR2/IL6/PTAFR/PTPN6/PTPRC/SYK/THBS1/TLR2/TYROBP/WNT5A	14	5.15878	4.19765
GO:0032680	regulation of tumor necrosis factor production	14/345	181/18723	6.9377e-06	0.000149481	0.000103726	C5AR2/CD14/CLEC4A/CYBB/HAVCR2/IL6/PTAFR/PTPN6/PTPRC/SYK/THBS1/TLR2/TYROBP/WNT5A	14	5.15878	4.19765
GO:1902107	positive regulation of leukocyte differentiation	13/345	157/18723	7.05119e-06	0.000149481	0.000103726	BTK/CD86/EVI2B/INPP5D/LEF1/LIF/NCKAP1L/OCSTAMP/PTPRC/RUNX3/SYK/TNFSF4/TYROBP	13	5.15174	4.49366
GO:1903708	positive regulation of hemopoiesis	13/345	157/18723	7.05119e-06	0.000149481	0.000103726	BTK/CD86/EVI2B/INPP5D/LEF1/LIF/NCKAP1L/OCSTAMP/PTPRC/RUNX3/SYK/TNFSF4/TYROBP	13	5.15174	4.49366
GO:0002526	acute inflammatory response	11/345	112/18723	7.08525e-06	0.000149481	0.000103726	BTK/CNR1/EDNRB/FCGR2B/IL1B/IL6/IL6R/PIK3CG/PTGS2/S100A8/TNFSF4	11	5.14964	5.33005
GO:0032609	interferon-gamma production	11/345	112/18723	7.08525e-06	0.000149481	0.000103726	CD14/F2RL1/HAVCR2/IL18R1/IL1B/IL1RL1/LAPTM5/SLC11A1/TLR7/TNFSF4/WNT5A	11	5.14964	5.33005
GO:0032649	regulation of interferon-gamma production	11/345	112/18723	7.08525e-06	0.000149481	0.000103726	CD14/F2RL1/HAVCR2/IL18R1/IL1B/IL1RL1/LAPTM5/SLC11A1/TLR7/TNFSF4/WNT5A	11	5.14964	5.33005
GO:0007160	cell-matrix adhesion	16/345	233/18723	7.15645e-06	0.000150212	0.000104234	ADAMTS9/EFNA5/FERMT3/HOXD3/HPSE/ITGA8/ITGAL/ITGB2/LYVE1/MMP12/NRP1/PARVG/PHLDB2/SEMA3E/SIGLEC1/THBS1	16	5.1453	3.72667
GO:0010863	positive regulation of phospholipase C activity	7/345	40/18723	7.49953e-06	0.000155824	0.000108127	C5AR1/CD86/GNA15/HTR2A/PLCB2/PTAFR/RASGRP4	7	5.12497	9.49717
GO:0150077	regulation of neuroinflammatory response	7/345	40/18723	7.49953e-06	0.000155824	0.000108127	CTSC/IL1B/IL6/MMP3/MMP9/PTGS2/PTPRC	7	5.12497	9.49717
GO:0001503	ossification	22/345	408/18723	7.62553e-06	0.000156893	0.000108869	ALOX5/ASGR2/AXIN2/BMP4/CDH11/CLEC11A/CLEC5A/FGR/IBSP/IL6/IL6R/LEF1/LRP4/MMP9/NOCT/PTGER4/PTGS2/RUNX3/SATB2/SPP1/SRGN/WNT5A	22	5.11773	2.9263
GO:0072109	glomerular mesangium development	5/345	16/18723	7.62728e-06	0.000156893	0.000108869	BMP4/EGR1/IL6R/PDGFB/PDGFD	5	5.11763	16.9592
GO:1901342	regulation of vasculature development	20/345	348/18723	7.83713e-06	0.000160408	0.000111308	ADAMTS9/ALOX5/ANGPT2/APELA/C5AR1/CXCL8/CYBB/IL1B/IL6/ITGB8/NRP1/PIK3CD/PLK2/SEMA3E/STAB1/THBS1/THBS2/THBS4/TIE1/WNT5A	20	5.10584	3.11894
GO:0007204	positive regulation of cytosolic calcium ion concentration	19/345	319/18723	7.98233e-06	0.000161319	0.00011194	ACKR4/BDKRB2/C5AR1/C5AR2/CAPN3/CCR5/CD55/CNR1/EDNRB/F2RL1/GNA15/HTR2A/LYN/PIK3CG/PTGER4/PTGFR/PTPN6/PTPRC/TRDN	19	5.09787	3.23236
GO:0002433	immune response-regulating cell surface receptor signaling pathway involved in phagocytosis	6/345	27/18723	7.99929e-06	0.000161319	0.00011194	FCGR2B/FGR/LYN/PTPRC/SYK/VAV3	6	5.09695	12.0599
GO:0038096	Fc-gamma receptor signaling pathway involved in phagocytosis	6/345	27/18723	7.99929e-06	0.000161319	0.00011194	FCGR2B/FGR/LYN/PTPRC/SYK/VAV3	6	5.09695	12.0599
GO:0002429	immune response-activating cell surface receptor signaling pathway	18/345	291/18723	8.26871e-06	0.000165133	0.000114587	BTK/C5AR1/C5AR2/FCER1G/FCGR2B/FGR/INPP5D/LAPTM5/LAT2/LCP2/LYN/NCKAP1L/PIK3CD/PTPN6/PTPRC/SYK/TYROBP/VAV3	18	5.08256	3.35688
GO:0002757	immune response-activating signal transduction	18/345	291/18723	8.26871e-06	0.000165133	0.000114587	BTK/C5AR1/C5AR2/FCER1G/FCGR2B/FGR/INPP5D/LAPTM5/LAT2/LCP2/LYN/NCKAP1L/PIK3CD/PTPN6/PTPRC/SYK/TYROBP/VAV3	18	5.08256	3.35688
GO:0002437	inflammatory response to antigenic stimulus	9/345	74/18723	8.50347e-06	0.000168673	0.000117044	BTK/CD68/CNR1/FCGR2B/FGR/IL1RN/LYN/PLK2/SYK	9	5.0704	6.60035
GO:0002449	lymphocyte mediated immunity	20/345	350/18723	8.52796e-06	0.000168673	0.000117044	AHR/BTK/C1QA/C1QB/C1QC/CD55/CTSC/EXO1/FCER1G/FCGR2B/HAVCR2/IL18R1/IL1B/IL6/INPP5D/NCKAP1L/PTPN6/PTPRC/TNFSF4/WAS	20	5.06915	3.10112
GO:0050671	positive regulation of lymphocyte proliferation	12/345	137/18723	8.95258e-06	0.000176224	0.000122284	AIF1/CD55/CD86/HAVCR2/IL1B/IL6/NCKAP1L/PRKCQ/PTPRC/SYK/TNFSF4/VAV3	12	5.04805	4.75354
GO:0050807	regulation of synapse organization	15/345	211/18723	9.13259e-06	0.000178912	0.000124148	ABI3/ADGRL2/FCGR2B/FLRT2/IL10RA/IL1RAP/LRP4/NTN1/ROBO2/SIPA1L1/SLITRK6/SRGN/THBS2/TLR2/WNT5A	15	5.03941	3.85803
GO:0002292	T cell differentiation involved in immune response	9/345	75/18723	9.50824e-06	0.000185388	0.000128642	CD86/FCER1G/IL18R1/IL6/IL6R/LEF1/PTGER4/TNFSF18/TNFSF4	9	5.0219	6.51235
GO:0032946	positive regulation of mononuclear cell proliferation	12/345	138/18723	9.64545e-06	0.000186725	0.00012957	AIF1/CD55/CD86/HAVCR2/IL1B/IL6/NCKAP1L/PRKCQ/PTPRC/SYK/TNFSF4/VAV3	12	5.01568	4.71909
GO:0051480	regulation of cytosolic calcium ion concentration	20/345	353/18723	9.66757e-06	0.000186725	0.00012957	ACKR4/BDKRB2/C5AR1/C5AR2/CAPN3/CCR5/CD55/CNR1/EDNRB/F2RL1/GNA15/HTR2A/LYN/PIK3CG/PTGER4/PTGFR/PTPN6/PTPRC/TRDN/WNT5A	20	5.01468	3.07476
GO:0002675	positive regulation of acute inflammatory response	6/345	28/18723	1.00238e-05	0.000192701	0.000133717	BTK/CNR1/IL1B/IL6/PIK3CG/PTGS2	6	4.99897	11.6292
GO:1900274	regulation of phospholipase C activity	7/345	42/18723	1.05145e-05	0.000201194	0.00013961	C5AR1/CD86/GNA15/HTR2A/PLCB2/PTAFR/RASGRP4	7	4.97821	9.04493
GO:0035282	segmentation	10/345	96/18723	1.09743e-05	0.00020902	0.000145041	AXIN2/BMP4/HOXD8/IRX1/LEF1/MAFB/NKD1/NRP1/PCSK6/WNT5A	10	4.95962	5.65308
GO:0032418	lysosome localization	9/345	77/18723	1.18249e-05	0.000224182	0.000155562	BTK/FGR/LAT2/LYN/MILR1/PIK3CD/PIK3CG/RAC2/SYK	9	4.9272	6.3432
GO:0034329	cell junction assembly	22/345	420/18723	1.2007e-05	0.000226591	0.000157234	ABI3/ADGRL2/BSN/CDH11/CDH6/EFNA5/EFNB2/FLRT2/IL1B/IL1RAP/LRP4/NRG1/NRP1/NTN1/PECAM1/PHLDB2/ROBO2/SLITRK6/THBS1/THBS2/TLR2/WNT5A	22	4.92056	2.84269
GO:0002861	regulation of inflammatory response to antigenic stimulus	7/345	43/18723	1.2362e-05	0.000232226	0.000161143	BTK/CNR1/FCGR2B/FGR/LYN/PLK2/SYK	7	4.90791	8.83458
GO:0006898	receptor-mediated endocytosis	16/345	244/18723	1.27776e-05	0.000238941	0.000165803	APELA/CD14/CXCL8/FCER1G/FCGR2B/ITGAM/ITGB2/MARCO/MRC1/MSR1/PICALM/RSPO1/SCARF1/SIGLEC1/STAB1/SYK	16	4.89355	3.55866
GO:0072503	cellular divalent inorganic cation homeostasis	24/345	486/18723	1.28669e-05	0.000239523	0.000166207	ACKR4/ATP2A3/BDKRB2/C5AR1/C5AR2/CAPN3/CCR5/CD55/CNR1/EDNRB/F2RL1/GNA15/HTR2A/LYN/PIK3CG/PTGER4/PTGFR/PTPN6/PTPRC/S100A8/S100A9/SLC11A1/TRDN/WNT5A	24	4.89052	2.67998
GO:0051251	positive regulation of lymphocyte activation	20/345	362/18723	1.39574e-05	0.000258653	0.000179481	AIF1/BTK/CD55/CD86/DOCK8/HAVCR2/IL1B/IL6/INPP5D/LEF1/LYN/NCKAP1L/PRKCQ/PTPN6/PTPRC/RUNX3/SYK/TNFSF4/TYROBP/VAV3	20	4.85519	2.99832
GO:0031341	regulation of cell killing	10/345	99/18723	1.44357e-05	0.000263038	0.000182524	CD55/F2RL1/FCGR2B/HAVCR2/ITGAM/NCKAP1L/PTPRC/SPI1/SYK/TYROBP	10	4.84056	5.48177
GO:0042100	B cell proliferation	10/345	99/18723	1.44357e-05	0.000263038	0.000182524	AHR/BTK/FCGR2B/INPP5D/LEF1/LYN/NCKAP1L/PTPRC/TYROBP/VAV3	10	4.84056	5.48177
GO:0042554	superoxide anion generation	7/345	44/18723	1.44704e-05	0.000263038	0.000182524	CYBB/F2RL1/ITGAM/ITGB2/NCF1/SYK/TYROBP	7	4.83952	8.63379
GO:0150076	neuroinflammatory response	7/345	44/18723	1.44704e-05	0.000263038	0.000182524	CTSC/IL1B/IL6/MMP3/MMP9/PTGS2/PTPRC	7	4.83952	8.63379
GO:0030889	negative regulation of B cell proliferation	5/345	18/18723	1.45138e-05	0.000263038	0.000182524	BTK/FCGR2B/INPP5D/LYN/TYROBP	5	4.83822	15.0749
GO:0002706	regulation of lymphocyte mediated immunity	13/345	168/18723	1.46802e-05	0.000264888	0.000183808	AHR/BTK/CD55/FCGR2B/HAVCR2/IL18R1/IL1B/IL6/NCKAP1L/PTPN6/PTPRC/TNFSF4/WAS	13	4.83327	4.19943
GO:0007202	activation of phospholipase C activity	6/345	30/18723	1.53149e-05	0.000273937	0.000190087	C5AR1/CD86/GNA15/HTR2A/PLCB2/RASGRP4	6	4.81489	10.8539
GO:0043032	positive regulation of macrophage activation	6/345	30/18723	1.53149e-05	0.000273937	0.000190087	CTSC/HAVCR2/IL1RL1/PLA2G4A/THBS1/WNT5A	6	4.81489	10.8539
GO:0050868	negative regulation of T cell activation	11/345	122/18723	1.60882e-05	0.000286523	0.00019882	BMP4/CD86/FCGR2B/HAVCR2/LAPTM5/NCKAP1L/PTPN6/RUNX3/TNFAIP8L2/TNFSF18/TNFSF4	11	4.79349	4.89316
GO:0051963	regulation of synapse assembly	10/345	101/18723	1.72329e-05	0.000305587	0.000212049	ABI3/ADGRL2/FLRT2/IL1RAP/NTN1/ROBO2/SLITRK6/THBS2/TLR2/WNT5A	10	4.76364	5.37322
GO:0032757	positive regulation of interleukin-8 production	8/345	62/18723	1.74186e-05	0.000306241	0.000212503	CD14/F2RL1/IL1B/IL6/SYK/TLR2/TLR7/WNT5A	8	4.75899	7.00252
GO:0060135	maternal process involved in female pregnancy	8/345	62/18723	1.74186e-05	0.000306241	0.000212503	ADCY7/ANGPT2/CNR1/HAVCR2/LIF/PRDM1/PTGS2/SPP1	8	4.75899	7.00252
GO:0001655	urogenital system development	19/345	338/18723	1.80119e-05	0.000315324	0.000218806	ANGPT2/BMP4/EGR1/GCNT4/IL6R/IRX1/ITGA8/KLF15/LIF/LRP4/MMP9/MTSS1/NRP1/PDGFB/PDGFD/PECAM1/PRDM1/ROBO2/WNT5A	19	4.74444	3.05066
GO:0032677	regulation of interleukin-8 production	10/345	102/18723	1.87981e-05	0.000327693	0.000227389	C5AR2/CD14/F2RL1/IL1B/IL6/PTPRC/SYK/TLR2/TLR7/WNT5A	10	4.72589	5.32055
GO:0002704	negative regulation of leukocyte mediated immunity	8/345	63/18723	1.96359e-05	0.00033942	0.000235526	AHR/CD55/FCGR2B/HAVCR2/NCKAP1L/PTPN6/PTPRC/SPI1	8	4.70695	6.89137
GO:0022617	extracellular matrix disassembly	8/345	63/18723	1.96359e-05	0.00033942	0.000235526	CTSS/IL6/LCP1/MMP1/MMP12/MMP3/MMP9/PDPN	8	4.70695	6.89137
GO:0032637	interleukin-8 production	10/345	103/18723	2.04839e-05	0.00035177	0.000244096	C5AR2/CD14/F2RL1/IL1B/IL6/PTPRC/SYK/TLR2/TLR7/WNT5A	10	4.68859	5.26889
GO:1903532	positive regulation of secretion by cell	17/345	282/18723	2.05213e-05	0.00035177	0.000244096	ABCG1/CNR1/F2RL1/FGR/IL1B/ITGAM/ITGB2/MYRIP/PLA2G4A/PTAFR/RETN/SCAMP5/SPP1/SYBU/SYK/TLR2/TTN	17	4.68779	3.27157
GO:0045619	regulation of lymphocyte differentiation	13/345	174/18723	2.1342e-05	0.000363154	0.000251995	BMP4/BTK/CD86/INPP5D/LEF1/NCKAP1L/PRDM1/PTPN6/PTPRC/RUNX3/SYK/TNFSF18/TNFSF4	13	4.67077	4.05462
GO:0007389	pattern specification process	22/345	436/18723	2.1362e-05	0.000363154	0.000251995	AXIN2/BMP4/C1QA/DNAI2/HHIP/HOXD3/HOXD8/HOXD9/IRX1/ITGAM/LEF1/LRP4/MAFB/NKD1/NRP1/PCSK6/ROBO2/SATB2/STIL/WNT2/WNT5A/ZIC1	22	4.67036	2.73837
GO:0007411	axon guidance	15/345	227/18723	2.1755e-05	0.000368313	0.000255575	ANOS1/BCL11B/EFNA5/EFNB2/EMB/FLRT2/NRP1/NTN1/PRKCQ/RAC2/ROBO2/SEMA3D/SEMA3E/SLIT3/WNT5A	15	4.66244	3.58609
GO:0050672	negative regulation of lymphocyte proliferation	9/345	83/18723	2.18699e-05	0.00036874	0.000255872	BMP4/BTK/CD86/FCGR2B/HAVCR2/INPP5D/LYN/PTPN6/TYROBP	9	4.66015	5.88465
GO:0050673	epithelial cell proliferation	22/345	437/18723	2.21218e-05	0.000371466	0.000257763	ALOX5/APELA/BCL11B/BMP4/C5AR1/C5AR2/EDNRB/EHF/EREG/IL6/MMP12/MTSS1/NRP1/PDGFB/PIK3CD/RUNX3/THBS1/THBS4/TIE1/WNT2/WNT5A/XDH	22	4.65518	2.73211
GO:0046634	regulation of alpha-beta T cell activation	10/345	104/18723	2.22979e-05	0.0003729	0.000258758	CD55/CD86/NCKAP1L/PRDM1/PRKCQ/PTPRC/RUNX3/SYK/TNFSF18/TNFSF4	10	4.65174	5.21823
GO:0090022	regulation of neutrophil chemotaxis	6/345	32/18723	2.2658e-05	0.000374357	0.000259769	C5AR1/C5AR2/CXCL8/NCKAP1L/RAC2/THBS4	6	4.64478	10.1755
GO:1900745	positive regulation of p38MAPK cascade	6/345	32/18723	2.2658e-05	0.000374357	0.000259769	BMP4/IL1B/NCF1/RELL1/SPI1/XDH	6	4.64478	10.1755
GO:1901889	negative regulation of cell junction assembly	6/345	32/18723	2.2658e-05	0.000374357	0.000259769	IL1B/PHLDB2/ROBO2/THBS1/TLR2/WNT5A	6	4.64478	10.1755
GO:0097485	neuron projection guidance	15/345	228/18723	2.29046e-05	0.000376918	0.000261546	ANOS1/BCL11B/EFNA5/EFNB2/EMB/FLRT2/NRP1/NTN1/PRKCQ/RAC2/ROBO2/SEMA3D/SEMA3E/SLIT3/WNT5A	15	4.64008	3.57037
GO:0032945	negative regulation of mononuclear cell proliferation	9/345	84/18723	2.41024e-05	0.000395049	0.000274127	BMP4/BTK/CD86/FCGR2B/HAVCR2/INPP5D/LYN/PTPN6/TYROBP	9	4.61794	5.8146
GO:0002720	positive regulation of cytokine production involved in immune response	8/345	65/18723	2.47856e-05	0.000404635	0.00028078	CD55/F2RL1/IL18R1/IL1B/IL6/LAPTM5/TNFSF4/WNT5A	8	4.6058	6.67933
GO:0002577	regulation of antigen processing and presentation	5/345	20/18723	2.54782e-05	0.000412666	0.000286352	CD68/FCGR2B/SLC11A1/THBS1/WAS	5	4.59383	13.5674
GO:0032930	positive regulation of superoxide anion generation	5/345	20/18723	2.54782e-05	0.000412666	0.000286352	F2RL1/ITGAM/ITGB2/SYK/TYROBP	5	4.59383	13.5674
GO:0051092	positive regulation of NF-kappaB transcription factor activity	12/345	152/18723	2.56029e-05	0.00041306	0.000286626	BTK/CAPN3/IL18R1/IL1B/IL1RAP/PRKCQ/S100A8/S100A9/TLR2/TNFSF18/TRIM52/WNT5A	12	4.59171	4.28444
GO:0033628	regulation of cell adhesion mediated by integrin	7/345	48/18723	2.61015e-05	0.000419459	0.000291066	FERMT3/LIF/LYN/NCKAP1L/PIK3CG/PTPN6/SYK	7	4.58333	7.91431
GO:0051960	regulation of nervous system development	22/345	443/18723	2.72145e-05	0.000434784	0.0003017	ADGRL2/CRABP2/CTSC/FLRT2/IL1B/IL1RAP/IL6/LIF/LRP4/LYN/NGF/NRP1/NTN1/ROBO2/SEMA3D/SEMA3E/SLITRK6/SPP1/THBS2/TLR2/WNT2/WNT5A	22	4.5652	2.6951
GO:0036336	dendritic cell migration	6/345	33/18723	2.72664e-05	0.000434784	0.0003017	ALOX5/CCR5/DOCK8/PIK3CG/SPI1/TNFSF18	6	4.56437	9.86719
GO:0042093	T-helper cell differentiation	8/345	66/18723	2.77573e-05	0.000439206	0.000304769	CD86/IL18R1/IL6/IL6R/LEF1/PTGER4/TNFSF18/TNFSF4	8	4.55662	6.57813
GO:0050766	positive regulation of phagocytosis	8/345	66/18723	2.77573e-05	0.000439206	0.000304769	F2RL1/FCER1G/FCGR2B/IL1B/IL2RG/NCKAP1L/PTPRC/SLC11A1	8	4.55662	6.57813
GO:0002824	positive regulation of adaptive immune response based on somatic recombination of immune receptors built from immunoglobulin superfamily domains	10/345	107/18723	2.85902e-05	0.000450651	0.00031271	BTK/CD55/IL18R1/IL1B/IL6/PLA2G4A/PRKCQ/PTPRC/SLC11A1/TNFSF4	10	4.54378	5.07192
GO:0050678	regulation of epithelial cell proliferation	20/345	381/18723	2.90579e-05	0.000456275	0.000316613	ALOX5/APELA/BCL11B/BMP4/C5AR1/C5AR2/EDNRB/EREG/MMP12/MTSS1/NRP1/PDGFB/PIK3CD/RUNX3/THBS1/THBS4/TIE1/WNT2/WNT5A/XDH	20	4.53674	2.8488
GO:0060485	mesenchyme development	17/345	291/18723	3.06141e-05	0.000478884	0.000332302	ACTA1/ACTG2/AXIN2/BMP4/EDNRB/IL1B/IL6/LEF1/NRG1/NRP1/PDPN/PHLDB2/ROBO2/SEMA3D/SEMA3E/WNT2/WNT5A	17	4.51408	3.17039
GO:0046635	positive regulation of alpha-beta T cell activation	8/345	67/18723	3.10216e-05	0.000481595	0.000334183	CD55/CD86/NCKAP1L/PRKCQ/PTPRC/RUNX3/SYK/TNFSF4	8	4.50834	6.47995
GO:0070527	platelet aggregation	8/345	67/18723	3.10216e-05	0.000481595	0.000334183	FERMT3/IL6/LYN/PDPN/PIK3CG/PRKCQ/PTPN6/SYK	8	4.50834	6.47995
GO:0072111	cell proliferation involved in kidney development	5/345	21/18723	3.2937e-05	0.000509409	0.000353483	BMP4/EGR1/IL6R/PDGFB/PDGFD	5	4.48232	12.9213
GO:0001660	fever generation	4/345	11/18723	3.37518e-05	0.000514277	0.000356861	CNR1/EDNRB/IL1B/PTGS2	4	4.4717	19.7344
GO:0002604	regulation of dendritic cell antigen processing and presentation	4/345	11/18723	3.37518e-05	0.000514277	0.000356861	CD68/FCGR2B/SLC11A1/THBS1	4	4.4717	19.7344
GO:0046643	regulation of gamma-delta T cell activation	4/345	11/18723	3.37518e-05	0.000514277	0.000356861	LEF1/NCKAP1L/PTPRC/SYK	4	4.4717	19.7344
GO:0098883	synapse pruning	4/345	11/18723	3.37518e-05	0.000514277	0.000356861	C1QA/C1QB/C1QC/ITGAM	4	4.4717	19.7344
GO:0002294	CD4-positive, alpha-beta T cell differentiation involved in immune response	8/345	68/18723	3.46008e-05	0.000525268	0.000364487	CD86/IL18R1/IL6/IL6R/LEF1/PTGER4/TNFSF18/TNFSF4	8	4.46091	6.38465
GO:0002698	negative regulation of immune effector process	10/345	110/18723	3.63452e-05	0.000549721	0.000381456	AHR/CD55/FCGR2B/HAVCR2/NCKAP1L/PTPN6/PTPRC/SPI1/TNFSF18/TNFSF4	10	4.43955	4.9336
GO:0002287	alpha-beta T cell activation involved in immune response	8/345	69/18723	3.85186e-05	0.000576239	0.000399857	CD86/IL18R1/IL6/IL6R/LEF1/PTGER4/TNFSF18/TNFSF4	8	4.41433	6.29212
GO:0002293	alpha-beta T cell differentiation involved in immune response	8/345	69/18723	3.85186e-05	0.000576239	0.000399857	CD86/IL18R1/IL6/IL6R/LEF1/PTGER4/TNFSF18/TNFSF4	8	4.41433	6.29212
GO:1901224	positive regulation of NIK/NF-kappaB signaling	8/345	69/18723	3.85186e-05	0.000576239	0.000399857	CD14/CD86/HAVCR2/IL18R1/IL1B/LAPTM5/TLR2/TLR7	8	4.41433	6.29212
GO:0006691	leukotriene metabolic process	6/345	35/18723	3.87383e-05	0.000577426	0.00040068	ALOX5/DPEP1/LTA4H/PLA2G4A/SYK/TLR2	6	4.41186	9.30335
GO:0072593	reactive oxygen species metabolic process	15/345	239/18723	3.95716e-05	0.000587716	0.000407821	ALOX5/CYBB/CYP1A1/F2RL1/ITGAM/ITGB2/MMP3/NCF1/NRROS/PDGFB/RAC2/SYK/THBS1/TYROBP/XDH	15	4.40262	3.40604
GO:0034109	homotypic cell-cell adhesion	9/345	90/18723	4.19769e-05	0.000618971	0.000429509	FERMT3/IL6/LYN/MEGF10/PDPN/PIK3CG/PRKCQ/PTPN6/SYK	9	4.37699	5.42696
GO:0070664	negative regulation of leukocyte proliferation	9/345	90/18723	4.19769e-05	0.000618971	0.000429509	BMP4/BTK/CD86/FCGR2B/HAVCR2/INPP5D/LYN/PTPN6/TYROBP	9	4.37699	5.42696
GO:0002821	positive regulation of adaptive immune response	10/345	112/18723	4.24591e-05	0.000623845	0.000432891	BTK/CD55/IL18R1/IL1B/IL6/PLA2G4A/PRKCQ/PTPRC/SLC11A1/TNFSF4	10	4.37203	4.8455
GO:0003002	regionalization	18/345	331/18723	4.6106e-05	0.000675018	0.0004684	AXIN2/BMP4/C1QA/HHIP/HOXD3/HOXD8/HOXD9/IRX1/ITGAM/LEF1/LRP4/MAFB/NKD1/NRP1/PCSK6/ROBO2/WNT2/WNT5A	18	4.33624	2.95122
GO:0061515	myeloid cell development	8/345	71/18723	4.74713e-05	0.000692542	0.00048056	ADGRF5/EVI2B/NCKAP1L/NRROS/PTBP3/PTPN6/TLR2/TYROBP	8	4.32357	6.11488
GO:0055074	calcium ion homeostasis	22/345	460/18723	4.78553e-05	0.000694824	0.000482144	ACKR4/ATP2A3/BDKRB2/C5AR1/C5AR2/CAPN3/CCR5/CD55/CNR1/EDNRB/F2RL1/FAM20A/GNA15/HTR2A/LYN/PIK3CG/PTGER4/PTGFR/PTPN6/PTPRC/TRDN/WNT5A	22	4.32007	2.5955
GO:0060759	regulation of response to cytokine stimulus	12/345	162/18723	4.8014e-05	0.000694824	0.000482144	F2RL1/IL1R2/IL1RN/IL6/LAPTM5/MMP12/PTPN6/PTPRC/SLIT3/SYK/TLR2/WNT5A	12	4.31863	4.01997
GO:0051962	positive regulation of nervous system development	16/345	272/18723	4.81344e-05	0.000694824	0.000482144	ADGRL2/CRABP2/FLRT2/IL1B/IL1RAP/IL6/LIF/LYN/NGF/NRP1/NTN1/ROBO2/SLITRK6/THBS2/TLR2/WNT2	16	4.31754	3.19233
GO:0002707	negative regulation of lymphocyte mediated immunity	7/345	53/18723	5.04997e-05	0.000721374	0.000500567	AHR/CD55/FCGR2B/HAVCR2/NCKAP1L/PTPN6/PTPRC	7	4.29671	7.16768
GO:0007566	embryo implantation	7/345	53/18723	5.04997e-05	0.000721374	0.000500567	APELA/ARHGDIB/IL1B/LIF/MMP9/PTGS2/SPP1	7	4.29671	7.16768
GO:0099172	presynapse organization	7/345	53/18723	5.04997e-05	0.000721374	0.000500567	BSN/C5AR1/EFNB2/IL1RAP/LRP4/SLITRK6/WNT5A	7	4.29671	7.16768
GO:0070374	positive regulation of ERK1 and ERK2 cascade	14/345	217/18723	5.29433e-05	0.000753664	0.000522973	APELA/BMP4/C5AR1/C5AR2/CSF1R/F2RL1/HAVCR2/HTR2A/MARCO/NRG1/NRP1/PDGFB/PDGFD/PTPRC	14	4.27619	3.50126
GO:0071675	regulation of mononuclear cell migration	10/345	115/18723	5.32666e-05	0.000755651	0.000524352	AIF1/C5AR1/CSF1R/DOCK8/LYN/PDGFD/SPI1/THBS1/TNFSF18/WNT5A	10	4.27355	4.71909
GO:0002700	regulation of production of molecular mediator of immune response	12/345	164/18723	5.41181e-05	0.000765092	0.000530903	BTK/CD55/CD86/F2RL1/FCGR2B/IL18R1/IL1B/IL6/LAPTM5/PTPRC/TNFSF4/WNT5A	12	4.26666	3.97094
GO:0002702	positive regulation of production of molecular mediator of immune response	10/345	117/18723	6.17053e-05	0.000868006	0.000602316	CD55/CD86/F2RL1/IL18R1/IL1B/IL6/LAPTM5/PTPRC/TNFSF4/WNT5A	10	4.20968	4.63842
GO:1903038	negative regulation of leukocyte cell-cell adhesion	11/345	141/18723	6.18196e-05	0.000868006	0.000602316	BMP4/CD86/FCGR2B/HAVCR2/LAPTM5/NCKAP1L/PTPN6/RUNX3/TNFAIP8L2/TNFSF18/TNFSF4	11	4.20887	4.2338
GO:0007565	female pregnancy	13/345	193/18723	6.28941e-05	0.000880089	0.000610701	ADCY7/ANGPT2/APELA/ARHGDIB/CNR1/HAVCR2/IL1B/LIF/MMP9/PRDM1/PTGS2/SPP1/UCP2	13	4.20139	3.65546
GO:0006801	superoxide metabolic process	8/345	74/18723	6.41054e-05	0.000892532	0.000619335	CYBB/F2RL1/ITGAM/ITGB2/NCF1/NRROS/SYK/TYROBP	8	4.19311	5.86698
GO:0061098	positive regulation of protein tyrosine kinase activity	7/345	55/18723	6.44195e-05	0.000892532	0.000619335	CSF1R/EREG/FCGR1A/HBEGF/NCF1/NRG1/PDGFB	7	4.19098	6.90704
GO:0002532	production of molecular mediator involved in inflammatory response	9/345	95/18723	6.44341e-05	0.000892532	0.000619335	ADCY7/ALOX5/BTK/IL1R2/IL6/LYN/MEFV/NCF1/SYK	9	4.19088	5.14133
GO:0002726	positive regulation of T cell cytokine production	5/345	24/18723	6.5741e-05	0.000901069	0.000625259	CD55/IL18R1/IL1B/IL6/TNFSF4	5	4.18216	11.3062
GO:0032928	regulation of superoxide anion generation	5/345	24/18723	6.5741e-05	0.000901069	0.000625259	F2RL1/ITGAM/ITGB2/SYK/TYROBP	5	4.18216	11.3062
GO:0090023	positive regulation of neutrophil chemotaxis	5/345	24/18723	6.5741e-05	0.000901069	0.000625259	C5AR1/CXCL8/NCKAP1L/RAC2/THBS4	5	4.18216	11.3062
GO:0072006	nephron development	11/345	142/18723	6.59266e-05	0.000901069	0.000625259	ANGPT2/BMP4/EGR1/IL6R/IRX1/KLF15/LIF/MTSS1/PDGFB/PDGFD/PECAM1	11	4.18094	4.20398
GO:0010038	response to metal ion	19/345	373/18723	6.86651e-05	0.000935392	0.000649076	ACTA1/ADCY7/C1QA/CAPN3/CD14/CNGA3/CPNE7/CYBB/CYP1A1/DLG2/DPEP1/MMP9/NCF1/NEDD4L/PTGS2/S100A8/THBS1/TTN/WNT5A	19	4.16326	2.7644
GO:0002718	regulation of cytokine production involved in immune response	9/345	96/18723	6.99645e-05	0.000949947	0.000659175	BTK/CD55/F2RL1/IL18R1/IL1B/IL6/LAPTM5/TNFSF4/WNT5A	9	4.15512	5.08777
GO:0042492	gamma-delta T cell differentiation	4/345	13/18723	7.1022e-05	0.000957982	0.000664751	LEF1/NCKAP1L/PTPRC/SYK	4	4.14861	16.6983
GO:0070486	leukocyte aggregation	4/345	13/18723	7.1022e-05	0.000957982	0.000664751	IL1B/RAC2/S100A8/S100A9	4	4.14861	16.6983
GO:0010518	positive regulation of phospholipase activity	7/345	56/18723	7.24715e-05	0.000974339	0.000676102	C5AR1/CD86/GNA15/HTR2A/PLCB2/PTAFR/RASGRP4	7	4.13983	6.7837
GO:2000249	regulation of actin cytoskeleton reorganization	6/345	39/18723	7.31838e-05	0.00098071	0.000680522	ABI3/ARHGDIB/BAIAP2L1/CSF1R/NRP1/SEMA3E	6	4.13559	8.34916
GO:0022408	negative regulation of cell-cell adhesion	13/345	196/18723	7.36334e-05	0.000983532	0.000682481	BMP4/CD86/FCGR2B/HAVCR2/IL1RN/LAPTM5/NCKAP1L/PTPN6/RUNX3/SPI1/TNFAIP8L2/TNFSF18/TNFSF4	13	4.13292	3.59951
GO:0001890	placenta development	11/345	144/18723	7.48463e-05	0.000993283	0.000689247	APELA/E2F7/ITGB8/LEF1/LIF/PDGFB/PRDM1/PTGS2/SPP1/ST14/WNT2	11	4.12583	4.14559
GO:0014065	phosphatidylinositol 3-kinase signaling	11/345	144/18723	7.48463e-05	0.000993283	0.000689247	F2RL1/FGR/HTR2A/NCF1/PDGFB/PDGFD/PIK3AP1/PIK3CD/PIK3CG/PRR5L/PTPN6	11	4.12583	4.14559
GO:1901216	positive regulation of neuron death	9/345	97/18723	7.58887e-05	0.00100388	0.000696599	C1QA/EFNB2/EGR1/FCGR2B/ITGAM/ITGB2/PICALM/TYROBP/WNT5A	9	4.11982	5.03532
GO:2000379	positive regulation of reactive oxygen species metabolic process	8/345	76/18723	7.76847e-05	0.00102434	0.000710799	F2RL1/ITGAM/ITGB2/PDGFB/SYK/THBS1/TYROBP/XDH	8	4.10966	5.71259
GO:0051961	negative regulation of nervous system development	11/345	145/18723	7.96808e-05	0.00104731	0.000726734	IL1B/IL6/LRP4/NRP1/NTN1/ROBO2/SEMA3D/SEMA3E/SPP1/TLR2/WNT5A	11	4.09865	4.117
GO:0090330	regulation of platelet aggregation	5/345	25/18723	8.0942e-05	0.00106049	0.000735885	IL6/LYN/PDPN/PRKCQ/SYK	5	4.09183	10.8539
GO:0002367	cytokine production involved in immune response	9/345	98/18723	8.2229e-05	0.00107394	0.000745213	BTK/CD55/F2RL1/IL18R1/IL1B/IL6/LAPTM5/TNFSF4/WNT5A	9	4.08497	4.98394
GO:0006959	humoral immune response	17/345	317/18723	8.86077e-05	0.00115358	0.00080048	ALOX5/C1QA/C1QB/C1QC/CD55/CFB/CFP/CXCL1/CXCL8/EXO1/FCGR2B/IL1B/IL6/PTPN6/PTPRC/S100A9/SLC11A1	17	4.05253	2.91036
GO:0006874	cellular calcium ion homeostasis	21/345	448/18723	9.42566e-05	0.00122325	0.000848826	ACKR4/ATP2A3/BDKRB2/C5AR1/C5AR2/CAPN3/CCR5/CD55/CNR1/EDNRB/F2RL1/GNA15/HTR2A/LYN/PIK3CG/PTGER4/PTGFR/PTPN6/PTPRC/TRDN/WNT5A	21	4.02569	2.54389
GO:1902622	regulation of neutrophil migration	6/345	41/18723	9.7782e-05	0.00125978	0.000874168	C5AR1/C5AR2/CXCL8/NCKAP1L/RAC2/THBS4	6	4.00974	7.94189
GO:0031650	regulation of heat generation	4/345	14/18723	9.79893e-05	0.00125978	0.000874168	CNR1/EDNRB/IL1B/PTGS2	4	4.00882	15.5056
GO:0045579	positive regulation of B cell differentiation	4/345	14/18723	9.79893e-05	0.00125978	0.000874168	BTK/INPP5D/NCKAP1L/SYK	4	4.00882	15.5056
GO:0001909	leukocyte mediated cytotoxicity	10/345	124/18723	0.000100778	0.00129159	0.000896241	CTSC/F2RL1/FCGR2B/HAVCR2/ITGAM/NCKAP1L/PTPN6/PTPRC/SPI1/TYROBP	10	3.99664	4.37658
GO:0014068	positive regulation of phosphatidylinositol 3-kinase signaling	8/345	79/18723	0.000102465	0.00130914	0.000908421	F2RL1/FGR/NCF1/PDGFB/PDGFD/PIK3AP1/PRR5L/PTPN6	8	3.98942	5.49565
GO:0001959	regulation of cytokine-mediated signaling pathway	11/345	150/18723	0.000108066	0.00137641	0.000955104	F2RL1/IL1R2/IL1RN/IL6/LAPTM5/MMP12/PTPN6/PTPRC/SLIT3/SYK/WNT5A	11	3.96631	3.97977
GO:1902106	negative regulation of leukocyte differentiation	9/345	102/18723	0.000112224	0.00142188	0.000986655	BMP4/C1QC/FCGR2B/INPP5D/LYN/MAFB/RUNX3/TNFSF18/TNFSF4	9	3.94991	4.78849
GO:0033003	regulation of mast cell activation	6/345	42/18723	0.000112327	0.00142188	0.000986655	CNR1/FGR/LYN/MILR1/RAC2/SYK	6	3.94952	7.7528
GO:0043405	regulation of MAP kinase activity	12/345	177/18723	0.000112686	0.00142206	0.000986778	BMP4/FZD10/HTR2A/IL1B/LYN/PDGFB/PDGFD/PIK3CG/PTPN6/SYK/THBS1/WNT5A	12	3.94813	3.67929
GO:0031663	lipopolysaccharide-mediated signaling pathway	7/345	60/18723	0.000113319	0.00142568	0.000989287	CD14/CD55/IL1B/LYN/PTAFR/SPI1/TLR2	7	3.9457	6.33145
GO:0044409	entry into host	11/345	151/18723	0.000114673	0.00143831	0.000998051	CCR5/CD55/CD86/CLEC5A/CXCL8/EFNB2/HTR2A/MRC1/NRP1/SELPLG/SIGLEC1	11	3.94054	3.95341
GO:0060560	developmental growth involved in morphogenesis	14/345	234/18723	0.00011869	0.00148309	0.00102913	BMP4/CRABP2/DCLK1/NEDD4L/NGF/NKD1/NRP1/NTN1/RNF157/SEMA3D/SEMA3E/SLIT3/SPP1/WNT5A	14	3.92558	3.2469
GO:0036037	CD8-positive, alpha-beta T cell activation	5/345	27/18723	0.000119325	0.00148309	0.00102913	CLEC4A/NCKAP1L/RUNX3/TNFSF8/WDFY4	5	3.92327	10.0499
GO:0071624	positive regulation of granulocyte chemotaxis	5/345	27/18723	0.000119325	0.00148309	0.00102913	C5AR1/CXCL8/NCKAP1L/RAC2/THBS4	5	3.92327	10.0499
GO:0001936	regulation of endothelial cell proliferation	12/345	179/18723	0.000125344	0.00155321	0.00107778	ALOX5/APELA/BMP4/NRP1/PDGFB/PIK3CD/THBS1/THBS4/TIE1/WNT2/WNT5A/XDH	12	3.9019	3.63818
GO:0048762	mesenchymal cell differentiation	14/345	236/18723	0.000129818	0.00160382	0.0011129	AXIN2/BMP4/EDNRB/IL1B/IL6/LEF1/NRG1/NRP1/PDPN/PHLDB2/SEMA3D/SEMA3E/WNT2/WNT5A	14	3.88667	3.21938
GO:0045621	positive regulation of lymphocyte differentiation	9/345	104/18723	0.000130359	0.00160568	0.00111419	BTK/CD86/INPP5D/LEF1/NCKAP1L/PTPRC/RUNX3/SYK/TNFSF4	9	3.88486	4.6964
GO:0070304	positive regulation of stress-activated protein kinase signaling cascade	10/345	128/18723	0.000131311	0.00161237	0.00111883	BMP4/F2RL1/FCGR2B/IL1B/LYN/NCF1/RELL1/SPI1/WNT5A/XDH	10	3.8817	4.23981
GO:0030852	regulation of granulocyte differentiation	4/345	15/18723	0.000131686	0.00161237	0.00111883	C1QC/EVI2B/INPP5D/LEF1	4	3.88046	14.4719
GO:0048660	regulation of smooth muscle cell proliferation	12/345	180/18723	0.000132117	0.00161285	0.00111917	AIF1/BMP4/EREG/HBEGF/IL6/IL6R/MMP9/PDGFB/PDGFD/PTAFR/PTGS2/THBS1	12	3.87904	3.61797
GO:0001910	regulation of leukocyte mediated cytotoxicity	8/345	82/18723	0.000133452	0.00162433	0.00112713	F2RL1/FCGR2B/HAVCR2/ITGAM/NCKAP1L/PTPRC/SPI1/TYROBP	8	3.87467	5.29459
GO:0050770	regulation of axonogenesis	11/345	154/18723	0.0001366	0.00165774	0.00115032	CRABP2/LRP4/NGF/NRP1/NTN1/ROBO2/SEMA3D/SEMA3E/SIPA1L1/SPP1/WNT5A	11	3.86455	3.8764
GO:0045766	positive regulation of angiogenesis	12/345	181/18723	0.000139202	0.00167716	0.0011638	ANGPT2/APELA/C5AR1/CXCL8/CYBB/IL1B/ITGB8/NRP1/PIK3CD/THBS1/TIE1/WNT5A	12	3.85635	3.59798
GO:1904018	positive regulation of vasculature development	12/345	181/18723	0.000139202	0.00167716	0.0011638	ANGPT2/APELA/C5AR1/CXCL8/CYBB/IL1B/ITGB8/NRP1/PIK3CD/THBS1/TIE1/WNT5A	12	3.85635	3.59798
GO:0032613	interleukin-10 production	7/345	62/18723	0.000139831	0.00167716	0.0011638	F2RL1/FCGR2B/IL6/SYK/TLR2/TNFSF4/TYROBP	7	3.8544	6.12721
GO:0032653	regulation of interleukin-10 production	7/345	62/18723	0.000139831	0.00167716	0.0011638	F2RL1/FCGR2B/IL6/SYK/TLR2/TNFSF4/TYROBP	7	3.8544	6.12721
GO:0010575	positive regulation of vascular endothelial growth factor production	5/345	28/18723	0.000143086	0.00170625	0.00118398	C5AR1/HPSE/IL1B/IL6/PTGS2	5	3.8444	9.69099
GO:1902624	positive regulation of neutrophil migration	5/345	28/18723	0.000143086	0.00170625	0.00118398	C5AR1/CXCL8/NCKAP1L/RAC2/THBS4	5	3.8444	9.69099
GO:0019882	antigen processing and presentation	9/345	106/18723	0.000150881	0.00178883	0.00124129	CD68/CLEC4A/CTSS/FCER1G/FCGR2B/SLC11A1/THBS1/WAS/WDFY4	9	3.82137	4.60779
GO:1903707	negative regulation of hemopoiesis	9/345	106/18723	0.000150881	0.00178883	0.00124129	BMP4/C1QC/FCGR2B/INPP5D/LYN/MAFB/RUNX3/TNFSF18/TNFSF4	9	3.82137	4.60779
GO:0050853	B cell receptor signaling pathway	10/345	131/18723	0.000159038	0.00188012	0.00130463	BTK/FCGR2B/LAT2/LYN/NCKAP1L/PIK3CD/PTPN6/PTPRC/SYK/VAV3	10	3.7985	4.14271
GO:0002262	myeloid cell homeostasis	11/345	157/18723	0.000161999	0.00190395	0.00132117	ADGRF5/BMP4/IKZF1/IL6/INPP5D/LYN/MAFB/NCKAP1L/PIK3CD/PTBP3/SPI1	11	3.79049	3.80233
GO:2000377	regulation of reactive oxygen species metabolic process	11/345	157/18723	0.000161999	0.00190395	0.00132117	ALOX5/F2RL1/ITGAM/ITGB2/MMP3/PDGFB/RAC2/SYK/THBS1/TYROBP/XDH	11	3.79049	3.80233
GO:0048659	smooth muscle cell proliferation	12/345	184/18723	0.000162442	0.00190395	0.00132117	AIF1/BMP4/EREG/HBEGF/IL6/IL6R/MMP9/PDGFB/PDGFD/PTAFR/PTGS2/THBS1	12	3.7893	3.53932
GO:0002862	negative regulation of inflammatory response to antigenic stimulus	5/345	29/18723	0.000170304	0.00198914	0.00138028	FCGR2B/FGR/LYN/PLK2/SYK	5	3.76878	9.35682
GO:0002040	sprouting angiogenesis	12/345	185/18723	0.000170892	0.00198914	0.00138028	ADAMTS9/ALOX5/APELA/BMP4/E2F7/EFNB2/LEF1/NRP1/PLK2/PTGS2/SEMA3E/THBS1	12	3.76728	3.52019
GO:0050771	negative regulation of axonogenesis	7/345	64/18723	0.000171161	0.00198914	0.00138028	LRP4/NRP1/NTN1/SEMA3D/SEMA3E/SPP1/WNT5A	7	3.7666	5.93573
GO:0002827	positive regulation of T-helper 1 type immune response	4/345	16/18723	0.000173039	0.0020053	0.00139149	IL18R1/IL1B/PLA2G4A/SLC11A1	4	3.76186	13.5674
GO:0045921	positive regulation of exocytosis	8/345	86/18723	0.000186419	0.0021543	0.00149488	CNR1/F2RL1/FGR/ITGAM/ITGB2/PTAFR/SCAMP5/SYK	8	3.72951	5.04833
GO:0009914	hormone transport	16/345	306/18723	0.000189818	0.00218742	0.00151787	ABCG1/ALOX5/BTK/CNR1/EFNA5/IL1B/IL1RN/IL6/LIF/LYN/MYRIP/RETN/SLCO4A1/SPP1/SYBU/UCP2	16	3.72166	2.83762
GO:0001906	cell killing	12/345	188/18723	0.000198531	0.00228144	0.00158311	CD55/CTSC/F2RL1/FCGR2B/HAVCR2/ITGAM/NCKAP1L/PTPN6/PTPRC/SPI1/SYK/TYROBP	12	3.70217	3.46401
GO:0045577	regulation of B cell differentiation	5/345	30/18723	0.000201301	0.00230043	0.00159628	BTK/INPP5D/NCKAP1L/PTPN6/SYK	5	3.69615	9.04493
GO:0070498	interleukin-1-mediated signaling pathway	5/345	30/18723	0.000201301	0.00230043	0.00159628	EGR1/IL1B/IL1R2/IL1RN/IL6	5	3.69615	9.04493
GO:0050918	positive chemotaxis	7/345	66/18723	0.000207937	0.00236967	0.00164434	ANGPT2/BMP4/CXCL8/F2RL1/NRP1/PDGFB/WNT5A	7	3.68207	5.75586
GO:0022604	regulation of cell morphogenesis	16/345	309/18723	0.000211971	0.00240524	0.00166901	ATP10A/CSF1R/EFNA5/FGR/FMNL1/ITGB2/MFSD2A/NEDD4L/NRP1/PDPN/RAC2/RNF157/SEMA3E/STRIP2/SYNE3/WNT5A	16	3.67372	2.81007
GO:0035850	epithelial cell differentiation involved in kidney development	6/345	47/18723	0.000212812	0.00240524	0.00166901	BMP4/KLF15/LIF/MMP9/MTSS1/PDGFB	6	3.672	6.92803
GO:1900744	regulation of p38MAPK cascade	6/345	47/18723	0.000212812	0.00240524	0.00166901	BMP4/IL1B/NCF1/RELL1/SPI1/XDH	6	3.672	6.92803
GO:0015718	monocarboxylic acid transport	9/345	111/18723	0.000214252	0.00241489	0.00167571	ATP8B1/BDKRB2/EMB/IL1B/OC90/PLA2G4A/SLC16A6/SLCO2B1/SYK	9	3.66907	4.40024
GO:0033002	muscle cell proliferation	14/345	248/18723	0.000217499	0.00244478	0.00169645	AIF1/BMP4/EREG/HBEGF/IL6/IL6R/MEGF10/MMP9/PDGFB/PDGFD/PTAFR/PTGS2/THBS1/WNT2	14	3.66254	3.0636
GO:0036092	phosphatidylinositol-3-phosphate biosynthetic process	4/345	17/18723	0.000223007	0.00249986	0.00173467	INPP4B/PIK3CD/PIK3CG/SYNJ2	4	3.65168	12.7693
GO:0010517	regulation of phospholipase activity	7/345	67/18723	0.000228577	0.00254229	0.00176411	C5AR1/CD86/GNA15/HTR2A/PLCB2/PTAFR/RASGRP4	7	3.64097	5.66995
GO:2000514	regulation of CD4-positive, alpha-beta T cell activation	7/345	67/18723	0.000228577	0.00254229	0.00176411	CD55/CD86/NCKAP1L/PRKCQ/RUNX3/TNFSF18/TNFSF4	7	3.64097	5.66995
GO:0043406	positive regulation of MAP kinase activity	9/345	112/18723	0.000229263	0.00254229	0.00176411	FZD10/HTR2A/IL1B/PDGFB/PDGFD/PIK3CG/SYK/THBS1/WNT5A	9	3.63967	4.36095
GO:1901222	regulation of NIK/NF-kappaB signaling	9/345	112/18723	0.000229263	0.00254229	0.00176411	CD14/CD86/HAVCR2/IL18R1/IL1B/LAPTM5/SPI1/TLR2/TLR7	9	3.63967	4.36095
GO:0048146	positive regulation of fibroblast proliferation	6/345	48/18723	0.000239484	0.00264849	0.00183781	CDC6/EREG/PDGFB/PDGFD/WNT2/WNT5A	6	3.62072	6.7837
GO:0046637	regulation of alpha-beta T cell differentiation	7/345	68/18723	0.000250837	0.0027666	0.00191977	CD86/NCKAP1L/PRDM1/RUNX3/SYK/TNFSF18/TNFSF4	7	3.60061	5.58657
GO:0050878	regulation of body fluid levels	18/345	379/18723	0.000252431	0.00277636	0.00192654	EDNRB/F2RL1/FCER1G/FERMT3/HPSE/IL6/LYN/PDGFB/PDPN/PIK3CG/PLA2G4A/PRKCQ/PTPN6/SYK/THBS1/VAV3/WAS/XDH	18	3.59786	2.57745
GO:0001935	endothelial cell proliferation	12/345	193/18723	0.000253071	0.00277636	0.00192654	ALOX5/APELA/BMP4/NRP1/PDGFB/PIK3CD/THBS1/THBS4/TIE1/WNT2/WNT5A/XDH	12	3.59676	3.37427
GO:0061097	regulation of protein tyrosine kinase activity	8/345	90/18723	0.000255554	0.00279614	0.00194027	CSF1R/EREG/FCGR1A/HBEGF/NCF1/NRG1/PDGFB/PTPRC	8	3.59252	4.82396
GO:0006953	acute-phase response	6/345	49/18723	0.000268718	0.00293238	0.0020348	CNR1/EDNRB/IL1B/IL6/IL6R/PTGS2	6	3.5707	6.64525
GO:0060193	positive regulation of lipase activity	7/345	69/18723	0.000274808	0.0029909	0.00207541	C5AR1/CD86/GNA15/HTR2A/PLCB2/PTAFR/RASGRP4	7	3.56097	5.50561
GO:0060191	regulation of lipase activity	8/345	91/18723	0.000275768	0.00299342	0.00207716	C5AR1/CD86/GNA15/HTR2A/PCSK6/PLCB2/PTAFR/RASGRP4	8	3.55946	4.77095
GO:0002923	regulation of humoral immune response mediated by circulating immunoglobulin	4/345	18/18723	0.000282576	0.0030353	0.00210622	CD55/FCGR2B/PTPN6/PTPRC	4	3.54886	12.0599
GO:0003128	heart field specification	4/345	18/18723	0.000282576	0.0030353	0.00210622	AXIN2/BMP4/ROBO2/WNT5A	4	3.54886	12.0599
GO:0031649	heat generation	4/345	18/18723	0.000282576	0.0030353	0.00210622	CNR1/EDNRB/IL1B/PTGS2	4	3.54886	12.0599
GO:0034134	toll-like receptor 2 signaling pathway	4/345	18/18723	0.000282576	0.0030353	0.00210622	F2RL1/LYN/PIK3AP1/TLR2	4	3.54886	12.0599
GO:0021782	glial cell development	9/345	116/18723	0.000298323	0.0031961	0.0022178	C1QA/C5AR1/IL6/LYN/NRG1/NRROS/S100A8/S100A9/TLR2	9	3.52531	4.21057
GO:0045058	T cell selection	6/345	50/18723	0.000300683	0.00320469	0.00222376	BCL11B/IL6/IL6R/PTPRC/SYK/TNFSF18	6	3.52189	6.51235
GO:0099054	presynapse assembly	6/345	50/18723	0.000300683	0.00320469	0.00222376	BSN/EFNB2/IL1RAP/LRP4/SLITRK6/WNT5A	6	3.52189	6.51235
GO:0031214	biomineral tissue development	11/345	169/18723	0.000307527	0.00326916	0.0022685	ALOX5/ASGR2/AXIN2/BMP4/FAM20A/FGR/IBSP/OC90/PTGS2/SPP1/SRGN	11	3.51212	3.53234
GO:0034110	regulation of homotypic cell-cell adhesion	5/345	33/18723	0.00032042	0.00339744	0.00235751	IL6/LYN/PDPN/PRKCQ/SYK	5	3.49428	8.22266
GO:0038061	NIK/NF-kappaB signaling	10/345	143/18723	0.000324344	0.00343021	0.00238025	CD14/CD86/HAVCR2/IL18R1/IL1B/LAPTM5/REL/SPI1/TLR2/TLR7	10	3.48899	3.79507
GO:0045446	endothelial cell differentiation	9/345	118/18723	0.000338825	0.00357417	0.00248014	BMP4/F2RL1/IL1B/NRG1/NRP1/PDPN/PECAM1/TIE1/XDH	9	3.47003	4.1392
GO:0110148	biomineralization	11/345	171/18723	0.000340168	0.00357916	0.00248361	ALOX5/ASGR2/AXIN2/BMP4/FAM20A/FGR/IBSP/OC90/PTGS2/SPP1/SRGN	11	3.46831	3.49102
GO:0046718	viral entry into host cell	10/345	144/18723	0.000342963	0.00359936	0.00249762	CCR5/CD55/CD86/CLEC5A/EFNB2/HTR2A/MRC1/NRP1/SELPLG/SIGLEC1	10	3.46475	3.76872
GO:0071902	positive regulation of protein serine/threonine kinase activity	12/345	200/18723	0.000350481	0.0036689	0.00254588	CDC6/CSF1R/FAM20A/FZD10/HTR2A/IL1B/PDGFB/PDGFD/PIK3CG/SYK/THBS1/WNT5A	12	3.45534	3.25617
GO:0051091	positive regulation of DNA-binding transcription factor activity	14/345	260/18723	0.000352057	0.00367402	0.00254943	BTK/CAPN3/IL18R1/IL1B/IL1RAP/IL6/PRKCQ/S100A8/S100A9/TLR2/TNFSF18/TRIM52/WNT2/WNT5A	14	3.45339	2.92221
GO:0010759	positive regulation of macrophage chemotaxis	4/345	19/18723	0.000352756	0.00367402	0.00254943	C5AR1/CSF1R/THBS1/TNFSF18	4	3.45253	11.4252
GO:0030851	granulocyte differentiation	5/345	34/18723	0.000370044	0.00384434	0.00266762	C1QC/EVI2B/INPP5D/LEF1/SPI1	5	3.43175	7.98082
GO:0032956	regulation of actin cytoskeleton organization	17/345	358/18723	0.000373436	0.00386091	0.00267912	ABI3/ARHGDIB/BAIAP2L1/CGNL1/CSF1R/EFNA5/F2RL1/FZD10/MTSS1/NCKAP1L/NRP1/PHLDB2/PTGER4/RAC2/SEMA3E/SHANK1/WAS	17	3.42778	2.57705
GO:0010718	positive regulation of epithelial to mesenchymal transition	6/345	52/18723	0.000373515	0.00386091	0.00267912	AXIN2/BMP4/IL1B/IL6/LEF1/PDPN	6	3.42769	6.26187
GO:0045580	regulation of T cell differentiation	10/345	146/18723	0.000382883	0.00393715	0.00273202	BMP4/CD86/LEF1/NCKAP1L/PRDM1/PTPRC/RUNX3/SYK/TNFSF18/TNFSF4	10	3.41693	3.71709
GO:0002761	regulation of myeloid leukocyte differentiation	9/345	120/18723	0.000383763	0.00393715	0.00273202	C1QC/EVI2B/INPP5D/LEF1/LIF/LYN/MAFB/OCSTAMP/TYROBP	9	3.41594	4.07022
GO:0030218	erythrocyte differentiation	9/345	120/18723	0.000383763	0.00393715	0.00273202	ADGRF5/BMP4/IKZF1/INPP5D/LYN/MAFB/NCKAP1L/PTBP3/SPI1	9	3.41594	4.07022
GO:0048568	embryonic organ development	19/345	427/18723	0.000387437	0.00396497	0.00275132	APELA/BMP4/CXCL8/E2F7/HOXD3/HOXD9/LEF1/LIF/MAFB/NTN1/PDGFB/PRDM1/SATB2/SLITRK6/ST14/STIL/WNT2/WNT5A/ZIC1	19	3.4118	2.41481
GO:0023061	signal release	20/345	463/18723	0.000400505	0.00408853	0.00283706	ABCG1/ALOX5/BTK/CNR1/EFNA5/F2RL1/HTR2A/IL1B/IL1RN/IL6/LIF/LYN/MYRIP/PLA2G4A/RETN/SPP1/SYBU/SYK/SYN1/UCP2	20	3.39739	2.34426
GO:0046879	hormone secretion	15/345	295/18723	0.000402255	0.00409624	0.00284241	ABCG1/ALOX5/BTK/CNR1/EFNA5/IL1B/IL1RN/IL6/LIF/LYN/MYRIP/RETN/SPP1/SYBU/UCP2	15	3.3955	2.75947
GO:0002224	toll-like receptor signaling pathway	9/345	121/18723	0.000408009	0.00414456	0.00287594	BTK/CD14/CTSS/F2RL1/HAVCR2/LYN/PIK3AP1/TLR2/TLR7	9	3.38933	4.03658
GO:0052126	movement in host environment	11/345	175/18723	0.000414247	0.00419757	0.00291273	CCR5/CD55/CD86/CLEC5A/CXCL8/EFNB2/HTR2A/MRC1/NRP1/SELPLG/SIGLEC1	11	3.38274	3.41123
GO:0046629	gamma-delta T cell activation	4/345	20/18723	0.000434576	0.00438368	0.00304187	LEF1/NCKAP1L/PTPRC/SYK	4	3.36193	10.8539
GO:0010634	positive regulation of epithelial cell migration	11/345	176/18723	0.000434745	0.00438368	0.00304187	BMP4/HBEGF/MMP9/NRP1/PDGFB/PIK3CD/PIK3CG/PLK2/PTGS2/THBS1/WNT5A	11	3.36177	3.39185
GO:0032970	regulation of actin filament-based process	18/345	397/18723	0.000439837	0.00441453	0.00306328	ABI3/ARHGDIB/BAIAP2L1/CGNL1/CSF1R/EFNA5/F2RL1/FZD10/MTSS1/NCKAP1L/NRP1/PDPN/PHLDB2/PTGER4/RAC2/SEMA3E/SHANK1/WAS	18	3.35671	2.46058
GO:0048638	regulation of developmental growth	16/345	330/18723	0.000439951	0.00441453	0.00306328	BMP4/CAPN3/CRABP2/DUSP6/MFSD2A/NEDD4L/NGF/NKD1/NRP1/NTN1/RNF157/SEMA3D/SEMA3E/SPP1/WNT2/WNT5A	16	3.3566	2.63125
GO:0016525	negative regulation of angiogenesis	10/345	149/18723	0.000449968	0.00449313	0.00311782	ADAMTS9/ALOX5/ANGPT2/PLK2/SEMA3E/STAB1/THBS1/THBS2/THBS4/TIE1	10	3.34682	3.64225
GO:0045834	positive regulation of lipid metabolic process	10/345	149/18723	0.000449968	0.00449313	0.00311782	ABCG1/ADGRF5/FGR/HTR2A/IL1B/LYN/MFSD2A/PDGFB/PTGS2/VAV3	10	3.34682	3.64225
GO:0070228	regulation of lymphocyte apoptotic process	6/345	54/18723	0.000459456	0.00457402	0.00317394	BMP4/BTK/DOCK8/LYN/PRKCQ/WNT5A	6	3.33776	6.02995
GO:0006690	icosanoid metabolic process	9/345	123/18723	0.000460292	0.00457402	0.00317394	ALOX5/CYP1A1/DPEP1/IL1B/LTA4H/PLA2G4A/PTGS2/SYK/TLR2	9	3.33697	3.97094
GO:0090130	tissue migration	17/345	365/18723	0.000465678	0.00461639	0.00320335	ACTA1/ACTG2/ADAMTS9/ANGPT2/APELA/BMP4/EFNB2/HBEGF/MMP9/NRP1/PDGFB/PIK3CD/PIK3CG/PLK2/PTGS2/THBS1/WNT5A	17	3.33191	2.52762
GO:0016064	immunoglobulin mediated immune response	12/345	207/18723	0.000477928	0.00472643	0.00327971	BTK/C1QA/C1QB/C1QC/CD55/EXO1/FCER1G/FCGR2B/INPP5D/PTPN6/PTPRC/TNFSF4	12	3.32064	3.14606
GO:0010092	specification of animal organ identity	5/345	36/18723	0.00048647	0.00476509	0.00330653	AXIN2/BMP4/ROBO2/WNT2/WNT5A	5	3.31294	7.53744
GO:0045742	positive regulation of epidermal growth factor receptor signaling pathway	5/345	36/18723	0.00048647	0.00476509	0.00330653	BCAR3/EREG/HBEGF/MMP9/NCF1	5	3.31294	7.53744
GO:0071402	cellular response to lipoprotein particle stimulus	5/345	36/18723	0.00048647	0.00476509	0.00330653	ABCG1/CD68/FCER1G/ITGB2/SYK	5	3.31294	7.53744
GO:0090322	regulation of superoxide metabolic process	5/345	36/18723	0.00048647	0.00476509	0.00330653	F2RL1/ITGAM/ITGB2/SYK/TYROBP	5	3.31294	7.53744
GO:0030198	extracellular matrix organization	15/345	301/18723	0.000496462	0.00485142	0.00336644	ADAMTS9/CTSS/FLRT2/IBSP/IL6/LCP1/MMP1/MMP12/MMP3/MMP9/OLFML2A/PDPN/PHLDB2/TIE1/VIT	15	3.30411	2.70446
GO:2000181	negative regulation of blood vessel morphogenesis	10/345	151/18723	0.000499902	0.00487345	0.00338172	ADAMTS9/ALOX5/ANGPT2/PLK2/SEMA3E/STAB1/THBS1/THBS2/THBS4/TIE1	10	3.30112	3.59401
GO:0038066	p38MAPK cascade	6/345	55/18723	0.000507828	0.00493902	0.00342722	BMP4/IL1B/NCF1/RELL1/SPI1/XDH	6	3.29428	5.92032
GO:0043062	extracellular structure organization	15/345	302/18723	0.000513868	0.00498598	0.00345981	ADAMTS9/CTSS/FLRT2/IBSP/IL6/LCP1/MMP1/MMP12/MMP3/MMP9/OLFML2A/PDPN/PHLDB2/TIE1/VIT	15	3.28915	2.69551
GO:0010721	negative regulation of cell development	11/345	180/18723	0.000525445	0.00505019	0.00350437	EDNRB/EFNA5/IL1B/IL6/LRP4/NRP1/NTN1/SEMA3D/SEMA3E/SPP1/WNT5A	11	3.27947	3.31647
GO:1901343	negative regulation of vasculature development	10/345	152/18723	0.000526541	0.00505019	0.00350437	ADAMTS9/ALOX5/ANGPT2/PLK2/SEMA3E/STAB1/THBS1/THBS2/THBS4/TIE1	10	3.27857	3.57037
GO:0007350	blastoderm segmentation	4/345	21/18723	0.000529079	0.00505019	0.00350437	HOXD8/NRP1/PCSK6/WNT5A	4	3.27648	10.3371
GO:0019370	leukotriene biosynthetic process	4/345	21/18723	0.000529079	0.00505019	0.00350437	ALOX5/LTA4H/PLA2G4A/SYK	4	3.27648	10.3371
GO:0033630	positive regulation of cell adhesion mediated by integrin	4/345	21/18723	0.000529079	0.00505019	0.00350437	LIF/NCKAP1L/PTPN6/SYK	4	3.27648	10.3371
GO:0046641	positive regulation of alpha-beta T cell proliferation	4/345	21/18723	0.000529079	0.00505019	0.00350437	CD55/PTPRC/SYK/TNFSF4	4	3.27648	10.3371
GO:0150146	cell junction disassembly	4/345	21/18723	0.000529079	0.00505019	0.00350437	C1QA/C1QB/C1QC/ITGAM	4	3.27648	10.3371
GO:0050851	antigen receptor-mediated signaling pathway	13/345	240/18723	0.000536836	0.00511237	0.00354751	BTK/FCGR2B/INPP5D/LAPTM5/LAT2/LCP2/LYN/NCKAP1L/PIK3CD/PTPN6/PTPRC/SYK/VAV3	13	3.27016	2.9396
GO:0019724	B cell mediated immunity	12/345	210/18723	0.000543436	0.00516327	0.00358283	BTK/C1QA/C1QB/C1QC/CD55/EXO1/FCER1G/FCGR2B/INPP5D/PTPN6/PTPRC/TNFSF4	12	3.26485	3.10112
GO:0032874	positive regulation of stress-activated MAPK cascade	9/345	126/18723	0.000548943	0.00516886	0.00358671	BMP4/F2RL1/FCGR2B/IL1B/NCF1/RELL1/SPI1/WNT5A/XDH	9	3.26047	3.8764
GO:0045229	external encapsulating structure organization	15/345	304/18723	0.00055025	0.00516886	0.00358671	ADAMTS9/CTSS/FLRT2/IBSP/IL6/LCP1/MMP1/MMP12/MMP3/MMP9/OLFML2A/PDPN/PHLDB2/TIE1/VIT	15	3.25944	2.67777
GO:0001667	ameboidal-type cell migration	20/345	475/18723	0.000553066	0.00516886	0.00358671	ADAMTS9/ANGPT2/APELA/ARHGDIB/BMP4/EDNRB/EFNB2/HBEGF/MMP9/NRP1/PDGFB/PIK3CD/PIK3CG/PLK2/PRR5L/PTGS2/SEMA3D/SEMA3E/THBS1/WNT5A	20	3.25722	2.28503
GO:0002369	T cell cytokine production	5/345	37/18723	0.000554076	0.00516886	0.00358671	CD55/IL18R1/IL1B/IL6/TNFSF4	5	3.25643	7.33373
GO:0002724	regulation of T cell cytokine production	5/345	37/18723	0.000554076	0.00516886	0.00358671	CD55/IL18R1/IL1B/IL6/TNFSF4	5	3.25643	7.33373
GO:0043368	positive T cell selection	5/345	37/18723	0.000554076	0.00516886	0.00358671	BCL11B/IL6/IL6R/PTPRC/TNFSF18	5	3.25643	7.33373
GO:0048846	axon extension involved in axon guidance	5/345	37/18723	0.000554076	0.00516886	0.00358671	NRP1/SEMA3D/SEMA3E/SLIT3/WNT5A	5	3.25643	7.33373
GO:1902284	neuron projection extension involved in neuron projection guidance	5/345	37/18723	0.000554076	0.00516886	0.00358671	NRP1/SEMA3D/SEMA3E/SLIT3/WNT5A	5	3.25643	7.33373
GO:0002711	positive regulation of T cell mediated immunity	6/345	56/18723	0.000560071	0.0052012	0.00360915	CD55/IL18R1/IL1B/IL6/PTPRC/TNFSF4	6	3.25176	5.8146
GO:0046456	icosanoid biosynthetic process	6/345	56/18723	0.000560071	0.0052012	0.00360915	ALOX5/IL1B/LTA4H/PLA2G4A/PTGS2/SYK	6	3.25176	5.8146
GO:0008360	regulation of cell shape	10/345	154/18723	0.000583357	0.00540525	0.00375074	ATP10A/CSF1R/FGR/FMNL1/ITGB2/PDPN/RAC2/SEMA3E/STRIP2/SYNE3	10	3.23407	3.524
GO:0007568	aging	16/345	339/18723	0.000588993	0.00544521	0.00377847	ABI3/C1QA/CD68/CNR1/CTSC/CYP1A1/EDNRB/HTR2A/INPP5D/NUAK1/PICALM/PLK2/PTGS2/RETN/SPI1/UCP2	16	3.22989	2.5614
GO:0016358	dendrite development	13/345	243/18723	0.000603178	0.00556384	0.00386079	ABI3/BTBD3/DCLK1/LRP4/MFSD2A/NEDD4L/NRP1/NTN1/PICALM/PLK2/SCARF1/SHANK1/SIPA1L1	13	3.21955	2.90331
GO:0061005	cell differentiation involved in kidney development	6/345	57/18723	0.000616393	0.00567303	0.00393656	BMP4/KLF15/LIF/MMP9/MTSS1/PDGFB	6	3.21014	5.71259
GO:0048246	macrophage chemotaxis	5/345	38/18723	0.000628498	0.00575866	0.00399598	C5AR1/CSF1R/EDNRB/THBS1/TNFSF18	5	3.2017	7.14073
GO:1901186	positive regulation of ERBB signaling pathway	5/345	38/18723	0.000628498	0.00575866	0.00399598	BCAR3/EREG/HBEGF/MMP9/NCF1	5	3.2017	7.14073
GO:0010975	regulation of neuron projection development	19/345	445/18723	0.00064012	0.00585212	0.00406083	ABI3/CNR1/CRABP2/EFNB2/LRP4/LYN/MFSD2A/NEDD4L/NGF/NRP1/NTN1/ROBO2/S100A9/SCARF1/SEMA3D/SEMA3E/SIPA1L1/SPP1/WNT5A	19	3.19374	2.31713
GO:0034101	erythrocyte homeostasis	9/345	129/18723	0.000651127	0.00593955	0.0041215	ADGRF5/BMP4/IKZF1/INPP5D/LYN/MAFB/NCKAP1L/PTBP3/SPI1	9	3.18633	3.78625
GO:0001915	negative regulation of T cell mediated cytotoxicity	3/345	10/18723	0.00067603	0.0060991	0.00423221	FCGR2B/NCKAP1L/PTPRC	3	3.17003	16.2809
GO:0003129	heart induction	3/345	10/18723	0.00067603	0.0060991	0.00423221	BMP4/ROBO2/WNT5A	3	3.17003	16.2809
GO:0021562	vestibulocochlear nerve development	3/345	10/18723	0.00067603	0.0060991	0.00423221	ATP8B1/NRP1/SLITRK6	3	3.17003	16.2809
GO:1905809	negative regulation of synapse organization	3/345	10/18723	0.00067603	0.0060991	0.00423221	ROBO2/TLR2/WNT5A	3	3.17003	16.2809
GO:2000659	regulation of interleukin-1-mediated signaling pathway	3/345	10/18723	0.00067603	0.0060991	0.00423221	IL1R2/IL1RN/IL6	3	3.17003	16.2809
GO:0051017	actin filament bundle assembly	10/345	157/18723	0.000678019	0.00610366	0.00423538	AIF1/BAIAP2L1/CGNL1/LCP1/MTSS1/NRP1/PHLDB2/PTGER4/SHANK1/WAS	10	3.16876	3.45666
GO:0002347	response to tumor cell	5/345	39/18723	0.000710162	0.00635132	0.00440723	ABI3/AHR/HAVCR2/LAPTM5/SPI1	5	3.14864	6.95764
GO:1902742	apoptotic process involved in development	5/345	39/18723	0.000710162	0.00635132	0.00440723	LEF1/MEGF10/ROBO2/SLIT3/SPI1	5	3.14864	6.95764
GO:2000516	positive regulation of CD4-positive, alpha-beta T cell activation	5/345	39/18723	0.000710162	0.00635132	0.00440723	CD55/CD86/NCKAP1L/PRKCQ/TNFSF4	5	3.14864	6.95764
GO:0001960	negative regulation of cytokine-mediated signaling pathway	7/345	81/18723	0.000733831	0.00653459	0.0045344	F2RL1/IL1R2/IL1RN/IL6/MMP12/PTPRC/SLIT3	7	3.1344	4.68996
GO:2000106	regulation of leukocyte apoptotic process	7/345	81/18723	0.000733831	0.00653459	0.0045344	BMP4/BTK/DOCK8/LYN/PIK3CD/PRKCQ/WNT5A	7	3.1344	4.68996
GO:0046488	phosphatidylinositol metabolic process	10/345	159/18723	0.000747907	0.00664555	0.0046114	CSF1R/HTR2A/INPP4B/INPP5D/PDGFB/PIK3CD/PIK3CG/PLCB2/SYNJ2/TTC7A	10	3.12615	3.41318
GO:0045088	regulation of innate immune response	12/345	218/18723	0.000756039	0.00670333	0.00465149	EREG/FCGR2B/FGR/HAVCR2/LYN/MMP12/NCF1/PTPN6/SPI1/SYK/TYROBP/WNT5A	12	3.12146	2.98732
GO:0001759	organ induction	4/345	23/18723	0.000760372	0.00672725	0.00466809	BMP4/ROBO2/WNT2/WNT5A	4	3.11897	9.43819
GO:0071887	leukocyte apoptotic process	8/345	106/18723	0.000771308	0.00680936	0.00472507	BMP4/BTK/DOCK8/IL6/LYN/PIK3CD/PRKCQ/WNT5A	8	3.11277	4.09582
GO:0001892	embryonic placenta development	7/345	82/18723	0.000789866	0.00695826	0.00482839	E2F7/LEF1/LIF/PDGFB/PRDM1/ST14/WNT2	7	3.10245	4.63277
GO:0018105	peptidyl-serine phosphorylation	15/345	315/18723	0.000792161	0.00696357	0.00483207	AURKC/BCAR3/BDKRB2/CNKSR3/DCLK1/IL6/LIF/MAST4/NGF/PDGFB/PLK2/PRKCQ/PTGS2/SYK/WNT5A	15	3.10119	2.58427
GO:0072210	metanephric nephron development	5/345	40/18723	0.000799503	0.00701312	0.00486646	BMP4/EGR1/IRX1/LIF/PDGFB	5	3.09718	6.7837
GO:0010595	positive regulation of endothelial cell migration	9/345	133/18723	0.000811045	0.00706261	0.0049008	BMP4/NRP1/PDGFB/PIK3CD/PIK3CG/PLK2/PTGS2/THBS1/WNT5A	9	3.09095	3.67238
GO:0002712	regulation of B cell mediated immunity	6/345	60/18723	0.000812011	0.00706261	0.0049008	BTK/CD55/FCGR2B/PTPN6/PTPRC/TNFSF4	6	3.09044	5.42696
GO:0002889	regulation of immunoglobulin mediated immune response	6/345	60/18723	0.000812011	0.00706261	0.0049008	BTK/CD55/FCGR2B/PTPN6/PTPRC/TNFSF4	6	3.09044	5.42696
GO:0009620	response to fungus	6/345	60/18723	0.000812011	0.00706261	0.0049008	BTK/CLEC4D/S100A8/S100A9/SPI1/SYK	6	3.09044	5.42696
GO:0031532	actin cytoskeleton reorganization	8/345	107/18723	0.000820536	0.0071217	0.0049418	ABI3/ARHGDIB/BAIAP2L1/CSF1R/NRP1/PARVG/SEMA3E/SIPA1L1	8	3.0859	4.05754
GO:0061572	actin filament bundle organization	10/345	161/18723	0.000823623	0.00713344	0.00494995	AIF1/BAIAP2L1/CGNL1/LCP1/MTSS1/NRP1/PHLDB2/PTGER4/SHANK1/WAS	10	3.08427	3.37078
GO:0032733	positive regulation of interleukin-10 production	5/345	41/18723	0.000896964	0.00775233	0.0053794	F2RL1/IL6/SYK/TLR2/TNFSF4	5	3.04723	6.61824
GO:0001911	negative regulation of leukocyte mediated cytotoxicity	4/345	24/18723	0.000899298	0.00775621	0.00538209	FCGR2B/HAVCR2/NCKAP1L/PTPRC	4	3.0461	9.04493
GO:0002357	defense response to tumor cell	3/345	11/18723	0.000916885	0.00780965	0.00541918	ABI3/LAPTM5/SPI1	3	3.03769	14.8008
GO:0002924	negative regulation of humoral immune response mediated by circulating immunoglobulin	3/345	11/18723	0.000916885	0.00780965	0.00541918	CD55/FCGR2B/PTPN6	3	3.03769	14.8008
GO:0003139	secondary heart field specification	3/345	11/18723	0.000916885	0.00780965	0.00541918	AXIN2/BMP4/WNT5A	3	3.03769	14.8008
GO:0031652	positive regulation of heat generation	3/345	11/18723	0.000916885	0.00780965	0.00541918	CNR1/IL1B/PTGS2	3	3.03769	14.8008
GO:0071492	cellular response to UV-A	3/345	11/18723	0.000916885	0.00780965	0.00541918	MMP1/MMP3/MMP9	3	3.03769	14.8008
GO:2000826	regulation of heart morphogenesis	3/345	11/18723	0.000916885	0.00780965	0.00541918	BMP4/ROBO2/WNT5A	3	3.03769	14.8008
GO:0048608	reproductive structure development	18/345	424/18723	0.000942249	0.00800912	0.00555759	APELA/BMP4/E2F7/EREG/ITGB8/LEF1/LIF/PDGFB/PRDM1/PTGS2/PTPN6/RETN/ROBO2/SLIT3/SPP1/ST14/WNT2/WNT5A	18	3.02583	2.3039
GO:0003158	endothelium development	9/345	136/18723	0.000950847	0.00806553	0.00559674	BMP4/F2RL1/IL1B/NRG1/NRP1/PDPN/PECAM1/TIE1/XDH	9	3.02189	3.59137
GO:0010573	vascular endothelial growth factor production	6/345	62/18723	0.000966885	0.00811788	0.00563306	C5AR1/HPSE/IL1B/IL6/IL6R/PTGS2	6	3.01463	5.25189
GO:0032615	interleukin-12 production	6/345	62/18723	0.000966885	0.00811788	0.00563306	LAPTM5/MEFV/SYK/THBS1/TLR2/TNFSF4	6	3.01463	5.25189
GO:0032623	interleukin-2 production	6/345	62/18723	0.000966885	0.00811788	0.00563306	CD86/HAVCR2/IL1B/LAPTM5/PRKCQ/PTPRC	6	3.01463	5.25189
GO:0032655	regulation of interleukin-12 production	6/345	62/18723	0.000966885	0.00811788	0.00563306	LAPTM5/MEFV/SYK/THBS1/TLR2/TNFSF4	6	3.01463	5.25189
GO:0032663	regulation of interleukin-2 production	6/345	62/18723	0.000966885	0.00811788	0.00563306	CD86/HAVCR2/IL1B/LAPTM5/PRKCQ/PTPRC	6	3.01463	5.25189
GO:0052547	regulation of peptidase activity	19/345	461/18723	0.000973456	0.00815641	0.0056598	ANOS1/ATP2A3/DPEP1/LAPTM5/LYN/MEFV/MMP9/NGF/PERP/PI15/PICALM/PTGS2/S100A8/S100A9/SERPINB10/SERPINB12/SYK/THBS1/XDH	19	3.01168	2.23671
GO:0061387	regulation of extent of cell growth	8/345	110/18723	0.00098354	0.00822415	0.0057068	CRABP2/NGF/NRP1/NTN1/SEMA3D/SEMA3E/SPP1/WNT5A	8	3.00721	3.94688
GO:0010001	glial cell differentiation	12/345	225/18723	0.00099534	0.00830594	0.00576356	C1QA/C5AR1/IL6/KLF15/LEF1/LIF/LYN/NRG1/NRROS/S100A8/S100A9/TLR2	12	3.00203	2.89438
GO:0040013	negative regulation of locomotion	17/345	391/18723	0.00100071	0.0083192	0.00577276	ADAMTS9/AIF1/ANGPT2/ARHGDIB/C5AR2/DPEP1/NRG1/NRP1/PHLDB2/PTGER4/ROBO2/SEMA3D/SEMA3E/THBS1/TIE1/WAS/WNT5A	17	2.99969	2.35955
GO:0030879	mammary gland development	9/345	137/18723	0.00100157	0.0083192	0.00577276	BMP4/CSF1R/HOXD9/LEF1/NRG1/NTN1/WNT2/WNT5A/XDH	9	2.99932	3.56515
GO:0030574	collagen catabolic process	5/345	42/18723	0.001003	0.0083192	0.00577276	CTSS/MMP1/MMP12/MMP3/MMP9	5	2.9987	6.46066
GO:0061458	reproductive system development	18/345	427/18723	0.00102053	0.00844758	0.00586184	APELA/BMP4/E2F7/EREG/ITGB8/LEF1/LIF/PDGFB/PRDM1/PTGS2/PTPN6/RETN/ROBO2/SLIT3/SPP1/ST14/WNT2/WNT5A	18	2.99118	2.28771
GO:0071241	cellular response to inorganic substance	12/345	226/18723	0.00103418	0.00854338	0.00592832	ADCY7/CAPN3/CPNE7/CYBB/CYP1A1/DLG2/DPEP1/MMP3/MMP9/NCF1/PTGS2/WNT5A	12	2.98541	2.88157
GO:0030307	positive regulation of cell growth	10/345	166/18723	0.00104084	0.00854526	0.00592962	CRABP2/HBEGF/MFSD2A/NEDD4L/NGF/NRP1/NTN1/RNF157/S100A8/S100A9	10	2.98262	3.26925
GO:0001938	positive regulation of endothelial cell proliferation	8/345	111/18723	0.00104329	0.00854526	0.00592962	APELA/BMP4/NRP1/PDGFB/PIK3CD/THBS4/WNT2/WNT5A	8	2.98159	3.91132
GO:0014066	regulation of phosphatidylinositol 3-kinase signaling	8/345	111/18723	0.00104329	0.00854526	0.00592962	F2RL1/FGR/NCF1/PDGFB/PDGFD/PIK3AP1/PRR5L/PTPN6	8	2.98159	3.91132
GO:0015908	fatty acid transport	7/345	86/18723	0.00104867	0.00854526	0.00592962	BDKRB2/IL1B/MFSD2A/OC90/PLA2G4A/SYK/THBS1	7	2.97936	4.41729
GO:0048864	stem cell development	7/345	86/18723	0.00104867	0.00854526	0.00592962	BMP4/EDNRB/NRG1/NRP1/PTPRC/SEMA3D/SEMA3E	7	2.97936	4.41729
GO:0060761	negative regulation of response to cytokine stimulus	7/345	86/18723	0.00104867	0.00854526	0.00592962	F2RL1/IL1R2/IL1RN/IL6/MMP12/PTPRC/SLIT3	7	2.97936	4.41729
GO:0031343	positive regulation of cell killing	6/345	63/18723	0.00105236	0.00854526	0.00592962	F2RL1/ITGAM/PTPRC/SPI1/SYK/TYROBP	6	2.97784	5.16853
GO:0050995	negative regulation of lipid catabolic process	4/345	25/18723	0.00105518	0.00854526	0.00592962	CNR1/IL1B/MFSD2A/PIK3CG	4	2.97668	8.68313
GO:0060706	cell differentiation involved in embryonic placenta development	4/345	25/18723	0.00105518	0.00854526	0.00592962	E2F7/LIF/PRDM1/ST14	4	2.97668	8.68313
GO:1904996	positive regulation of leukocyte adhesion to vascular endothelial cell	4/345	25/18723	0.00105518	0.00854526	0.00592962	ALOX5/IL6/ITGB2/PTAFR	4	2.97668	8.68313
GO:0060562	epithelial tube morphogenesis	15/345	325/18723	0.00108518	0.00877098	0.00608625	BMP4/CSF1R/HHIP/IRX1/LEF1/MTSS1/NRP1/NTN1/PIK3CD/SEMA3E/ST14/STIL/TIE1/WNT2/WNT5A	15	2.9645	2.50475
GO:0048640	negative regulation of developmental growth	8/345	112/18723	0.00110591	0.00890614	0.00618004	BMP4/NKD1/NRP1/NTN1/SEMA3D/SEMA3E/SPP1/WNT5A	8	2.95628	3.8764
GO:0071248	cellular response to metal ion	11/345	197/18723	0.00110623	0.00890614	0.00618004	ADCY7/CAPN3/CPNE7/CYBB/CYP1A1/DLG2/DPEP1/MMP9/NCF1/PTGS2/WNT5A	11	2.95615	3.03028
GO:0014002	astrocyte development	5/345	43/18723	0.00111806	0.0089488	0.00620964	C1QA/C5AR1/IL6/S100A8/S100A9	5	2.95154	6.31041
GO:0030517	negative regulation of axon extension	5/345	43/18723	0.00111806	0.0089488	0.00620964	NRP1/NTN1/SEMA3D/SEMA3E/WNT5A	5	2.95154	6.31041
GO:0071604	transforming growth factor beta production	5/345	43/18723	0.00111806	0.0089488	0.00620964	ITGB8/NRROS/PTGS2/THBS1/TYROBP	5	2.95154	6.31041
GO:2000241	regulation of reproductive process	10/345	168/18723	0.00113991	0.00910601	0.00631873	APELA/ARHGDIB/BMP4/CNR1/EDNRB/LIF/PTAFR/RAD51AP1/RETN/WNT5A	10	2.94313	3.23033
GO:0046579	positive regulation of Ras protein signal transduction	6/345	64/18723	0.00114352	0.00911713	0.00632645	ARHGEF3/F2RL1/NGF/NRG1/PIK3CG/RASGRP4	6	2.94176	5.08777
GO:0002831	regulation of response to biotic stimulus	15/345	327/18723	0.00115361	0.00914442	0.00634538	AHR/CD55/EREG/F2RL1/FCGR2B/FGR/HAVCR2/LYN/MMP12/NCF1/PTPN6/SPI1/SYK/TYROBP/WNT5A	15	2.93794	2.48943
GO:0007517	muscle organ development	15/345	327/18723	0.00115361	0.00914442	0.00634538	ACTA1/BMP4/CAPN3/EGR1/HBEGF/HIVEP3/HOXD9/LEF1/LIF/MEGF10/NRG1/TNNI1/TTN/WNT2/WNT5A	15	2.93794	2.48943
GO:0051235	maintenance of location	15/345	327/18723	0.00115361	0.00914442	0.00634538	ABCG1/CAPN3/CCR5/HTR2A/IL1B/IL6/LYN/MSR1/NRROS/PTPN6/PTPRC/S100A8/S100A9/SRGN/TRDN	15	2.93794	2.48943
GO:0052548	regulation of endopeptidase activity	18/345	432/18723	0.00116334	0.0092038	0.00638659	ANOS1/ATP2A3/DPEP1/LAPTM5/LYN/MEFV/MMP9/NGF/PERP/PICALM/PTGS2/S100A8/S100A9/SERPINB10/SERPINB12/SYK/THBS1/XDH	18	2.93429	2.26123
GO:0050768	negative regulation of neurogenesis	9/345	140/18723	0.00116704	0.00921538	0.00639462	IL1B/IL6/LRP4/NRP1/NTN1/SEMA3D/SEMA3E/SPP1/WNT5A	9	2.93291	3.48876
GO:0030101	natural killer cell activation	7/345	88/18723	0.00120088	0.00946439	0.00656741	FGR/HAVCR2/IL18R1/PIK3CD/PRDM1/PTPRC/TYROBP	7	2.9205	4.3169
GO:0034154	toll-like receptor 7 signaling pathway	3/345	12/18723	0.00120588	0.00946755	0.00656961	HAVCR2/PIK3AP1/TLR7	3	2.9187	13.5674
GO:0043301	negative regulation of leukocyte degranulation	3/345	12/18723	0.00120588	0.00946755	0.00656961	FCGR2B/NCKAP1L/SPI1	3	2.9187	13.5674
GO:0030183	B cell differentiation	9/345	141/18723	0.00122687	0.00955531	0.00663051	BTK/FCGR2B/IL6/INPP5D/NCKAP1L/PTPN6/PTPRC/SPI1/SYK	9	2.9112	3.46401
GO:0002407	dendritic cell chemotaxis	4/345	26/18723	0.00122908	0.00955531	0.00663051	CCR5/PIK3CG/SPI1/TNFSF18	4	2.91042	8.34916
GO:0002710	negative regulation of T cell mediated immunity	4/345	26/18723	0.00122908	0.00955531	0.00663051	AHR/FCGR2B/NCKAP1L/PTPRC	4	2.91042	8.34916
GO:0048843	negative regulation of axon extension involved in axon guidance	4/345	26/18723	0.00122908	0.00955531	0.00663051	NRP1/SEMA3D/SEMA3E/WNT5A	4	2.91042	8.34916
GO:1905523	positive regulation of macrophage migration	4/345	26/18723	0.00122908	0.00955531	0.00663051	C5AR1/CSF1R/THBS1/TNFSF18	4	2.91042	8.34916
GO:0003170	heart valve development	6/345	65/18723	0.00124061	0.00955531	0.00663051	ADAMTS9/BMP4/PRDM1/ROBO2/SLIT3/TIE1	6	2.90637	5.0095
GO:0015909	long-chain fatty acid transport	6/345	65/18723	0.00124061	0.00955531	0.00663051	BDKRB2/MFSD2A/OC90/PLA2G4A/SYK/THBS1	6	2.90637	5.0095
GO:0045453	bone resorption	6/345	65/18723	0.00124061	0.00955531	0.00663051	CSF1R/IL6/INPP5D/RAC2/SPP1/SYK	6	2.90637	5.0095
GO:0071677	positive regulation of mononuclear cell migration	6/345	65/18723	0.00124061	0.00955531	0.00663051	AIF1/DOCK8/PDGFD/SPI1/TNFSF18/WNT5A	6	2.90637	5.0095
GO:1905330	regulation of morphogenesis of an epithelium	6/345	65/18723	0.00124061	0.00955531	0.00663051	BMP4/LIF/NKD1/PIK3CD/WNT2/WNT5A	6	2.90637	5.0095
GO:0045124	regulation of bone resorption	5/345	44/18723	0.00124261	0.00955531	0.00663051	CSF1R/IL6/INPP5D/SPP1/SYK	5	2.90567	6.167
GO:0050767	regulation of neurogenesis	16/345	364/18723	0.00124793	0.00957829	0.00664645	CRABP2/IL1B/IL6/LIF/LRP4/LYN/NGF/NRP1/NTN1/ROBO2/SEMA3D/SEMA3E/SPP1/TLR2/WNT2/WNT5A	16	2.90381	2.38548
GO:0051781	positive regulation of cell division	7/345	89/18723	0.0012832	0.00983067	0.00682158	AURKC/CDC6/EREG/IL1B/PDGFB/PDGFD/THBS4	7	2.89171	4.26839
GO:0048732	gland development	18/345	436/18723	0.00128953	0.00986084	0.00684252	BCL11B/BMP4/CSF1R/CYP1A1/E2F7/HOXD3/HOXD9/IGSF3/IL6/LEF1/MAFB/NRG1/NRP1/NTN1/UCP2/WNT2/WNT5A/XDH	18	2.88957	2.24049
GO:0072678	T cell migration	6/345	66/18723	0.00134387	0.0102573	0.00711764	AIF1/DOCK8/ITGAL/PIK3CD/PIK3CG/WNT5A	6	2.87164	4.9336
GO:0019722	calcium-mediated signaling	11/345	202/18723	0.00135375	0.0103136	0.00715666	ACKR4/BTK/CCR5/CXCL8/EDNRB/GPR143/LAT2/NRG1/PTGFR/PTPRC/SYK	11	2.86846	2.95527
GO:0002920	regulation of humoral immune response	5/345	45/18723	0.00137712	0.0104529	0.00725336	CD55/FCGR2B/IL1B/PTPN6/PTPRC	5	2.86103	6.02995
GO:0032309	icosanoid secretion	5/345	45/18723	0.00137712	0.0104529	0.00725336	BDKRB2/IL1B/OC90/PLA2G4A/SYK	5	2.86103	6.02995
GO:0048588	developmental cell growth	12/345	234/18723	0.00139261	0.010551	0.00732143	CRABP2/DCLK1/NEDD4L/NGF/NRP1/NTN1/RNF157/SEMA3D/SEMA3E/SLIT3/SPP1/WNT5A	12	2.85617	2.78305
GO:0051701	biological process involved in interaction with host	11/345	203/18723	0.00140833	0.0106505	0.00739047	CCR5/CD55/CD86/CLEC5A/CXCL8/EFNB2/HTR2A/MRC1/NRP1/SELPLG/SIGLEC1	11	2.8513	2.94072
GO:0010758	regulation of macrophage chemotaxis	4/345	27/18723	0.00142208	0.0107347	0.00744892	C5AR1/CSF1R/THBS1/TNFSF18	4	2.84708	8.03994
GO:0051090	regulation of DNA-binding transcription factor activity	18/345	440/18723	0.00142718	0.0107535	0.00746196	BTK/CAPN3/HAVCR2/IL18R1/IL1B/IL1RAP/IL6/PRKCQ/S100A8/S100A9/SPI1/SYK/TLR2/TNFSF18/TNFSF4/TRIM52/WNT2/WNT5A	18	2.84552	2.22012
GO:2000116	regulation of cysteine-type endopeptidase activity	12/345	235/18723	0.00144387	0.0108594	0.00753542	ATP2A3/DPEP1/LAPTM5/MEFV/MMP9/PERP/PTGS2/S100A8/S100A9/SYK/THBS1/XDH	12	2.84047	2.77121
GO:0009880	embryonic pattern specification	6/345	67/18723	0.00145358	0.0109124	0.00757222	HOXD8/NRP1/PCSK6/SATB2/STIL/WNT5A	6	2.83756	4.85996
GO:0045582	positive regulation of T cell differentiation	7/345	91/18723	0.00146104	0.0109485	0.00759724	CD86/LEF1/NCKAP1L/PTPRC/RUNX3/SYK/TNFSF4	7	2.83534	4.17458
GO:0007015	actin filament organization	18/345	442/18723	0.00150056	0.0112242	0.00778854	ACTA1/AIF1/BAIAP2L1/CGNL1/F2RL1/LCP1/MTSS1/MYO1F/NCKAP1L/NRP1/PHLDB2/PSTPIP1/PSTPIP2/PTGER4/RAC2/SHANK1/TTN/WAS	18	2.82375	2.21007
GO:0051056	regulation of small GTPase mediated signal transduction	14/345	302/18723	0.00151145	0.0112851	0.00783081	ARHGAP30/ARHGDIB/ARHGEF3/CGNL1/CYTH4/DOCK8/F2RL1/NGF/NRG1/NRP1/PIK3CG/RASGRP4/SIPA1L1/VAV3	14	2.82061	2.51581
GO:0007567	parturition	3/345	13/18723	0.00154634	0.0114418	0.00793956	CYP1A1/PTAFR/PTGFR	3	2.8107	12.5237
GO:0032905	transforming growth factor beta1 production	3/345	13/18723	0.00154634	0.0114418	0.00793956	NRROS/THBS1/TYROBP	3	2.8107	12.5237
GO:0045741	positive regulation of epidermal growth factor-activated receptor activity	3/345	13/18723	0.00154634	0.0114418	0.00793956	EREG/HBEGF/NCF1	3	2.8107	12.5237
GO:0060707	trophoblast giant cell differentiation	3/345	13/18723	0.00154634	0.0114418	0.00793956	E2F7/LIF/PRDM1	3	2.8107	12.5237
GO:0072672	neutrophil extravasation	3/345	13/18723	0.00154634	0.0114418	0.00793956	PECAM1/PIK3CD/PIK3CG	3	2.8107	12.5237
GO:0007265	Ras protein signal transduction	15/345	337/18723	0.00155283	0.0114692	0.00795856	AIF1/ARHGDIB/ARHGEF3/CYTH4/F2RL1/NGF/NRG1/NRP1/NTN1/PDPN/PIK3CG/PLK2/RAC2/RASGRP4/WAS	15	2.80888	2.41556
GO:0048813	dendrite morphogenesis	9/345	146/18723	0.00156424	0.0115327	0.00800265	ABI3/BTBD3/DCLK1/LRP4/NEDD4L/NRP1/PICALM/SHANK1/SIPA1L1	9	2.8057	3.34538
GO:0010812	negative regulation of cell-substrate adhesion	6/345	68/18723	0.00156997	0.0115337	0.00800331	ANGPT2/EFNA5/MMP12/PHLDB2/SEMA3E/THBS1	6	2.80411	4.78849
GO:0042531	positive regulation of tyrosine phosphorylation of STAT protein	6/345	68/18723	0.00156997	0.0115337	0.00800331	CSF1R/IL6/IL6R/LIF/LYN/TNFSF18	6	2.80411	4.78849
GO:0018209	peptidyl-serine modification	15/345	338/18723	0.00159845	0.0117219	0.00813395	AURKC/BCAR3/BDKRB2/CNKSR3/DCLK1/IL6/LIF/MAST4/NGF/PDGFB/PLK2/PRKCQ/PTGS2/SYK/WNT5A	15	2.7963	2.40841
GO:0050728	negative regulation of inflammatory response	10/345	176/18723	0.00161629	0.0118317	0.00821009	ALOX5/FCGR2B/FGR/LYN/MEFV/PLK2/PTGER4/PTPRC/SYK/TNFAIP8L2	10	2.79148	3.0835
GO:0030282	bone mineralization	8/345	119/18723	0.00163296	0.0119069	0.00826228	ALOX5/ASGR2/AXIN2/BMP4/FGR/IBSP/PTGS2/SRGN	8	2.78702	3.64837
GO:0003156	regulation of animal organ formation	4/345	28/18723	0.00163524	0.0119069	0.00826228	BMP4/ROBO2/WNT2/WNT5A	4	2.78642	7.7528
GO:0031342	negative regulation of cell killing	4/345	28/18723	0.00163524	0.0119069	0.00826228	FCGR2B/HAVCR2/NCKAP1L/PTPRC	4	2.78642	7.7528
GO:0050679	positive regulation of epithelial cell proliferation	11/345	207/18723	0.00164503	0.011957	0.00829705	APELA/BMP4/C5AR1/C5AR2/MMP12/NRP1/PDGFB/PIK3CD/THBS4/WNT2/WNT5A	11	2.78383	2.88389
GO:0097306	cellular response to alcohol	7/345	93/18723	0.00165755	0.0120267	0.00834543	ADCY7/AHR/CYBB/PTGER4/PTGFR/SPI1/TNFSF4	7	2.78053	4.08481
GO:0014911	positive regulation of smooth muscle cell migration	5/345	47/18723	0.00167794	0.0121106	0.00840363	AIF1/DOCK4/NRP1/PDGFB/PDGFD	5	2.77522	5.77336
GO:0045646	regulation of erythrocyte differentiation	5/345	47/18723	0.00167794	0.0121106	0.00840363	INPP5D/LYN/MAFB/NCKAP1L/SPI1	5	2.77522	5.77336
GO:0097028	dendritic cell differentiation	5/345	47/18723	0.00167794	0.0121106	0.00840363	F2RL1/FCGR2B/ITGB8/LYN/SPI1	5	2.77522	5.77336
GO:0051302	regulation of cell division	10/345	177/18723	0.00168576	0.0121457	0.00842802	AURKC/CDC6/E2F7/EREG/EVI2B/IL1B/PDGFB/PDGFD/PLK2/THBS4	10	2.7732	3.06608
GO:0002455	humoral immune response mediated by circulating immunoglobulin	8/345	121/18723	0.00181523	0.0130102	0.0090279	C1QA/C1QB/C1QC/CD55/EXO1/FCGR2B/PTPN6/PTPRC	8	2.74107	3.58807
GO:0003206	cardiac chamber morphogenesis	8/345	121/18723	0.00181523	0.0130102	0.0090279	BMP4/NRG1/NRP1/ROBO2/SLIT3/TNNI1/WNT2/WNT5A	8	2.74107	3.58807
GO:0002440	production of molecular mediator of immune response	14/345	308/18723	0.00181523	0.0130102	0.0090279	BTK/CD55/CD86/EXO1/F2RL1/FCGR2B/IL18R1/IL1B/IL6/LAPTM5/POLQ/PTPRC/TNFSF4/WNT5A	14	2.74107	2.4668
GO:0002548	monocyte chemotaxis	6/345	70/18723	0.00182389	0.0130495	0.00905516	AIF1/IL6/IL6R/LYN/PDGFB/TNFSF18	6	2.739	4.65168
GO:0010950	positive regulation of endopeptidase activity	10/345	179/18723	0.00183196	0.0130845	0.00907947	ATP2A3/LAPTM5/LYN/MEFV/PERP/PICALM/S100A8/S100A9/SYK/XDH	10	2.73708	3.03182
GO:0045637	regulation of myeloid cell differentiation	11/345	210/18723	0.00184311	0.0131277	0.00910941	C1QC/EVI2B/INPP5D/LEF1/LIF/LYN/MAFB/NCKAP1L/OCSTAMP/SPI1/TYROBP	11	2.73445	2.84269
GO:0001558	regulation of cell growth	17/345	414/18723	0.00184439	0.0131277	0.00910941	CRABP2/HBEGF/MFSD2A/NEDD4L/NGF/NRP1/NTN1/PAPPA2/PRKCQ/RNF157/S100A8/S100A9/SEMA3D/SEMA3E/SLIT3/SPP1/WNT5A	17	2.73415	2.22846
GO:0001773	myeloid dendritic cell activation	4/345	29/18723	0.00186963	0.0132697	0.00920795	CLEC4D/HAVCR2/ITGB8/SPI1	4	2.72824	7.48546
GO:0032479	regulation of type I interferon production	7/345	95/18723	0.00187402	0.0132697	0.00920795	CD14/HAVCR2/MMP12/REL/SYK/TLR2/TLR7	7	2.72723	3.99881
GO:0032606	type I interferon production	7/345	95/18723	0.00187402	0.0132697	0.00920795	CD14/HAVCR2/MMP12/REL/SYK/TLR2/TLR7	7	2.72723	3.99881
GO:0002864	regulation of acute inflammatory response to antigenic stimulus	3/345	14/18723	0.00194134	0.0136292	0.00945738	BTK/CNR1/FCGR2B	3	2.7119	11.6292
GO:0043374	CD8-positive, alpha-beta T cell differentiation	3/345	14/18723	0.00194134	0.0136292	0.00945738	NCKAP1L/RUNX3/TNFSF8	3	2.7119	11.6292
GO:0051764	actin crosslink formation	3/345	14/18723	0.00194134	0.0136292	0.00945738	AIF1/BAIAP2L1/LCP1	3	2.7119	11.6292
GO:0070141	response to UV-A	3/345	14/18723	0.00194134	0.0136292	0.00945738	MMP1/MMP3/MMP9	3	2.7119	11.6292
GO:0072540	T-helper 17 cell lineage commitment	3/345	14/18723	0.00194134	0.0136292	0.00945738	IL6/IL6R/TNFSF18	3	2.7119	11.6292
GO:0019932	second-messenger-mediated signaling	14/345	312/18723	0.00204469	0.0143303	0.00994389	ACKR4/AHR/BTK/CCR5/CXCL8/EDNRB/GPR143/LAT2/NRG1/PTGFR/PTPRC/RNF157/SYK/THBS1	14	2.68937	2.43517
GO:0051057	positive regulation of small GTPase mediated signal transduction	6/345	72/18723	0.00210776	0.0147221	0.0102158	ARHGEF3/F2RL1/NGF/NRG1/PIK3CG/RASGRP4	6	2.67618	4.52246
GO:0070227	lymphocyte apoptotic process	6/345	72/18723	0.00210776	0.0147221	0.0102158	BMP4/BTK/DOCK8/LYN/PRKCQ/WNT5A	6	2.67618	4.52246
GO:0003007	heart morphogenesis	12/345	246/18723	0.002118	0.0147686	0.010248	AXIN2/BMP4/FLRT2/NRG1/NRP1/ROBO2/SLIT3/STIL/TNNI1/TTN/WNT2/WNT5A	12	2.67407	2.6473
GO:0043304	regulation of mast cell degranulation	4/345	30/18723	0.0021263	0.0147764	0.0102534	FGR/LYN/RAC2/SYK	4	2.67238	7.23594
GO:0099068	postsynapse assembly	4/345	30/18723	0.0021263	0.0147764	0.0102534	ABI3/IL1RAP/LRP4/WNT5A	4	2.67238	7.23594
GO:0031098	stress-activated protein kinase signaling cascade	12/345	247/18723	0.00219029	0.0151954	0.0105442	BMP4/F2RL1/FCGR2B/IL1B/LYN/NCF1/PTGER4/RELL1/SPI1/TLR7/WNT5A/XDH	12	2.6595	2.63658
GO:0046638	positive regulation of alpha-beta T cell differentiation	5/345	50/18723	0.00221586	0.0153469	0.0106493	CD86/NCKAP1L/RUNX3/SYK/TNFSF4	5	2.65446	5.42696
GO:0042742	defense response to bacterium	15/345	350/18723	0.00223922	0.0154826	0.0107435	C5AR1/CFP/F2RL1/FCER1G/FGR/HAVCR2/IL6/IL6R/S100A8/S100A9/SLC11A1/STAB1/SYK/TLR2/TNFSF8	15	2.6499	2.32584
GO:0032732	positive regulation of interleukin-1 production	6/345	73/18723	0.00226161	0.0156112	0.0108327	EGR1/F2RL1/HAVCR2/IL6/TYROBP/WNT5A	6	2.64558	4.46051
GO:0009612	response to mechanical stimulus	11/345	216/18723	0.0022977	0.0158337	0.0109872	ACTA1/ANGPT2/HTR2A/IL1B/PTGER4/PTGS2/RETN/SLITRK6/THBS1/TLR7/TTN	11	2.63871	2.76373
GO:0046883	regulation of hormone secretion	12/345	249/18723	0.00234093	0.0161047	0.0111752	ABCG1/ALOX5/CNR1/EFNA5/IL1B/IL6/LIF/MYRIP/RETN/SPP1/SYBU/UCP2	12	2.63061	2.6154
GO:0010717	regulation of epithelial to mesenchymal transition	7/345	99/18723	0.00237222	0.0162927	0.0113056	AXIN2/BMP4/IL1B/IL6/LEF1/PDPN/PHLDB2	7	2.62484	3.83724
GO:0002679	respiratory burst involved in defense response	3/345	15/18723	0.00239376	0.0163587	0.0113514	NCF1/PIK3CD/PIK3CG	3	2.62092	10.8539
GO:0032488	Cdc42 protein signal transduction	3/345	15/18723	0.00239376	0.0163587	0.0113514	NRP1/NTN1/WAS	3	2.62092	10.8539
GO:0045217	cell-cell junction maintenance	3/345	15/18723	0.00239376	0.0163587	0.0113514	CSF1R/F2RL1/MTSS1	3	2.62092	10.8539
GO:0033006	regulation of mast cell activation involved in immune response	4/345	31/18723	0.00240628	0.0163627	0.0113542	FGR/LYN/RAC2/SYK	4	2.61865	7.00252
GO:0050482	arachidonic acid secretion	4/345	31/18723	0.00240628	0.0163627	0.0113542	BDKRB2/OC90/PLA2G4A/SYK	4	2.61865	7.00252
GO:1903963	arachidonate transport	4/345	31/18723	0.00240628	0.0163627	0.0113542	BDKRB2/OC90/PLA2G4A/SYK	4	2.61865	7.00252
GO:0043370	regulation of CD4-positive, alpha-beta T cell differentiation	5/345	51/18723	0.00242024	0.0163764	0.0113637	CD86/NCKAP1L/RUNX3/TNFSF18/TNFSF4	5	2.61614	5.32055
GO:0046850	regulation of bone remodeling	5/345	51/18723	0.00242024	0.0163764	0.0113637	CSF1R/IL6/INPP5D/SPP1/SYK	5	2.61614	5.32055
GO:0048013	ephrin receptor signaling pathway	5/345	51/18723	0.00242024	0.0163764	0.0113637	EFNA5/EFNB2/LYN/MMP9/SIPA1L1	5	2.61614	5.32055
GO:0045807	positive regulation of endocytosis	7/345	100/18723	0.00251138	0.0169652	0.0117723	APELA/CD14/F2RL1/NCKAP1L/NEDD4L/SYK/WNT5A	7	2.60009	3.79887
GO:0001837	epithelial to mesenchymal transition	9/345	157/18723	0.00256983	0.0173316	0.0120265	AXIN2/BMP4/IL1B/IL6/LEF1/PDPN/PHLDB2/WNT2/WNT5A	9	2.5901	3.11099
GO:0061448	connective tissue development	12/345	252/18723	0.00258267	0.0173345	0.0120285	AXIN2/BMP4/EGR1/HOXD3/IL6R/ITGB8/PDGFB/PDGFD/RUNX3/SATB2/SPI1/WNT5A	12	2.58793	2.58427
GO:0032612	interleukin-1 production	8/345	128/18723	0.00258289	0.0173345	0.0120285	EGR1/F2RL1/HAVCR2/IL1R2/IL6/MEFV/TYROBP/WNT5A	8	2.58789	3.39185
GO:0032652	regulation of interleukin-1 production	8/345	128/18723	0.00258289	0.0173345	0.0120285	EGR1/F2RL1/HAVCR2/IL1R2/IL6/MEFV/TYROBP/WNT5A	8	2.58789	3.39185
GO:0043277	apoptotic cell clearance	5/345	52/18723	0.00263798	0.0176466	0.0122451	MARCO/MEGF10/RAC2/THBS1/TYROBP	5	2.57873	5.21823
GO:0072132	mesenchyme morphogenesis	5/345	52/18723	0.00263798	0.0176466	0.0122451	ACTA1/ACTG2/LEF1/ROBO2/WNT5A	5	2.57873	5.21823
GO:0097305	response to alcohol	12/345	253/18723	0.00266762	0.0178159	0.0123626	ADCY7/AHR/CCR5/CD14/CNR1/CYBB/PTGER4/PTGFR/S100A8/SLIT3/SPI1/TNFSF4	12	2.57388	2.57405
GO:0003180	aortic valve morphogenesis	4/345	32/18723	0.00271061	0.0179573	0.0124607	BMP4/ROBO2/SLIT3/TIE1	4	2.56693	6.7837
GO:0048841	regulation of axon extension involved in axon guidance	4/345	32/18723	0.00271061	0.0179573	0.0124607	NRP1/SEMA3D/SEMA3E/WNT5A	4	2.56693	6.7837
GO:0060914	heart formation	4/345	32/18723	0.00271061	0.0179573	0.0124607	AXIN2/BMP4/ROBO2/WNT5A	4	2.56693	6.7837
GO:2000191	regulation of fatty acid transport	4/345	32/18723	0.00271061	0.0179573	0.0124607	IL1B/PLA2G4A/SYK/THBS1	4	2.56693	6.7837
GO:0007498	mesoderm development	8/345	129/18723	0.00271061	0.0179573	0.0124607	APELA/BMP4/BTK/IKZF1/ITGA8/LEF1/TIE1/WNT5A	8	2.56693	3.36555
GO:0010810	regulation of cell-substrate adhesion	11/345	221/18723	0.00274248	0.0181392	0.0125869	ANGPT2/EFNA5/MMP12/NRP1/PDGFB/PDPN/PHLDB2/RAC2/SEMA3E/THBS1/VIT	11	2.56186	2.7012
GO:0071900	regulation of protein serine/threonine kinase activity	15/345	359/18723	0.00284895	0.0188131	0.0130546	BMP4/CDC6/CSF1R/FAM20A/FZD10/HTR2A/IL1B/LYN/PDGFB/PDGFD/PIK3CG/PTPN6/SYK/THBS1/WNT5A	15	2.54532	2.26753
GO:0071715	icosanoid transport	5/345	53/18723	0.00286957	0.0189189	0.013128	BDKRB2/IL1B/OC90/PLA2G4A/SYK	5	2.54218	5.11977
GO:0002693	positive regulation of cellular extravasation	3/345	16/18723	0.00290623	0.0189481	0.0131482	PDGFD/PLVAP/PTAFR	3	2.53667	10.1755
GO:0002713	negative regulation of B cell mediated immunity	3/345	16/18723	0.00290623	0.0189481	0.0131482	CD55/FCGR2B/PTPN6	3	2.53667	10.1755
GO:0002830	positive regulation of type 2 immune response	3/345	16/18723	0.00290623	0.0189481	0.0131482	CD86/IL6/TNFSF4	3	2.53667	10.1755
GO:0002890	negative regulation of immunoglobulin mediated immune response	3/345	16/18723	0.00290623	0.0189481	0.0131482	CD55/FCGR2B/PTPN6	3	2.53667	10.1755
GO:0002921	negative regulation of humoral immune response	3/345	16/18723	0.00290623	0.0189481	0.0131482	CD55/FCGR2B/PTPN6	3	2.53667	10.1755
GO:0060572	morphogenesis of an epithelial bud	3/345	16/18723	0.00290623	0.0189481	0.0131482	BMP4/WNT2/WNT5A	3	2.53667	10.1755
GO:0071361	cellular response to ethanol	3/345	16/18723	0.00290623	0.0189481	0.0131482	ADCY7/CYBB/SPI1	3	2.53667	10.1755
GO:0051051	negative regulation of transport	18/345	470/18723	0.00291366	0.0189664	0.013161	CNR1/FCGR2B/HTR2A/IL1B/LIF/MMP9/NCKAP1L/NEDD4L/NRG1/PICALM/PTGS2/SCAMP5/SPI1/STXBP6/THBS1/TLR2/TRDN/UCP2	18	2.53556	2.07841
GO:0090132	epithelium migration	15/345	360/18723	0.00292443	0.0190065	0.0131888	ADAMTS9/ANGPT2/APELA/BMP4/EFNB2/HBEGF/MMP9/NRP1/PDGFB/PIK3CD/PIK3CG/PLK2/PTGS2/THBS1/WNT5A	15	2.53396	2.26123
GO:0044403	biological process involved in symbiotic interaction	13/345	290/18723	0.002942	0.0190905	0.0132471	CCR5/CD55/CD86/CLEC5A/CXCL8/EFNB2/F2RL1/HTR2A/LEF1/MRC1/NRP1/SELPLG/SIGLEC1	13	2.53136	2.43277
GO:0002200	somatic diversification of immune receptors	6/345	77/18723	0.00296292	0.0191304	0.0132747	BCL11B/EXO1/LEF1/POLQ/PTPRC/TNFSF4	6	2.52828	4.2288
GO:0021675	nerve development	6/345	77/18723	0.00296292	0.0191304	0.0132747	ATP8B1/MAFB/NGF/NPTX1/NRP1/SLITRK6	6	2.52828	4.2288
GO:0048644	muscle organ morphogenesis	6/345	77/18723	0.00296292	0.0191304	0.0132747	LIF/NRG1/TNNI1/TTN/WNT2/WNT5A	6	2.52828	4.2288
GO:0045639	positive regulation of myeloid cell differentiation	7/345	103/18723	0.00296675	0.0191304	0.0132747	EVI2B/INPP5D/LEF1/LIF/NCKAP1L/OCSTAMP/TYROBP	7	2.52772	3.68822
GO:0006661	phosphatidylinositol biosynthetic process	8/345	131/18723	0.00298082	0.0191611	0.013296	HTR2A/INPP4B/INPP5D/PDGFB/PIK3CD/PIK3CG/SYNJ2/TTC7A	8	2.52566	3.31417
GO:0045089	positive regulation of innate immune response	8/345	131/18723	0.00298082	0.0191611	0.013296	EREG/HAVCR2/LYN/MMP12/SPI1/SYK/TYROBP/WNT5A	8	2.52566	3.31417
GO:0043552	positive regulation of phosphatidylinositol 3-kinase activity	4/345	33/18723	0.00304029	0.0194334	0.013485	FGR/LYN/PDGFB/VAV3	4	2.51708	6.57813
GO:0045920	negative regulation of exocytosis	4/345	33/18723	0.00304029	0.0194334	0.013485	FCGR2B/NCKAP1L/SPI1/STXBP6	4	2.51708	6.57813
GO:0110110	positive regulation of animal organ morphogenesis	4/345	33/18723	0.00304029	0.0194334	0.013485	BMP4/ROBO2/WNT2/WNT5A	4	2.51708	6.57813
GO:0003205	cardiac chamber development	9/345	161/18723	0.00304207	0.0194334	0.013485	BMP4/NRG1/NRP1/PRDM1/ROBO2/SLIT3/TNNI1/WNT2/WNT5A	9	2.51683	3.0337
GO:0006968	cellular defense response	5/345	54/18723	0.0031155	0.0198522	0.0137756	C5AR1/CCR5/CLEC5A/NCF1/TYROBP	5	2.50647	5.02496
GO:0010632	regulation of epithelial cell migration	13/345	292/18723	0.00311975	0.0198522	0.0137756	ADAMTS9/ANGPT2/BMP4/HBEGF/MMP9/NRP1/PDGFB/PIK3CD/PIK3CG/PLK2/PTGS2/THBS1/WNT5A	13	2.50588	2.41611
GO:0031348	negative regulation of defense response	12/345	258/18723	0.00312719	0.0198522	0.0137756	ALOX5/FCGR2B/FGR/HAVCR2/LYN/MEFV/MMP12/PLK2/PTGER4/PTPRC/SYK/TNFAIP8L2	12	2.50485	2.52417
GO:0045165	cell fate commitment	12/345	258/18723	0.00312719	0.0198522	0.0137756	BCL11B/BMP4/IL6/IL6R/NRG1/NRP1/PDPN/PRDM1/SATB2/TNFSF18/WNT2/WNT5A	12	2.50485	2.52417
GO:0032963	collagen metabolic process	7/345	104/18723	0.00313177	0.0198522	0.0137756	BMP4/CTSS/IL6/MMP1/MMP12/MMP3/MMP9	7	2.50421	3.65276
GO:0050769	positive regulation of neurogenesis	11/345	225/18723	0.00314624	0.0199133	0.013818	CRABP2/IL1B/IL6/LIF/LYN/NGF/NRP1/NTN1/ROBO2/TLR2/WNT2	11	2.50221	2.65318
GO:0045927	positive regulation of growth	12/345	259/18723	0.00322637	0.0203891	0.0141481	CAPN3/CRABP2/HBEGF/MFSD2A/NEDD4L/NGF/NRP1/NTN1/RNF157/S100A8/S100A9/WNT2	12	2.49129	2.51442
GO:1901654	response to ketone	10/345	194/18723	0.00328572	0.0207323	0.0143863	AHR/CYBB/PTAFR/PTGER4/PTGFR/SLIT3/SPP1/THBS1/TLR2/TNFSF4	10	2.48337	2.7974
GO:0032231	regulation of actin filament bundle assembly	7/345	105/18723	0.00330372	0.0208139	0.014443	CGNL1/MTSS1/NRP1/PHLDB2/PTGER4/SHANK1/WAS	7	2.481	3.61797
GO:0001755	neural crest cell migration	5/345	55/18723	0.00337626	0.0211065	0.0146459	BMP4/EDNRB/NRP1/SEMA3D/SEMA3E	5	2.47156	4.9336
GO:0003179	heart valve morphogenesis	5/345	55/18723	0.00337626	0.0211065	0.0146459	ADAMTS9/BMP4/ROBO2/SLIT3/TIE1	5	2.47156	4.9336
GO:1905517	macrophage migration	5/345	55/18723	0.00337626	0.0211065	0.0146459	C5AR1/CSF1R/EDNRB/THBS1/TNFSF18	5	2.47156	4.9336
GO:0031128	developmental induction	4/345	34/18723	0.00339632	0.0211065	0.0146459	BMP4/ROBO2/WNT2/WNT5A	4	2.46899	6.38465
GO:0032743	positive regulation of interleukin-2 production	4/345	34/18723	0.00339632	0.0211065	0.0146459	CD86/IL1B/PRKCQ/PTPRC	4	2.46899	6.38465
GO:0044319	wound healing, spreading of cells	4/345	34/18723	0.00339632	0.0211065	0.0146459	HBEGF/MMP12/PDPN/PHLDB2	4	2.46899	6.38465
GO:0055094	response to lipoprotein particle	4/345	34/18723	0.00339632	0.0211065	0.0146459	CD68/FCER1G/ITGB2/SYK	4	2.46899	6.38465
GO:0070232	regulation of T cell apoptotic process	4/345	34/18723	0.00339632	0.0211065	0.0146459	BMP4/DOCK8/PRKCQ/WNT5A	4	2.46899	6.38465
GO:0090505	epiboly involved in wound healing	4/345	34/18723	0.00339632	0.0211065	0.0146459	HBEGF/MMP12/PDPN/PHLDB2	4	2.46899	6.38465
GO:0030073	insulin secretion	10/345	195/18723	0.00340828	0.021117	0.0146532	ABCG1/ALOX5/CNR1/EFNA5/IL1B/IL1RN/IL6/MYRIP/SYBU/UCP2	10	2.46746	2.78305
GO:0070302	regulation of stress-activated protein kinase signaling cascade	10/345	195/18723	0.00340828	0.021117	0.0146532	BMP4/F2RL1/FCGR2B/IL1B/LYN/NCF1/RELL1/SPI1/WNT5A/XDH	10	2.46746	2.78305
GO:0032147	activation of protein kinase activity	8/345	134/18723	0.00342495	0.0211884	0.0147028	CD86/EFNA5/IL6R/NCKAP1L/NRG1/PDGFB/SLC11A1/WNT5A	8	2.46535	3.23997
GO:0007351	tripartite regional subdivision	3/345	17/18723	0.00348121	0.0214718	0.0148995	HOXD8/PCSK6/WNT5A	3	2.45827	9.57698
GO:0008595	anterior/posterior axis specification, embryo	3/345	17/18723	0.00348121	0.0214718	0.0148995	HOXD8/PCSK6/WNT5A	3	2.45827	9.57698
GO:0019216	regulation of lipid metabolic process	14/345	331/18723	0.0034877	0.0214796	0.0149049	ABCG1/ADGRF5/BCL11B/CNR1/EGR1/FGR/HTR2A/IL1B/LYN/MFSD2A/PDGFB/PIK3CG/PTGS2/VAV3	14	2.45746	2.29539
GO:0009615	response to virus	15/345	367/18723	0.00350034	0.0215253	0.0149365	CYP1A1/DCLK1/F2RL1/FGR/IL6/ITGB8/MMP12/MX2/PTPRC/RNASE2/TLR2/TLR7/TNFSF4/TRIM52/WDFY4	15	2.45589	2.2181
GO:0001763	morphogenesis of a branching structure	10/345	196/18723	0.00353446	0.0217026	0.0150596	BMP4/HHIP/LEF1/NRP1/PRDM1/SEMA3E/ST14/TIE1/WNT2/WNT5A	10	2.45168	2.76886
GO:0050796	regulation of insulin secretion	9/345	165/18723	0.00358029	0.0219513	0.0152322	ABCG1/ALOX5/CNR1/EFNA5/IL1B/IL6/MYRIP/SYBU/UCP2	9	2.44608	2.96016
GO:0048145	regulation of fibroblast proliferation	6/345	80/18723	0.00358702	0.0219598	0.0152381	CDC6/EREG/PDGFB/PDGFD/WNT2/WNT5A	6	2.44527	4.07022
GO:0001912	positive regulation of leukocyte mediated cytotoxicity	5/345	56/18723	0.00365236	0.0223266	0.0154926	F2RL1/ITGAM/PTPRC/SPI1/TYROBP	5	2.43743	4.8455
GO:0010952	positive regulation of peptidase activity	10/345	197/18723	0.00366431	0.0223664	0.0155202	ATP2A3/LAPTM5/LYN/MEFV/PERP/PICALM/S100A8/S100A9/SYK/XDH	10	2.43601	2.7548
GO:0010720	positive regulation of cell development	13/345	298/18723	0.00370618	0.0225885	0.0156743	BMP4/CRABP2/IL1B/IL6/LIF/LYN/NGF/NRP1/NTN1/ROBO2/TLR2/TYROBP/WNT2	13	2.43107	2.36746
GO:0043112	receptor metabolic process	9/345	166/18723	0.00372586	0.0226749	0.0157343	APELA/CXCL8/FCER1G/ITGB2/LAPTM5/NRG1/PICALM/RSPO1/SYK	9	2.42877	2.94233
GO:0001893	maternal placenta development	4/345	35/18723	0.00377969	0.0227667	0.015798	LIF/PRDM1/PTGS2/SPP1	4	2.42254	6.20224
GO:0032232	negative regulation of actin filament bundle assembly	4/345	35/18723	0.00377969	0.0227667	0.015798	CGNL1/PHLDB2/SHANK1/WAS	4	2.42254	6.20224
GO:0032814	regulation of natural killer cell activation	4/345	35/18723	0.00377969	0.0227667	0.015798	FGR/HAVCR2/PRDM1/TYROBP	4	2.42254	6.20224
GO:0034331	cell junction maintenance	4/345	35/18723	0.00377969	0.0227667	0.015798	BSN/CSF1R/F2RL1/MTSS1	4	2.42254	6.20224
GO:0035633	maintenance of blood-brain barrier	4/345	35/18723	0.00377969	0.0227667	0.015798	IL6/MFSD2A/PECAM1/PTGS2	4	2.42254	6.20224
GO:0046640	regulation of alpha-beta T cell proliferation	4/345	35/18723	0.00377969	0.0227667	0.015798	CD55/PTPRC/SYK/TNFSF4	4	2.42254	6.20224
GO:0090504	epiboly	4/345	35/18723	0.00377969	0.0227667	0.015798	HBEGF/MMP12/PDPN/PHLDB2	4	2.42254	6.20224
GO:0016049	cell growth	18/345	482/18723	0.00379335	0.022814	0.0158308	CRABP2/DCLK1/HBEGF/MFSD2A/NEDD4L/NGF/NRP1/NTN1/PAPPA2/PRKCQ/RNF157/S100A8/S100A9/SEMA3D/SEMA3E/SLIT3/SPP1/WNT5A	18	2.42098	2.02666
GO:0014032	neural crest cell development	6/345	81/18723	0.00381528	0.022814	0.0158308	BMP4/EDNRB/NRG1/NRP1/SEMA3D/SEMA3E	6	2.41847	4.01997
GO:0048144	fibroblast proliferation	6/345	81/18723	0.00381528	0.022814	0.0158308	CDC6/EREG/PDGFB/PDGFD/WNT2/WNT5A	6	2.41847	4.01997
GO:0048708	astrocyte differentiation	6/345	81/18723	0.00381528	0.022814	0.0158308	C1QA/C5AR1/IL6/LIF/S100A8/S100A9	6	2.41847	4.01997
GO:2000243	positive regulation of reproductive process	6/345	81/18723	0.00381528	0.022814	0.0158308	APELA/EDNRB/PTAFR/RAD51AP1/RETN/WNT5A	6	2.41847	4.01997
GO:1903034	regulation of response to wounding	9/345	167/18723	0.00387604	0.0231437	0.0160596	ALOX5/F2RL1/HBEGF/HPSE/PDGFB/PHLDB2/SCARF1/SPP1/THBS1	9	2.41161	2.92471
GO:0010977	negative regulation of neuron projection development	8/345	137/18723	0.00391878	0.023365	0.0162132	EFNB2/LRP4/NRP1/NTN1/SEMA3D/SEMA3E/SPP1/WNT5A	8	2.40685	3.16903
GO:0002011	morphogenesis of an epithelial sheet	5/345	57/18723	0.00394428	0.0234152	0.016248	HBEGF/MMP12/PDPN/PHLDB2/WNT5A	5	2.40403	4.76049
GO:0051785	positive regulation of nuclear division	5/345	57/18723	0.00394428	0.0234152	0.016248	EREG/IL1B/PDGFB/RAD51AP1/WNT5A	5	2.40403	4.76049
GO:0061756	leukocyte adhesion to vascular endothelial cell	5/345	57/18723	0.00394428	0.0234152	0.016248	ALOX5/IL6/ITGB2/PTAFR/SELPLG	5	2.40403	4.76049
GO:0010594	regulation of endothelial cell migration	11/345	232/18723	0.00396688	0.0235155	0.0163176	ADAMTS9/ANGPT2/BMP4/NRP1/PDGFB/PIK3CD/PIK3CG/PLK2/PTGS2/THBS1/WNT5A	11	2.40155	2.57313
GO:0002833	positive regulation of response to biotic stimulus	9/345	168/18723	0.00403091	0.0237942	0.016511	EREG/F2RL1/HAVCR2/LYN/MMP12/SPI1/SYK/TYROBP/WNT5A	9	2.3946	2.9073
GO:0099173	postsynapse organization	9/345	168/18723	0.00403091	0.0237942	0.016511	ABI3/FCGR2B/IL1RAP/LRP4/NRP1/SHANK1/SIPA1L1/SRGN/WNT5A	9	2.3946	2.9073
GO:0042063	gliogenesis	13/345	301/18723	0.00403126	0.0237942	0.016511	C1QA/C5AR1/IL1B/IL6/KLF15/LEF1/LIF/LYN/NRG1/NRROS/S100A8/S100A9/TLR2	13	2.39456	2.34387
GO:0002312	B cell activation involved in immune response	6/345	82/18723	0.00405412	0.0238608	0.0165572	EXO1/FCGR2B/IL6/PTPRC/SPI1/TNFSF4	6	2.3921	3.97094
GO:0046889	positive regulation of lipid biosynthetic process	6/345	82/18723	0.00405412	0.0238608	0.0165572	ABCG1/ADGRF5/HTR2A/IL1B/MFSD2A/PTGS2	6	2.3921	3.97094
GO:0002791	regulation of peptide secretion	10/345	200/18723	0.0040767	0.0238782	0.0165693	ABCG1/ALOX5/CNR1/EFNA5/IL1B/IL6/MYRIP/S100A8/SYBU/UCP2	10	2.38969	2.71348
GO:0002223	stimulatory C-type lectin receptor signaling pathway	3/345	18/18723	0.00412094	0.0238782	0.0165693	LYN/SYK/TYROBP	3	2.385	9.04493
GO:0002295	T-helper cell lineage commitment	3/345	18/18723	0.00412094	0.0238782	0.0165693	IL6/IL6R/TNFSF18	3	2.385	9.04493
GO:0002544	chronic inflammatory response	3/345	18/18723	0.00412094	0.0238782	0.0165693	S100A8/S100A9/THBS1	3	2.385	9.04493
GO:0032634	interleukin-5 production	3/345	18/18723	0.00412094	0.0238782	0.0165693	IL1RAP/IL1RL1/LEF1	3	2.385	9.04493
GO:0032674	regulation of interleukin-5 production	3/345	18/18723	0.00412094	0.0238782	0.0165693	IL1RAP/IL1RL1/LEF1	3	2.385	9.04493
GO:0035743	CD4-positive, alpha-beta T cell cytokine production	3/345	18/18723	0.00412094	0.0238782	0.0165693	IL18R1/IL1B/IL6	3	2.385	9.04493
GO:0071071	regulation of phospholipid biosynthetic process	3/345	18/18723	0.00412094	0.0238782	0.0165693	ADGRF5/HTR2A/PDGFB	3	2.385	9.04493
GO:0150078	positive regulation of neuroinflammatory response	3/345	18/18723	0.00412094	0.0238782	0.0165693	CTSC/IL1B/IL6	3	2.385	9.04493
GO:1990840	response to lectin	3/345	18/18723	0.00412094	0.0238782	0.0165693	LYN/SYK/TYROBP	3	2.385	9.04493
GO:1990858	cellular response to lectin	3/345	18/18723	0.00412094	0.0238782	0.0165693	LYN/SYK/TYROBP	3	2.385	9.04493
GO:0002504	antigen processing and presentation of peptide or polysaccharide antigen via MHC class II	4/345	36/18723	0.00419134	0.0242179	0.016805	CTSS/FCER1G/FCGR2B/THBS1	4	2.37765	6.02995
GO:0002691	regulation of cellular extravasation	4/345	36/18723	0.00419134	0.0242179	0.016805	PDGFD/PLVAP/PTAFR/PTGER4	4	2.37765	6.02995
GO:0009952	anterior/posterior pattern specification	10/345	201/18723	0.00422203	0.024361	0.0169043	AXIN2/BMP4/HOXD3/HOXD8/HOXD9/LEF1/NKD1/PCSK6/WNT2/WNT5A	10	2.37448	2.69998
GO:0050708	regulation of protein secretion	12/345	268/18723	0.00423864	0.0244001	0.0169314	ABCG1/ALOX5/CNR1/EFNA5/F2RL1/IL1B/IL6/MYRIP/SYBU/TLR2/TTN/UCP2	12	2.37277	2.42998
GO:0002763	positive regulation of myeloid leukocyte differentiation	5/345	58/18723	0.00425251	0.0244001	0.0169314	EVI2B/LEF1/LIF/OCSTAMP/TYROBP	5	2.37135	4.67841
GO:0010574	regulation of vascular endothelial growth factor production	5/345	58/18723	0.00425251	0.0244001	0.0169314	C5AR1/HPSE/IL1B/IL6/PTGS2	5	2.37135	4.67841
GO:0032481	positive regulation of type I interferon production	5/345	58/18723	0.00425251	0.0244001	0.0169314	CD14/MMP12/SYK/TLR2/TLR7	5	2.37135	4.67841
GO:0051222	positive regulation of protein transport	13/345	303/18723	0.00426051	0.0244119	0.0169396	ABCG1/F2RL1/IL1B/ITGAM/ITGB2/MYRIP/PRR5L/PTGS2/RAC2/SYBU/TLR2/TTN/ZIC1	13	2.37054	2.3284
GO:0150063	visual system development	15/345	375/18723	0.00426932	0.0244205	0.0169456	BCAR3/BCL11B/BMP4/C1QA/CYP1A1/ITGAM/KERA/MAB21L2/MFSD2A/NKD1/NRP1/PRDM1/SLITRK6/WNT2/WNT5A	15	2.36964	2.17078
GO:0014812	muscle cell migration	7/345	110/18723	0.00427388	0.0244205	0.0169456	AIF1/DOCK4/MEGF10/NRP1/PDGFB/PDGFD/THBS4	7	2.36918	3.45352
GO:0090087	regulation of peptide transport	10/345	202/18723	0.00437142	0.0249431	0.0173082	ABCG1/ALOX5/CNR1/EFNA5/IL1B/IL6/MYRIP/S100A8/SYBU/UCP2	10	2.35938	2.68661
GO:0090068	positive regulation of cell cycle process	11/345	236/18723	0.00450746	0.0256705	0.0178129	AIF1/ATAD5/AURKC/CDC6/CYP1A1/E2F7/EREG/IL1B/PDGFB/RAD51AP1/WNT5A	11	2.34607	2.52951
GO:0003012	muscle system process	17/345	452/18723	0.00451136	0.0256705	0.0178129	ACTA1/AIF1/BDKRB2/CHRNG/DOCK4/EDNRB/HTR2A/IL1B/KCNJ5/KLF15/NEDD4L/PIK3CG/PTAFR/PTGS2/TNNI1/TRDN/TTN	17	2.34569	2.04111
GO:0051048	negative regulation of secretion	9/345	171/18723	0.00452473	0.025711	0.0178411	CNR1/FCGR2B/IL1B/LIF/NCKAP1L/NRG1/SPI1/STXBP6/UCP2	9	2.34441	2.85629
GO:0003176	aortic valve development	4/345	37/18723	0.00463222	0.0262492	0.0182146	BMP4/ROBO2/SLIT3/TIE1	4	2.33421	5.86698
GO:0090218	positive regulation of lipid kinase activity	4/345	37/18723	0.00463222	0.0262492	0.0182146	FGR/LYN/PDGFB/VAV3	4	2.33421	5.86698
GO:0002221	pattern recognition receptor signaling pathway	9/345	172/18723	0.00469941	0.0265568	0.018428	BTK/CD14/CTSS/F2RL1/HAVCR2/LYN/PIK3AP1/TLR2/TLR7	9	2.32796	2.83969
GO:1990138	neuron projection extension	9/345	172/18723	0.00469941	0.0265568	0.018428	DCLK1/NEDD4L/NRP1/NTN1/RNF157/SEMA3D/SEMA3E/SLIT3/WNT5A	9	2.32796	2.83969
GO:0048872	homeostasis of number of cells	12/345	272/18723	0.00476354	0.0268556	0.0186353	ADGRF5/BMP4/GCNT4/IKZF1/IL6/INPP5D/LYN/MAFB/NCKAP1L/PIK3CD/PTBP3/SPI1	12	2.32207	2.39425
GO:0002281	macrophage activation involved in immune response	3/345	19/18723	0.00482747	0.0268556	0.0186353	HAVCR2/SYK/TYROBP	3	2.31628	8.56888
GO:0002523	leukocyte migration involved in inflammatory response	3/345	19/18723	0.00482747	0.0268556	0.0186353	ALOX5/S100A8/S100A9	3	2.31628	8.56888
GO:0032026	response to magnesium ion	3/345	19/18723	0.00482747	0.0268556	0.0186353	CD14/CNGA3/THBS1	3	2.31628	8.56888
GO:0032616	interleukin-13 production	3/345	19/18723	0.00482747	0.0268556	0.0186353	IL1RAP/LEF1/TNFSF4	3	2.31628	8.56888
GO:0032656	regulation of interleukin-13 production	3/345	19/18723	0.00482747	0.0268556	0.0186353	IL1RAP/LEF1/TNFSF4	3	2.31628	8.56888
GO:0035313	wound healing, spreading of epidermal cells	3/345	19/18723	0.00482747	0.0268556	0.0186353	HBEGF/MMP12/PHLDB2	3	2.31628	8.56888
GO:0043031	negative regulation of macrophage activation	3/345	19/18723	0.00482747	0.0268556	0.0186353	ADGRF5/FCGR2B/PTPRC	3	2.31628	8.56888
GO:0043652	engulfment of apoptotic cell	3/345	19/18723	0.00482747	0.0268556	0.0186353	MEGF10/RAC2/THBS1	3	2.31628	8.56888
GO:0070233	negative regulation of T cell apoptotic process	3/345	19/18723	0.00482747	0.0268556	0.0186353	BMP4/DOCK8/PRKCQ	3	2.31628	8.56888
GO:1903978	regulation of microglial cell activation	3/345	19/18723	0.00482747	0.0268556	0.0186353	CTSC/IL6/PTPRC	3	2.31628	8.56888
GO:0001656	metanephros development	6/345	85/18723	0.00483714	0.0268556	0.0186353	BMP4/EGR1/IRX1/LIF/PDGFB/ROBO2	6	2.31541	3.83079
GO:0042509	regulation of tyrosine phosphorylation of STAT protein	6/345	85/18723	0.00483714	0.0268556	0.0186353	CSF1R/IL6/IL6R/LIF/LYN/TNFSF18	6	2.31541	3.83079
GO:0007009	plasma membrane organization	8/345	142/18723	0.00486198	0.0269571	0.0187058	ATP10A/ATP8B1/BAIAP2L1/BIN2/MTSS1/PTPRC/S100A9/TIE1	8	2.31319	3.05744
GO:0051965	positive regulation of synapse assembly	5/345	60/18723	0.00491987	0.0272048	0.0188776	ADGRL2/FLRT2/IL1RAP/SLITRK6/THBS2	5	2.30805	4.52246
GO:0055008	cardiac muscle tissue morphogenesis	5/345	60/18723	0.00491987	0.0272048	0.0188776	NRG1/TNNI1/TTN/WNT2/WNT5A	5	2.30805	4.52246
GO:0048880	sensory system development	15/345	381/18723	0.00493223	0.0272314	0.0188961	BCAR3/BCL11B/BMP4/C1QA/CYP1A1/ITGAM/KERA/MAB21L2/MFSD2A/NKD1/NRP1/PRDM1/SLITRK6/WNT2/WNT5A	15	2.30696	2.1366
GO:0051403	stress-activated MAPK cascade	11/345	239/18723	0.00495008	0.0272314	0.0188961	BMP4/F2RL1/FCGR2B/IL1B/NCF1/PTGER4/RELL1/SPI1/TLR7/WNT5A/XDH	11	2.30539	2.49776
GO:0002708	positive regulation of lymphocyte mediated immunity	7/345	113/18723	0.00495116	0.0272314	0.0188961	BTK/CD55/IL18R1/IL1B/IL6/PTPRC/TNFSF4	7	2.30529	3.36183
GO:0031623	receptor internalization	7/345	113/18723	0.00495116	0.0272314	0.0188961	APELA/CXCL8/FCER1G/ITGB2/PICALM/RSPO1/SYK	7	2.30529	3.36183
GO:0001659	temperature homeostasis	9/345	174/18723	0.00506446	0.0278174	0.0193027	CNR1/EDNRB/EGR1/HTR2A/IL18R1/IL1B/PTGS2/SYK/UCP2	9	2.29547	2.80705
GO:0000578	embryonic axis specification	4/345	38/18723	0.00510325	0.0278445	0.0193215	HOXD8/PCSK6/STIL/WNT5A	4	2.29215	5.71259
GO:0002478	antigen processing and presentation of exogenous peptide antigen	4/345	38/18723	0.00510325	0.0278445	0.0193215	CLEC4A/CTSS/FCER1G/FCGR2B	4	2.29215	5.71259
GO:0046633	alpha-beta T cell proliferation	4/345	38/18723	0.00510325	0.0278445	0.0193215	CD55/PTPRC/SYK/TNFSF4	4	2.29215	5.71259
GO:0072538	T-helper 17 type immune response	4/345	38/18723	0.00510325	0.0278445	0.0193215	IL6/IL6R/PRKCQ/TNFSF18	4	2.29215	5.71259
GO:1903725	regulation of phospholipid metabolic process	4/345	38/18723	0.00510325	0.0278445	0.0193215	ADGRF5/HTR2A/MFSD2A/PDGFB	4	2.29215	5.71259
GO:0014031	mesenchymal cell development	6/345	86/18723	0.00512127	0.0278689	0.0193385	BMP4/EDNRB/NRG1/NRP1/SEMA3D/SEMA3E	6	2.29062	3.78625
GO:0034103	regulation of tissue remodeling	6/345	86/18723	0.00512127	0.0278689	0.0193385	CSF1R/IL6/INPP5D/SPP1/SYK/THBS4	6	2.29062	3.78625
GO:0006644	phospholipid metabolic process	15/345	383/18723	0.00517093	0.028102	0.0195002	ADGRF5/CSF1R/HTR2A/INPP4B/INPP5D/MFSD2A/OC90/PDGFB/PIK3CD/PIK3CG/PLA2G4A/PLCB2/PLPPR2/SYNJ2/TTC7A	15	2.28643	2.12544
GO:0048771	tissue remodeling	9/345	175/18723	0.00525505	0.0285215	0.0197913	CSF1R/IL6/INPP5D/LIF/RAC2/SPP1/SYK/THBS4/TIE1	9	2.27942	2.79101
GO:0006936	muscle contraction	14/345	347/18723	0.00526912	0.0285306	0.0197976	ACTA1/BDKRB2/CHRNG/DOCK4/EDNRB/HTR2A/KCNJ5/NEDD4L/PIK3CG/PTAFR/PTGS2/TNNI1/TRDN/TTN	14	2.27826	2.18955
GO:0034113	heterotypic cell-cell adhesion	5/345	61/18723	0.00527996	0.0285306	0.0197976	IL1B/IL1RN/ITGB2/PERP/PTPRC	5	2.27737	4.44833
GO:0043954	cellular component maintenance	5/345	61/18723	0.00527996	0.0285306	0.0197976	BSN/CSF1R/F2RL1/FCGR2B/MTSS1	5	2.27737	4.44833
GO:0033135	regulation of peptidyl-serine phosphorylation	8/345	144/18723	0.00528448	0.0285306	0.0197976	BCAR3/BDKRB2/CNKSR3/IL6/LIF/NGF/PTGS2/WNT5A	8	2.277	3.01498
GO:0002790	peptide secretion	11/345	242/18723	0.00542647	0.0292588	0.0203029	ABCG1/ALOX5/CNR1/EFNA5/IL1B/IL1RN/IL6/MYRIP/S100A8/SYBU/UCP2	11	2.26548	2.4668
GO:0051209	release of sequestered calcium ion into cytosol	7/345	115/18723	0.00544555	0.0293233	0.0203476	CAPN3/CCR5/HTR2A/LYN/PTPN6/PTPRC/TRDN	7	2.26396	3.30336
GO:0043281	regulation of cysteine-type endopeptidase activity involved in apoptotic process	10/345	209/18723	0.00553743	0.0297791	0.0206639	ATP2A3/DPEP1/LAPTM5/MMP9/PTGS2/S100A8/S100A9/SYK/THBS1/XDH	10	2.25669	2.59663
GO:0045063	T-helper 1 cell differentiation	3/345	20/18723	0.00560269	0.0299733	0.0207987	IL18R1/LEF1/TNFSF4	3	2.2516	8.14043
GO:0048670	regulation of collateral sprouting	3/345	20/18723	0.00560269	0.0299733	0.0207987	CRABP2/NGF/SPP1	3	2.2516	8.14043
GO:0060252	positive regulation of glial cell proliferation	3/345	20/18723	0.00560269	0.0299733	0.0207987	IL1B/IL6/LYN	3	2.2516	8.14043
GO:0071379	cellular response to prostaglandin stimulus	3/345	20/18723	0.00560269	0.0299733	0.0207987	PTGER4/PTGFR/TNFSF4	3	2.2516	8.14043
GO:0032731	positive regulation of interleukin-1 beta production	5/345	62/18723	0.0056583	0.0301923	0.0209507	EGR1/F2RL1/IL6/TYROBP/WNT5A	5	2.24731	4.37658
GO:0048002	antigen processing and presentation of peptide antigen	5/345	62/18723	0.0056583	0.0301923	0.0209507	CLEC4A/CTSS/FCER1G/FCGR2B/SLC11A1	5	2.24731	4.37658
GO:0051283	negative regulation of sequestering of calcium ion	7/345	116/18723	0.00570619	0.0304084	0.0211006	CAPN3/CCR5/HTR2A/LYN/PTPN6/PTPRC/TRDN	7	2.24365	3.27489
GO:0007260	tyrosine phosphorylation of STAT protein	6/345	88/18723	0.00572599	0.0304744	0.0211464	CSF1R/IL6/IL6R/LIF/LYN/TNFSF18	6	2.24215	3.7002
GO:0043542	endothelial cell migration	12/345	279/18723	0.00580621	0.0308614	0.021415	ADAMTS9/ANGPT2/BMP4/EFNB2/NRP1/PDGFB/PIK3CD/PIK3CG/PLK2/PTGS2/THBS1/WNT5A	12	2.23611	2.33417
GO:0030100	regulation of endocytosis	10/345	211/18723	0.00591164	0.0313408	0.0217477	APELA/CD14/F2RL1/NCKAP1L/NEDD4L/PICALM/RSPO1/SCAMP5/SYK/WNT5A	10	2.22829	2.57202
GO:0046474	glycerophospholipid biosynthetic process	10/345	211/18723	0.00591164	0.0313408	0.0217477	HTR2A/INPP4B/INPP5D/MFSD2A/PDGFB/PIK3CD/PIK3CG/PLA2G4A/SYNJ2/TTC7A	10	2.22829	2.57202
GO:1903531	negative regulation of secretion by cell	8/345	147/18723	0.00597014	0.0316008	0.0219281	CNR1/FCGR2B/IL1B/LIF/NCKAP1L/SPI1/STXBP6/UCP2	8	2.22402	2.95345
GO:0072676	lymphocyte migration	7/345	117/18723	0.00597605	0.0316008	0.0219281	AIF1/CH25H/DOCK8/ITGAL/PIK3CD/PIK3CG/WNT5A	7	2.22359	3.2469
GO:0050854	regulation of antigen receptor-mediated signaling pathway	5/345	63/18723	0.00605536	0.0319792	0.0221906	FCGR2B/LAPTM5/LYN/PTPN6/PTPRC	5	2.21786	4.30711
GO:0051656	establishment of organelle localization	15/345	390/18723	0.0060812	0.0320744	0.0222567	BTK/FGR/GPR143/LAT2/LYN/MILR1/MYO1F/NTN1/PICALM/PIK3CD/PIK3CG/RAC2/SYBU/SYK/SYNE3	15	2.21601	2.08729
GO:0045740	positive regulation of DNA replication	4/345	40/18723	0.00613929	0.0322568	0.0223832	ATAD5/BCAR3/E2F7/EREG	4	2.21188	5.42696
GO:0060412	ventricular septum morphogenesis	4/345	40/18723	0.00613929	0.0322568	0.0223832	BMP4/ROBO2/SLIT3/WNT5A	4	2.21188	5.42696
GO:1904994	regulation of leukocyte adhesion to vascular endothelial cell	4/345	40/18723	0.00613929	0.0322568	0.0223832	ALOX5/IL6/ITGB2/PTAFR	4	2.21188	5.42696
GO:2001056	positive regulation of cysteine-type endopeptidase activity	8/345	148/18723	0.00621309	0.0326029	0.0226234	ATP2A3/LAPTM5/MEFV/PERP/S100A8/S100A9/SYK/XDH	8	2.20669	2.93349
GO:0051282	regulation of sequestering of calcium ion	7/345	118/18723	0.00625533	0.0327827	0.0227482	CAPN3/CCR5/HTR2A/LYN/PTPN6/PTPRC/TRDN	7	2.20375	3.21938
GO:0043409	negative regulation of MAPK cascade	9/345	180/18723	0.00629277	0.032937	0.0228552	BMP4/CNKSR3/DUSP6/F2RL1/IL1B/LIF/LYN/PTPN6/PTPRC	9	2.20116	2.71348
GO:0042475	odontogenesis of dentin-containing tooth	6/345	90/18723	0.00638125	0.0332731	0.0230885	BCL11B/BMP4/FAM20A/LEF1/LRP4/PERP	6	2.19509	3.61797
GO:0046849	bone remodeling	6/345	90/18723	0.00638125	0.0332731	0.0230885	CSF1R/IL6/INPP5D/RAC2/SPP1/SYK	6	2.19509	3.61797
GO:0099175	regulation of postsynapse organization	6/345	90/18723	0.00638125	0.0332731	0.0230885	ABI3/FCGR2B/IL1RAP/SIPA1L1/SRGN/WNT5A	6	2.19509	3.61797
GO:0032303	regulation of icosanoid secretion	3/345	21/18723	0.00644829	0.0334953	0.0232426	IL1B/PLA2G4A/SYK	3	2.19056	7.7528
GO:0043373	CD4-positive, alpha-beta T cell lineage commitment	3/345	21/18723	0.00644829	0.0334953	0.0232426	IL6/IL6R/TNFSF18	3	2.19056	7.7528
GO:0045056	transcytosis	3/345	21/18723	0.00644829	0.0334953	0.0232426	MFSD2A/PICALM/PTAFR	3	2.19056	7.7528
GO:0046854	phosphatidylinositol phosphate biosynthetic process	5/345	64/18723	0.00647162	0.0335741	0.0232973	INPP4B/PIK3CD/PIK3CG/SYNJ2/TTC7A	5	2.18899	4.23981
GO:1901214	regulation of neuron death	13/345	319/18723	0.00649857	0.0336029	0.0233173	C1QA/C5AR1/EFNB2/EGR1/FCGR2B/ITGAM/ITGB2/NGF/NRP1/PICALM/REL/TYROBP/WNT5A	13	2.18718	2.21161
GO:1904951	positive regulation of establishment of protein localization	13/345	319/18723	0.00649857	0.0336029	0.0233173	ABCG1/F2RL1/IL1B/ITGAM/ITGB2/MYRIP/PRR5L/PTGS2/RAC2/SYBU/TLR2/TTN/ZIC1	13	2.18718	2.21161
GO:0051651	maintenance of location in cell	10/345	214/18723	0.00650962	0.0336029	0.0233173	CAPN3/CCR5/HTR2A/LYN/PTPN6/PTPRC/S100A8/S100A9/SRGN/TRDN	10	2.18644	2.53596
GO:0008361	regulation of cell size	9/345	181/18723	0.00651801	0.0336029	0.0233173	CRABP2/NGF/NRP1/NTN1/SEMA3D/SEMA3E/SPP1/VAV3/WNT5A	9	2.18588	2.69849
GO:1905952	regulation of lipid localization	9/345	181/18723	0.00651801	0.0336029	0.0233173	ABCG1/IL1B/IL6/MSR1/PLA2G4A/RETN/SPP1/SYK/THBS1	9	2.18588	2.69849
GO:0001953	negative regulation of cell-matrix adhesion	4/345	41/18723	0.00670603	0.034351	0.0238365	MMP12/PHLDB2/SEMA3E/THBS1	4	2.17353	5.29459
GO:0032735	positive regulation of interleukin-12 production	4/345	41/18723	0.00670603	0.034351	0.0238365	LAPTM5/SYK/TLR2/TNFSF4	4	2.17353	5.29459
GO:0071634	regulation of transforming growth factor beta production	4/345	41/18723	0.00670603	0.034351	0.0238365	ITGB8/PTGS2/THBS1/TYROBP	4	2.17353	5.29459
GO:1905314	semi-lunar valve development	4/345	41/18723	0.00670603	0.034351	0.0238365	BMP4/ROBO2/SLIT3/TIE1	4	2.17353	5.29459
GO:1905521	regulation of macrophage migration	4/345	41/18723	0.00670603	0.034351	0.0238365	C5AR1/CSF1R/THBS1/TNFSF18	4	2.17353	5.29459
GO:0010631	epithelial cell migration	14/345	357/18723	0.00671323	0.034351	0.0238365	ADAMTS9/ANGPT2/BMP4/EFNB2/HBEGF/MMP9/NRP1/PDGFB/PIK3CD/PIK3CG/PLK2/PTGS2/THBS1/WNT5A	14	2.17307	2.12822
GO:0014033	neural crest cell differentiation	6/345	91/18723	0.00672856	0.0343867	0.0238612	BMP4/EDNRB/NRG1/NRP1/SEMA3D/SEMA3E	6	2.17208	3.57821
GO:0061138	morphogenesis of a branching epithelium	9/345	182/18723	0.00674939	0.0344504	0.0239054	BMP4/HHIP/LEF1/NRP1/SEMA3E/ST14/TIE1/WNT2/WNT5A	9	2.17074	2.68366
GO:0048675	axon extension	7/345	120/18723	0.00684294	0.0348846	0.0242067	DCLK1/NRP1/NTN1/SEMA3D/SEMA3E/SLIT3/WNT5A	7	2.16476	3.16572
GO:0048645	animal organ formation	5/345	65/18723	0.00690754	0.0351703	0.024405	AXIN2/BMP4/ROBO2/WNT2/WNT5A	5	2.16068	4.17458
GO:0048754	branching morphogenesis of an epithelial tube	8/345	151/18723	0.00698713	0.0355316	0.0246557	BMP4/HHIP/LEF1/NRP1/SEMA3E/TIE1/WNT2/WNT5A	8	2.1557	2.87521
GO:0001704	formation of primary germ layer	7/345	121/18723	0.00715166	0.0363234	0.0252051	APELA/BMP4/ITGA8/ITGB2/LEF1/MMP9/WNT5A	7	2.14559	3.13956
GO:0050871	positive regulation of B cell activation	8/345	152/18723	0.00726067	0.0368316	0.0255577	BTK/IL6/INPP5D/NCKAP1L/PTPRC/SYK/TNFSF4/VAV3	8	2.13902	2.85629
GO:0032689	negative regulation of interferon-gamma production	4/345	42/18723	0.00730635	0.0369098	0.025612	HAVCR2/IL1RL1/LAPTM5/TNFSF4	4	2.1363	5.16853
GO:0002562	somatic diversification of immune receptors via germline recombination within a single locus	5/345	66/18723	0.00736358	0.0369098	0.025612	BCL11B/EXO1/LEF1/PTPRC/TNFSF4	5	2.13291	4.11133
GO:0014015	positive regulation of gliogenesis	5/345	66/18723	0.00736358	0.0369098	0.025612	IL1B/IL6/LIF/LYN/TLR2	5	2.13291	4.11133
GO:0016444	somatic cell DNA recombination	5/345	66/18723	0.00736358	0.0369098	0.025612	BCL11B/EXO1/LEF1/PTPRC/TNFSF4	5	2.13291	4.11133
GO:0032715	negative regulation of interleukin-6 production	5/345	66/18723	0.00736358	0.0369098	0.025612	C5AR2/HAVCR2/INPP5D/NCKAP1L/PTPN6	5	2.13291	4.11133
GO:0002220	innate immune response activating cell surface receptor signaling pathway	3/345	22/18723	0.00736581	0.0369098	0.025612	LYN/SYK/TYROBP	3	2.13278	7.4004
GO:0035584	calcium-mediated signaling using intracellular calcium source	3/345	22/18723	0.00736581	0.0369098	0.025612	GPR143/PTGFR/PTPRC	3	2.13278	7.4004
GO:0043371	negative regulation of CD4-positive, alpha-beta T cell differentiation	3/345	22/18723	0.00736581	0.0369098	0.025612	RUNX3/TNFSF18/TNFSF4	3	2.13278	7.4004
GO:0071404	cellular response to low-density lipoprotein particle stimulus	3/345	22/18723	0.00736581	0.0369098	0.025612	FCER1G/ITGB2/SYK	3	2.13278	7.4004
GO:1900120	regulation of receptor binding	3/345	22/18723	0.00736581	0.0369098	0.025612	ATP2A3/MMP9/NRP1	3	2.13278	7.4004
GO:0051208	sequestering of calcium ion	7/345	122/18723	0.00747058	0.0373893	0.0259447	CAPN3/CCR5/HTR2A/LYN/PTPN6/PTPRC/TRDN	7	2.12665	3.11383
GO:0007369	gastrulation	9/345	185/18723	0.00748148	0.0373981	0.0259509	APELA/BMP4/IL1RN/ITGA8/ITGB2/LEF1/MMP9/PHLDB2/WNT5A	9	2.12601	2.64014
GO:0008654	phospholipid biosynthetic process	11/345	253/18723	0.00749053	0.0373981	0.0259509	ADGRF5/HTR2A/INPP4B/INPP5D/MFSD2A/PDGFB/PIK3CD/PIK3CG/PLA2G4A/SYNJ2/TTC7A	11	2.12549	2.35955
GO:0050804	modulation of chemical synaptic transmission	16/345	439/18723	0.00771661	0.0384802	0.0267017	CDH11/CNR1/GRIK1/HTR2A/IL1B/NGF/NPTX1/PLK2/PTGS2/RETN/SHANK1/SIPA1L1/SRGN/SYBU/SYN1/TYROBP	16	2.11257	1.97793
GO:0031345	negative regulation of cell projection organization	9/345	186/18723	0.00773852	0.0385427	0.0267451	ABI3/EFNB2/LRP4/NRP1/NTN1/SEMA3D/SEMA3E/SPP1/WNT5A	9	2.11134	2.62595
GO:0003231	cardiac ventricle development	7/345	123/18723	0.00779991	0.0388015	0.0269246	BMP4/NRG1/PRDM1/ROBO2/SLIT3/TNNI1/WNT5A	7	2.10791	3.08851
GO:0002064	epithelial cell development	10/345	220/18723	0.00784583	0.0389697	0.0270414	BCL11B/BMP4/F2RL1/IL1B/PDGFB/PECAM1/PRDM1/SLITRK6/ST14/WNT5A	10	2.10536	2.4668
GO:1902414	protein localization to cell junction	6/345	94/18723	0.00785267	0.0389697	0.0270414	BSN/CGNL1/DLG2/PECAM1/SHANK1/WNT5A	6	2.10498	3.46401
GO:0099177	regulation of trans-synaptic signaling	16/345	440/18723	0.0078776	0.0390463	0.0270945	CDH11/CNR1/GRIK1/HTR2A/IL1B/NGF/NPTX1/PLK2/PTGS2/RETN/SHANK1/SIPA1L1/SRGN/SYBU/SYN1/TYROBP	16	2.10361	1.97344
GO:0034142	toll-like receptor 4 signaling pathway	4/345	43/18723	0.00794104	0.039219	0.0272144	CD14/F2RL1/LYN/PIK3AP1	4	2.10012	5.04833
GO:0060443	mammary gland morphogenesis	4/345	43/18723	0.00794104	0.039219	0.0272144	BMP4/CSF1R/NTN1/WNT5A	4	2.10012	5.04833
GO:0140353	lipid export from cell	4/345	43/18723	0.00794104	0.039219	0.0272144	IL1B/PLA2G4A/RETN/SPP1	4	2.10012	5.04833
GO:0090596	sensory organ morphogenesis	11/345	256/18723	0.00814797	0.0401928	0.0278901	BCAR3/BMP4/MAFB/MFSD2A/NKD1/NTN1/PRDM1/SLITRK6/WNT2/WNT5A/ZIC1	11	2.08895	2.3319
GO:0042698	ovulation cycle	5/345	68/18723	0.00833783	0.0407336	0.0282654	EGR1/EREG/RETN/ROBO2/SLIT3	5	2.07895	3.99041
GO:0060411	cardiac septum morphogenesis	5/345	68/18723	0.00833783	0.0407336	0.0282654	BMP4/NRP1/ROBO2/SLIT3/WNT5A	5	2.07895	3.99041
GO:0002363	alpha-beta T cell lineage commitment	3/345	23/18723	0.00835663	0.0407336	0.0282654	IL6/IL6R/TNFSF18	3	2.07797	7.07864
GO:0002758	innate immune response-activating signal transduction	3/345	23/18723	0.00835663	0.0407336	0.0282654	LYN/SYK/TYROBP	3	2.07797	7.07864
GO:0006929	substrate-dependent cell migration	3/345	23/18723	0.00835663	0.0407336	0.0282654	NRP1/NTN1/PTPRC	3	2.07797	7.07864
GO:0043369	CD4-positive or CD8-positive, alpha-beta T cell lineage commitment	3/345	23/18723	0.00835663	0.0407336	0.0282654	IL6/IL6R/TNFSF18	3	2.07797	7.07864
GO:0045932	negative regulation of muscle contraction	3/345	23/18723	0.00835663	0.0407336	0.0282654	DOCK4/PIK3CG/PTGS2	3	2.07797	7.07864
GO:0060143	positive regulation of syncytium formation by plasma membrane fusion	3/345	23/18723	0.00835663	0.0407336	0.0282654	CD53/OCSTAMP/TYROBP	3	2.07797	7.07864
GO:0060384	innervation	3/345	23/18723	0.00835663	0.0407336	0.0282654	NPTX1/NRP1/SLITRK6	3	2.07797	7.07864
GO:1903306	negative regulation of regulated secretory pathway	3/345	23/18723	0.00835663	0.0407336	0.0282654	FCGR2B/NCKAP1L/SPI1	3	2.07797	7.07864
GO:0046578	regulation of Ras protein signal transduction	9/345	189/18723	0.00855017	0.0416277	0.0288858	ARHGDIB/ARHGEF3/CYTH4/F2RL1/NGF/NRG1/NRP1/PIK3CG/RASGRP4	9	2.06803	2.58427
GO:0031295	T cell costimulation	4/345	44/18723	0.00861089	0.041775	0.028988	CD86/LYN/PTPN6/TNFSF4	4	2.06495	4.9336
GO:0032620	interleukin-17 production	4/345	44/18723	0.00861089	0.041775	0.028988	IL6/NCKAP1L/PRKCQ/TNFSF4	4	2.06495	4.9336
GO:0032660	regulation of interleukin-17 production	4/345	44/18723	0.00861089	0.041775	0.028988	IL6/NCKAP1L/PRKCQ/TNFSF4	4	2.06495	4.9336
GO:0071692	protein localization to extracellular region	14/345	368/18723	0.00865022	0.0419164	0.0290861	ABCG1/ALOX5/CNR1/EFNA5/F2RL1/IL1B/IL1RN/IL6/MYRIP/NRROS/SYBU/TLR2/TTN/UCP2	14	2.06297	2.0646
GO:1990868	response to chemokine	6/345	97/18723	0.00910607	0.0440216	0.0305469	ACKR4/CCR5/CXCL1/CXCL8/DOCK8/SLIT3	6	2.04067	3.35688
GO:1990869	cellular response to chemokine	6/345	97/18723	0.00910607	0.0440216	0.0305469	ACKR4/CCR5/CXCL1/CXCL8/DOCK8/SLIT3	6	2.04067	3.35688
GO:0022602	ovulation cycle process	4/345	45/18723	0.00931662	0.0448812	0.0311434	EREG/RETN/ROBO2/SLIT3	4	2.03074	4.82396
GO:0071354	cellular response to interleukin-6	4/345	45/18723	0.00931662	0.0448812	0.0311434	IL6/IL6R/SELPLG/SPI1	4	2.03074	4.82396
GO:2000273	positive regulation of signaling receptor activity	4/345	45/18723	0.00931662	0.0448812	0.0311434	EREG/HBEGF/NCF1/NRP1	4	2.03074	4.82396
GO:0060415	muscle tissue morphogenesis	5/345	70/18723	0.00939793	0.0449294	0.0311768	NRG1/TNNI1/TTN/WNT2/WNT5A	5	2.02697	3.8764
GO:0001779	natural killer cell differentiation	3/345	24/18723	0.00942196	0.0449294	0.0311768	PIK3CD/PRDM1/PTPRC	3	2.02586	6.7837
GO:0002438	acute inflammatory response to antigenic stimulus	3/345	24/18723	0.00942196	0.0449294	0.0311768	BTK/CNR1/FCGR2B	3	2.02586	6.7837
GO:0002922	positive regulation of humoral immune response	3/345	24/18723	0.00942196	0.0449294	0.0311768	FCGR2B/IL1B/PTPRC	3	2.02586	6.7837
GO:0003148	outflow tract septum morphogenesis	3/345	24/18723	0.00942196	0.0449294	0.0311768	BMP4/NRP1/ROBO2	3	2.02586	6.7837
GO:0010226	response to lithium ion	3/345	24/18723	0.00942196	0.0449294	0.0311768	ACTA1/ADCY7/PTGS2	3	2.02586	6.7837
GO:0060571	morphogenesis of an epithelial fold	3/345	24/18723	0.00942196	0.0449294	0.0311768	BMP4/WNT2/WNT5A	3	2.02586	6.7837
GO:0072010	glomerular epithelium development	3/345	24/18723	0.00942196	0.0449294	0.0311768	BMP4/KLF15/PECAM1	3	2.02586	6.7837
GO:0032872	regulation of stress-activated MAPK cascade	9/345	192/18723	0.0094249	0.0449294	0.0311768	BMP4/F2RL1/FCGR2B/IL1B/NCF1/RELL1/SPI1/WNT5A/XDH	9	2.02572	2.54389
GO:0045862	positive regulation of proteolysis	14/345	372/18723	0.00945522	0.0450217	0.0312409	ATP2A3/CAPN3/CTSC/IL1B/LAPTM5/LYN/MEFV/PERP/PICALM/PLK2/S100A8/S100A9/SYK/XDH	14	2.02433	2.0424
GO:0003018	vascular process in circulatory system	11/345	263/18723	0.00985635	0.0468775	0.0325287	ATP2A3/BDKRB2/DOCK4/EDNRB/F2RL1/HTR2A/MFSD2A/PLVAP/PTGS2/SLC4A4/SLCO2B1	11	2.00628	2.26983
GO:0034765	regulation of ion transmembrane transport	17/345	491/18723	0.00994061	0.0472236	0.0327689	CAPN3/CTSS/CYBB/KCNA3/KCNIP1/KCNJ15/KCNJ5/KCNK12/LYN/MMP9/NEDD4L/PIK3CG/PTAFR/PTPN6/SHANK1/TRDN/TSPAN13	17	2.00259	1.87899
GO:0003281	ventricular septum development	5/345	71/18723	0.00996126	0.0472672	0.0327991	BMP4/PRDM1/ROBO2/SLIT3/WNT5A	5	2.00169	3.8218
GO:0031018	endocrine pancreas development	4/345	46/18723	0.010059	0.0475115	0.0329686	BMP4/IL6/IL6R/WNT5A	4	1.99745	4.71909
GO:0031294	lymphocyte costimulation	4/345	46/18723	0.010059	0.0475115	0.0329686	CD86/LYN/PTPN6/TNFSF4	4	1.99745	4.71909
GO:0046839	phospholipid dephosphorylation	4/345	46/18723	0.010059	0.0475115	0.0329686	INPP4B/INPP5D/PLPPR2/SYNJ2	4	1.99745	4.71909
GO:0060976	coronary vasculature development	4/345	46/18723	0.010059	0.0475115	0.0329686	APELA/BMP4/NRP1/PRDM1	4	1.99745	4.71909
GO:0015833	peptide transport	11/345	264/18723	0.0101214	0.0477514	0.0331351	ABCG1/ALOX5/CNR1/EFNA5/IL1B/IL1RN/IL6/MYRIP/S100A8/SYBU/UCP2	11	1.99476	2.26123
GO:0043434	response to peptide hormone	15/345	414/18723	0.0102244	0.0481777	0.0334309	BAIAP2L1/BCAR3/CDC6/CYBB/EDNRB/EGR1/EREG/IL1B/KLF15/LYN/PRKCQ/PTGS2/RETN/TLR2/UCP2	15	1.99036	1.96629
GO:0001649	osteoblast differentiation	10/345	229/18723	0.0102351	0.0481777	0.0334309	AXIN2/BMP4/CLEC5A/IBSP/IL6/IL6R/LEF1/NOCT/SATB2/SPP1	10	1.98991	2.36985
GO:0006956	complement activation	7/345	130/18723	0.0104128	0.0489022	0.0339336	C1QA/C1QB/C1QC/CD55/CFB/CFP/IL1B	7	1.98243	2.92221
GO:0042476	odontogenesis	7/345	130/18723	0.0104128	0.0489022	0.0339336	AXIN2/BCL11B/BMP4/FAM20A/LEF1/LRP4/PERP	7	1.98243	2.92221
GO:0060840	artery development	6/345	100/18723	0.0104963	0.0489918	0.0339958	ADAMTS9/ADGRF5/BMP4/NRP1/PRDM1/ROBO2	6	1.97896	3.25617
GO:0048545	response to steroid hormone	13/345	339/18723	0.010513	0.0489918	0.0339958	ACTA1/AIF1/BMP4/CNGA3/CYBB/IL1RN/IL6/PTAFR/PTGS2/SLIT3/SPP1/THBS1/TLR2	13	1.97828	2.08113
GO:0001707	mesoderm formation	5/345	72/18723	0.0105473	0.0489918	0.0339958	APELA/BMP4/ITGA8/LEF1/WNT5A	5	1.97686	3.76872
GO:0002534	cytokine production involved in inflammatory response	5/345	72/18723	0.0105473	0.0489918	0.0339958	ADCY7/ALOX5/IL1R2/IL6/MEFV	5	1.97686	3.76872
GO:1900015	regulation of cytokine production involved in inflammatory response	5/345	72/18723	0.0105473	0.0489918	0.0339958	ADCY7/ALOX5/IL1R2/IL6/MEFV	5	1.97686	3.76872
GO:0003094	glomerular filtration	3/345	25/18723	0.0105629	0.0489918	0.0339958	ADGRF5/F2RL1/PDGFB	3	1.97622	6.51235
GO:0048143	astrocyte activation	3/345	25/18723	0.0105629	0.0489918	0.0339958	C1QA/C5AR1/IL6	3	1.97622	6.51235
GO:0062009	secondary palate development	3/345	25/18723	0.0105629	0.0489918	0.0339958	ITGB8/LEF1/WNT5A	3	1.97622	6.51235
GO:0072202	cell differentiation involved in metanephros development	3/345	25/18723	0.0105629	0.0489918	0.0339958	BMP4/LIF/PDGFB	3	1.97622	6.51235
GO:1902993	positive regulation of amyloid precursor protein catabolic process	3/345	25/18723	0.0105629	0.0489918	0.0339958	ABCG1/LYN/PICALM	3	1.97622	6.51235
GO:1903055	positive regulation of extracellular matrix organization	3/345	25/18723	0.0105629	0.0489918	0.0339958	IL6/PDPN/PHLDB2	3	1.97622	6.51235
GO:0090276	regulation of peptide hormone secretion	9/345	196/18723	0.0106945	0.0495461	0.0343805	ABCG1/ALOX5/CNR1/EFNA5/IL1B/IL6/MYRIP/SYBU/UCP2	9	1.97084	2.49197
GO:0019884	antigen processing and presentation of exogenous antigen	4/345	47/18723	0.0108386	0.0500448	0.0347265	CLEC4A/CTSS/FCER1G/FCGR2B	4	1.96503	4.61869
GO:0045581	negative regulation of T cell differentiation	4/345	47/18723	0.0108386	0.0500448	0.0347265	BMP4/RUNX3/TNFSF18/TNFSF4	4	1.96503	4.61869
GO:0045911	positive regulation of DNA recombination	4/345	47/18723	0.0108386	0.0500448	0.0347265	PTPRC/RAD51AP1/TNFSF4/WAS	4	1.96503	4.61869
GO:0050830	defense response to Gram-positive bacterium	6/345	101/18723	0.0109915	0.0506939	0.0351769	C5AR1/FGR/HAVCR2/IL6/TLR2/TNFSF8	6	1.95894	3.22393
GO:0030900	forebrain development	14/345	379/18723	0.011005	0.0506993	0.0351806	BCL11B/BMP4/BTBD3/DCLK1/ITGAM/LEF1/MFSD2A/NRG1/NRP1/ROBO2/SATB2/STIL/TYROBP/WNT5A	14	1.95841	2.00468
GO:0002637	regulation of immunoglobulin production	5/345	73/18723	0.0111566	0.0512829	0.0355856	CD86/FCGR2B/IL6/PTPRC/TNFSF4	5	1.95247	3.71709
GO:0042058	regulation of epidermal growth factor receptor signaling pathway	5/345	73/18723	0.0111566	0.0512829	0.0355856	BCAR3/EREG/HBEGF/MMP9/NCF1	5	1.95247	3.71709
GO:0050680	negative regulation of epithelial cell proliferation	8/345	164/18723	0.0112081	0.0514622	0.03571	ALOX5/BMP4/EREG/MTSS1/RUNX3/THBS1/WNT5A/XDH	8	1.95047	2.6473
GO:0006650	glycerophospholipid metabolic process	12/345	306/18723	0.0116248	0.05324	0.0369436	CSF1R/HTR2A/INPP4B/INPP5D/MFSD2A/PDGFB/PIK3CD/PIK3CG/PLA2G4A/PLCB2/SYNJ2/TTC7A	12	1.93461	2.12822
GO:1903053	regulation of extracellular matrix organization	4/345	48/18723	0.0116562	0.05324	0.0369436	IL6/PDPN/PHLDB2/TIE1	4	1.93344	4.52246
GO:0006706	steroid catabolic process	3/345	26/18723	0.0117803	0.05324	0.0369436	HSD11B1/SCARF1/SPP1	3	1.92884	6.26187
GO:0014829	vascular associated smooth muscle contraction	3/345	26/18723	0.0117803	0.05324	0.0369436	DOCK4/EDNRB/HTR2A	3	1.92884	6.26187
GO:0032682	negative regulation of chemokine production	3/345	26/18723	0.0117803	0.05324	0.0369436	F2RL1/IL6/MEFV	3	1.92884	6.26187
GO:0046639	negative regulation of alpha-beta T cell differentiation	3/345	26/18723	0.0117803	0.05324	0.0369436	RUNX3/TNFSF18/TNFSF4	3	1.92884	6.26187
GO:0046697	decidualization	3/345	26/18723	0.0117803	0.05324	0.0369436	LIF/PTGS2/SPP1	3	1.92884	6.26187
GO:0048668	collateral sprouting	3/345	26/18723	0.0117803	0.05324	0.0369436	CRABP2/NGF/SPP1	3	1.92884	6.26187
GO:0050926	regulation of positive chemotaxis	3/345	26/18723	0.0117803	0.05324	0.0369436	ANGPT2/CXCL8/F2RL1	3	1.92884	6.26187
GO:0070102	interleukin-6-mediated signaling pathway	3/345	26/18723	0.0117803	0.05324	0.0369436	IL6/IL6R/SPI1	3	1.92884	6.26187
GO:0097205	renal filtration	3/345	26/18723	0.0117803	0.05324	0.0369436	ADGRF5/F2RL1/PDGFB	3	1.92884	6.26187
GO:1904861	excitatory synapse assembly	3/345	26/18723	0.0117803	0.05324	0.0369436	ABI3/IL1RAP/WNT5A	3	1.92884	6.26187
GO:2000108	positive regulation of leukocyte apoptotic process	3/345	26/18723	0.0117803	0.05324	0.0369436	LYN/PIK3CD/WNT5A	3	1.92884	6.26187
GO:0048332	mesoderm morphogenesis	5/345	74/18723	0.0117894	0.05324	0.0369436	APELA/BMP4/ITGA8/LEF1/WNT5A	5	1.92851	3.66686
GO:0048844	artery morphogenesis	5/345	74/18723	0.0117894	0.05324	0.0369436	ADAMTS9/ADGRF5/BMP4/NRP1/PRDM1	5	1.92851	3.66686
GO:0032535	regulation of cellular component size	14/345	383/18723	0.0119758	0.0540225	0.0374867	BAIAP2L1/CRABP2/F2RL1/NCKAP1L/NGF/NRP1/NTN1/PICALM/SEMA3D/SEMA3E/SPP1/VAV3/WAS/WNT5A	14	1.92169	1.98374
GO:0003279	cardiac septum development	6/345	103/18723	0.0120309	0.0542117	0.0376179	BMP4/NRP1/PRDM1/ROBO2/SLIT3/WNT5A	6	1.9197	3.16133
GO:0061041	regulation of wound healing	7/345	134/18723	0.0121646	0.0547542	0.0379943	ALOX5/F2RL1/HBEGF/HPSE/PDGFB/PHLDB2/THBS1	7	1.9149	2.83498
GO:0014706	striated muscle tissue development	14/345	384/18723	0.0122287	0.0549822	0.0381526	ACTA1/ADAMTS9/BMP4/EFNB2/EGR1/HIVEP3/HOXD9/LEF1/MEGF10/NRG1/TNNI1/TTN/WNT2/WNT5A	14	1.91262	1.97858
GO:0031960	response to corticosteroid	8/345	167/18723	0.0124038	0.0557089	0.0386568	AIF1/CNGA3/CYBB/IL1RN/IL6/PTAFR/PTGS2/SLIT3	8	1.90644	2.59974
GO:0033077	T cell differentiation in thymus	5/345	75/18723	0.0124462	0.05577	0.0386993	BCL11B/BMP4/IL1B/MAFB/PTPRC	5	1.90496	3.61797
GO:0030072	peptide hormone secretion	10/345	236/18723	0.0124483	0.05577	0.0386993	ABCG1/ALOX5/CNR1/EFNA5/IL1B/IL1RN/IL6/MYRIP/SYBU/UCP2	10	1.90489	2.29956
GO:0001913	T cell mediated cytotoxicity	4/345	49/18723	0.0125123	0.05577	0.0386993	CTSC/FCGR2B/NCKAP1L/PTPRC	4	1.90266	4.43017
GO:0002762	negative regulation of myeloid leukocyte differentiation	4/345	49/18723	0.0125123	0.05577	0.0386993	C1QC/INPP5D/LYN/MAFB	4	1.90266	4.43017
GO:0008038	neuron recognition	4/345	49/18723	0.0125123	0.05577	0.0386993	CNR1/EMB/NRP1/ROBO2	4	1.90266	4.43017
GO:0050832	defense response to fungus	4/345	49/18723	0.0125123	0.05577	0.0386993	CLEC4D/S100A8/S100A9/SPI1	4	1.90266	4.43017
GO:0070741	response to interleukin-6	4/345	49/18723	0.0125123	0.05577	0.0386993	IL6/IL6R/SELPLG/SPI1	4	1.90266	4.43017
GO:0007200	phospholipase C-activating G protein-coupled receptor signaling pathway	6/345	104/18723	0.0125758	0.0559316	0.0388114	C5AR1/C5AR2/EDNRB/F2RL1/GNA15/HTR2A	6	1.90047	3.13094
GO:1901890	positive regulation of cell junction assembly	6/345	104/18723	0.0125758	0.0559316	0.0388114	ADGRL2/FLRT2/IL1RAP/NRP1/SLITRK6/THBS2	6	1.90047	3.13094
GO:0098742	cell-cell adhesion via plasma-membrane adhesion molecules	11/345	273/18723	0.0127601	0.0566903	0.0393379	CDH11/CDH6/EMB/IL1RAP/IL1RN/ITGAL/ITGAM/ITGB2/MILR1/PECAM1/ROBO2	11	1.89414	2.18669
GO:0003401	axis elongation	3/345	27/18723	0.0130751	0.0578398	0.0401355	BMP4/NKD1/WNT5A	3	1.88355	6.02995
GO:0009651	response to salt stress	3/345	27/18723	0.0130751	0.0578398	0.0401355	BDKRB2/CAPN3/PAPPA2	3	1.88355	6.02995
GO:0032703	negative regulation of interleukin-2 production	3/345	27/18723	0.0130751	0.0578398	0.0401355	HAVCR2/LAPTM5/PTPRC	3	1.88355	6.02995
GO:0060142	regulation of syncytium formation by plasma membrane fusion	3/345	27/18723	0.0130751	0.0578398	0.0401355	CD53/OCSTAMP/TYROBP	3	1.88355	6.02995
GO:0072073	kidney epithelium development	7/345	136/18723	0.0131161	0.057884	0.0401662	BMP4/IRX1/KLF15/LIF/MTSS1/PECAM1/ROBO2	7	1.8822	2.79329
GO:0031100	animal organ regeneration	5/345	76/18723	0.0131273	0.057884	0.0401662	ANGPT2/C5AR1/IL6/LCP1/UCP2	5	1.88182	3.57037
GO:0043536	positive regulation of blood vessel endothelial cell migration	5/345	76/18723	0.0131273	0.057884	0.0401662	NRP1/PDGFB/PLK2/PTGS2/THBS1	5	1.88182	3.57037
GO:0060541	respiratory system development	9/345	203/18723	0.0132197	0.0582288	0.0404054	BMP4/HHIP/HSD11B1/LEF1/LIF/MMP12/PDPN/WNT2/WNT5A	9	1.87878	2.40604
GO:0002639	positive regulation of immunoglobulin production	4/345	50/18723	0.0134077	0.0588679	0.0408489	CD86/IL6/PTPRC/TNFSF4	4	1.87265	4.34157
GO:0060425	lung morphogenesis	4/345	50/18723	0.0134077	0.0588679	0.0408489	BMP4/HHIP/LIF/WNT2	4	1.87265	4.34157
GO:0070231	T cell apoptotic process	4/345	50/18723	0.0134077	0.0588679	0.0408489	BMP4/DOCK8/PRKCQ/WNT5A	4	1.87265	4.34157
GO:0007266	Rho protein signal transduction	7/345	137/18723	0.0136113	0.0592085	0.0410853	ARHGDIB/ARHGEF3/F2RL1/NRP1/NTN1/PDPN/WAS	7	1.8661	2.7729
GO:0007259	receptor signaling pathway via JAK-STAT	8/345	170/18723	0.0136907	0.0592085	0.0410853	CSF1R/IL10RA/IL6/IL6R/LIF/LYN/PTPRC/TNFSF18	8	1.86357	2.55386
GO:0001820	serotonin secretion	2/345	10/18723	0.0138163	0.0592085	0.0410853	CNR1/SYK	2	1.85961	10.8539
GO:0002291	T cell activation via T cell receptor contact with antigen bound to MHC molecule on antigen presenting cell	2/345	10/18723	0.0138163	0.0592085	0.0410853	HAVCR2/ITGAL	2	1.85961	10.8539
GO:0002524	hypersensitivity	2/345	10/18723	0.0138163	0.0592085	0.0410853	BTK/FCGR2B	2	1.85961	10.8539
GO:0002887	negative regulation of myeloid leukocyte mediated immunity	2/345	10/18723	0.0138163	0.0592085	0.0410853	FCGR2B/SPI1	2	1.85961	10.8539
GO:0010172	embryonic body morphogenesis	2/345	10/18723	0.0138163	0.0592085	0.0410853	MAB21L2/PHLDB2	2	1.85961	10.8539
GO:0033080	immature T cell proliferation in thymus	2/345	10/18723	0.0138163	0.0592085	0.0410853	BMP4/IL1B	2	1.85961	10.8539
GO:0033314	mitotic DNA replication checkpoint signaling	2/345	10/18723	0.0138163	0.0592085	0.0410853	CDC6/ORC1	2	1.85961	10.8539
GO:0035747	natural killer cell chemotaxis	2/345	10/18723	0.0138163	0.0592085	0.0410853	PIK3CD/PIK3CG	2	1.85961	10.8539
GO:0036363	transforming growth factor beta activation	2/345	10/18723	0.0138163	0.0592085	0.0410853	ITGB8/NRROS	2	1.85961	10.8539
GO:0043084	penile erection	2/345	10/18723	0.0138163	0.0592085	0.0410853	CNR1/EDNRB	2	1.85961	10.8539
GO:0044848	biological phase	2/345	10/18723	0.0138163	0.0592085	0.0410853	SYCP2L/WNT5A	2	1.85961	10.8539
GO:0045843	negative regulation of striated muscle tissue development	2/345	10/18723	0.0138163	0.0592085	0.0410853	BMP4/LEF1	2	1.85961	10.8539
GO:0048340	paraxial mesoderm morphogenesis	2/345	10/18723	0.0138163	0.0592085	0.0410853	LEF1/WNT5A	2	1.85961	10.8539
GO:0048672	positive regulation of collateral sprouting	2/345	10/18723	0.0138163	0.0592085	0.0410853	CRABP2/NGF	2	1.85961	10.8539
GO:0060368	regulation of Fc receptor mediated stimulatory signaling pathway	2/345	10/18723	0.0138163	0.0592085	0.0410853	LYN/PTPRC	2	1.85961	10.8539
GO:0060513	prostatic bud formation	2/345	10/18723	0.0138163	0.0592085	0.0410853	BMP4/WNT5A	2	1.85961	10.8539
GO:0070391	response to lipoteichoic acid	2/345	10/18723	0.0138163	0.0592085	0.0410853	CD14/TLR2	2	1.85961	10.8539
GO:0071073	positive regulation of phospholipid biosynthetic process	2/345	10/18723	0.0138163	0.0592085	0.0410853	ADGRF5/HTR2A	2	1.85961	10.8539
GO:0071223	cellular response to lipoteichoic acid	2/345	10/18723	0.0138163	0.0592085	0.0410853	CD14/TLR2	2	1.85961	10.8539
GO:1902959	regulation of aspartic-type endopeptidase activity involved in amyloid precursor protein catabolic process	2/345	10/18723	0.0138163	0.0592085	0.0410853	LYN/PICALM	2	1.85961	10.8539
GO:2001225	regulation of chloride transport	2/345	10/18723	0.0138163	0.0592085	0.0410853	ATP8B1/PTAFR	2	1.85961	10.8539
GO:0060249	anatomical structure homeostasis	12/345	314/18723	0.0140093	0.0599732	0.0416159	ADGRF5/CAPN3/CNR1/CSF1R/IL6/INPP5D/MFSD2A/PECAM1/PTGS2/RAC2/SPP1/SYK	12	1.85358	2.074
GO:0046890	regulation of lipid biosynthetic process	8/345	171/18723	0.0141406	0.0604722	0.0419622	ABCG1/ADGRF5/EGR1/HTR2A/IL1B/MFSD2A/PDGFB/PTGS2	8	1.84953	2.53893
GO:0009948	anterior/posterior axis specification	4/345	51/18723	0.0143428	0.061088	0.0423895	BMP4/HOXD8/PCSK6/WNT5A	4	1.84337	4.25644
GO:0021872	forebrain generation of neurons	4/345	51/18723	0.0143428	0.061088	0.0423895	BCL11B/LEF1/NRP1/SATB2	4	1.84337	4.25644
GO:0001945	lymph vessel development	3/345	28/18723	0.0144479	0.061088	0.0423895	PDPN/SYK/TIE1	3	1.8402	5.8146
GO:0002313	mature B cell differentiation involved in immune response	3/345	28/18723	0.0144479	0.061088	0.0423895	FCGR2B/IL6/SPI1	3	1.8402	5.8146
GO:0006516	glycoprotein catabolic process	3/345	28/18723	0.0144479	0.061088	0.0423895	ADAMTS9/HPSE/MMP12	3	1.8402	5.8146
GO:0010464	regulation of mesenchymal cell proliferation	3/345	28/18723	0.0144479	0.061088	0.0423895	BMP4/WNT2/WNT5A	3	1.8402	5.8146
GO:0010818	T cell chemotaxis	3/345	28/18723	0.0144479	0.061088	0.0423895	PIK3CD/PIK3CG/WNT5A	3	1.8402	5.8146
GO:0032607	interferon-alpha production	3/345	28/18723	0.0144479	0.061088	0.0423895	HAVCR2/MMP12/TLR7	3	1.8402	5.8146
GO:0032647	regulation of interferon-alpha production	3/345	28/18723	0.0144479	0.061088	0.0423895	HAVCR2/MMP12/TLR7	3	1.8402	5.8146
GO:1903671	negative regulation of sprouting angiogenesis	3/345	28/18723	0.0144479	0.061088	0.0423895	ADAMTS9/ALOX5/THBS1	3	1.8402	5.8146
GO:1990776	response to angiotensin	3/345	28/18723	0.0144479	0.061088	0.0423895	CDC6/CYBB/PTGS2	3	1.8402	5.8146
GO:0006919	activation of cysteine-type endopeptidase activity involved in apoptotic process	5/345	78/18723	0.0145641	0.0614532	0.0426428	ATP2A3/LAPTM5/S100A8/S100A9/XDH	5	1.83672	3.47882
GO:0070373	negative regulation of ERK1 and ERK2 cascade	5/345	78/18723	0.0145641	0.0614532	0.0426428	CNKSR3/DUSP6/LIF/LYN/PTPRC	5	1.83672	3.47882
GO:0015711	organic anion transport	13/345	354/18723	0.0146262	0.061652	0.0427808	ATP8B1/BDKRB2/EMB/IL1B/MFSD2A/OC90/PLA2G4A/SLC11A1/SLC16A6/SLC4A4/SLCO2B1/SLCO4A1/SYK	13	1.83487	1.99295
GO:0051783	regulation of nuclear division	7/345	139/18723	0.0146417	0.0616542	0.0427823	BMP4/EREG/IL1B/LIF/PDGFB/RAD51AP1/WNT5A	7	1.83441	2.733
GO:0033138	positive regulation of peptidyl-serine phosphorylation	6/345	108/18723	0.0149287	0.062734	0.0435316	BCAR3/IL6/LIF/NGF/PTGS2/WNT5A	6	1.82598	3.01498
GO:0034446	substrate adhesion-dependent cell spreading	6/345	108/18723	0.0149287	0.062734	0.0435316	EFNA5/FERMT3/ITGA8/NRP1/PARVG/PDPN	6	1.82598	3.01498
GO:0021545	cranial nerve development	4/345	52/18723	0.0153182	0.0641188	0.0444925	ATP8B1/MAFB/NRP1/SLITRK6	4	1.81479	4.17458
GO:0034204	lipid translocation	4/345	52/18723	0.0153182	0.0641188	0.0444925	ABCG1/ATP10A/ATP8B1/MFSD2A	4	1.81479	4.17458
GO:0050772	positive regulation of axonogenesis	5/345	79/18723	0.0153206	0.0641188	0.0444925	CRABP2/NGF/NRP1/NTN1/ROBO2	5	1.81473	3.43478
GO:1901184	regulation of ERBB signaling pathway	5/345	79/18723	0.0153206	0.0641188	0.0444925	BCAR3/EREG/HBEGF/MMP9/NCF1	5	1.81473	3.43478
GO:0007249	I-kappaB kinase/NF-kappaB signaling	11/345	281/18723	0.0155182	0.0648798	0.0450206	BTK/CAPN3/F2RL1/IL1B/PELI2/PLK2/REL/TLR2/TLR7/TRIM52/WNT5A	11	1.80916	2.12443
GO:0048639	positive regulation of developmental growth	8/345	174/18723	0.0155548	0.0649292	0.0450549	CAPN3/CRABP2/NEDD4L/NGF/NRP1/NTN1/RNF157/WNT2	8	1.80814	2.49515
GO:0072009	nephron epithelium development	6/345	109/18723	0.0155615	0.0649292	0.0450549	BMP4/IRX1/KLF15/LIF/MTSS1/PECAM1	6	1.80795	2.98732
GO:0034341	response to interferon-gamma	7/345	141/18723	0.0157267	0.0655518	0.0454869	AIF1/MEFV/MRC1/SLC11A1/TLR2/WAS/WNT5A	7	1.80336	2.69423
GO:0002360	T cell lineage commitment	3/345	29/18723	0.0158992	0.0658043	0.0456621	IL6/IL6R/TNFSF18	3	1.79862	5.61409
GO:0021602	cranial nerve morphogenesis	3/345	29/18723	0.0158992	0.0658043	0.0456621	ATP8B1/MAFB/NRP1	3	1.79862	5.61409
GO:0048265	response to pain	3/345	29/18723	0.0158992	0.0658043	0.0456621	EDNRB/THBS1/THBS4	3	1.79862	5.61409
GO:0060441	epithelial tube branching involved in lung morphogenesis	3/345	29/18723	0.0158992	0.0658043	0.0456621	BMP4/HHIP/WNT2	3	1.79862	5.61409
GO:0072539	T-helper 17 cell differentiation	3/345	29/18723	0.0158992	0.0658043	0.0456621	IL6/IL6R/TNFSF18	3	1.79862	5.61409
GO:0090025	regulation of monocyte chemotaxis	3/345	29/18723	0.0158992	0.0658043	0.0456621	AIF1/LYN/TNFSF18	3	1.79862	5.61409
GO:2000406	positive regulation of T cell migration	3/345	29/18723	0.0158992	0.0658043	0.0456621	AIF1/DOCK8/WNT5A	3	1.79862	5.61409
GO:0071496	cellular response to external stimulus	12/345	320/18723	0.0160297	0.0662776	0.0459905	AIF1/CD68/IL1B/LYN/MFSD2A/NUAK1/PTGER4/PTGS2/PTPRC/RRP8/TLR7/UCP2	12	1.79507	2.03511
GO:0007422	peripheral nervous system development	5/345	80/18723	0.0161028	0.0665129	0.0461539	EDNRB/HOXD9/NGF/NRG1/RUNX3	5	1.7931	3.39185
GO:0006939	smooth muscle contraction	6/345	110/18723	0.0162128	0.066673	0.0462649	BDKRB2/DOCK4/EDNRB/HTR2A/PTAFR/PTGS2	6	1.79014	2.96016
GO:0032611	interleukin-1 beta production	6/345	110/18723	0.0162128	0.066673	0.0462649	EGR1/F2RL1/IL6/MEFV/TYROBP/WNT5A	6	1.79014	2.96016
GO:0032651	regulation of interleukin-1 beta production	6/345	110/18723	0.0162128	0.066673	0.0462649	EGR1/F2RL1/IL6/MEFV/TYROBP/WNT5A	6	1.79014	2.96016
GO:1905954	positive regulation of lipid localization	6/345	110/18723	0.0162128	0.066673	0.0462649	ABCG1/IL1B/MSR1/PLA2G4A/RETN/SPP1	6	1.79014	2.96016
GO:0006869	lipid transport	14/345	398/18723	0.0162226	0.066673	0.0462649	ABCG1/ATP10A/ATP8B1/BDKRB2/IL1B/MFSD2A/MSR1/OC90/PLA2G4A/RETN/SLCO2B1/SPP1/SYK/THBS1	14	1.78988	1.90898
GO:0009306	protein secretion	13/345	359/18723	0.0162408	0.0666812	0.0462706	ABCG1/ALOX5/CNR1/EFNA5/F2RL1/IL1B/IL1RN/IL6/MYRIP/SYBU/TLR2/TTN/UCP2	13	1.78939	1.96519
GO:0097553	calcium ion transmembrane import into cytosol	7/345	142/18723	0.01629	0.0668168	0.0463647	CAPN3/CCR5/HTR2A/LYN/PTPN6/PTPRC/TRDN	7	1.78808	2.67526
GO:0043113	receptor clustering	4/345	53/18723	0.0163344	0.066932	0.0464446	DLG2/ITGAL/ITGB2/LRP4	4	1.7869	4.09582
GO:0035592	establishment of protein localization to extracellular region	13/345	360/18723	0.0165794	0.0674859	0.046829	ABCG1/ALOX5/CNR1/EFNA5/F2RL1/IL1B/IL1RN/IL6/MYRIP/SYBU/TLR2/TTN/UCP2	13	1.78043	1.95973
GO:0003093	regulation of glomerular filtration	2/345	11/18723	0.0166828	0.0674859	0.046829	F2RL1/PDGFB	2	1.77773	9.86719
GO:0021889	olfactory bulb interneuron differentiation	2/345	11/18723	0.0166828	0.0674859	0.046829	ROBO2/WNT5A	2	1.77773	9.86719
GO:0032308	positive regulation of prostaglandin secretion	2/345	11/18723	0.0166828	0.0674859	0.046829	IL1B/PLA2G4A	2	1.77773	9.86719
GO:0032493	response to bacterial lipoprotein	2/345	11/18723	0.0166828	0.0674859	0.046829	CD14/TLR2	2	1.77773	9.86719
GO:0033083	regulation of immature T cell proliferation	2/345	11/18723	0.0166828	0.0674859	0.046829	BMP4/IL1B	2	1.77773	9.86719
GO:0045628	regulation of T-helper 2 cell differentiation	2/345	11/18723	0.0166828	0.0674859	0.046829	CD86/TNFSF4	2	1.77773	9.86719
GO:0048635	negative regulation of muscle organ development	2/345	11/18723	0.0166828	0.0674859	0.046829	BMP4/LEF1	2	1.77773	9.86719
GO:0051798	positive regulation of hair follicle development	2/345	11/18723	0.0166828	0.0674859	0.046829	HPSE/WNT5A	2	1.77773	9.86719
GO:0070243	regulation of thymocyte apoptotic process	2/345	11/18723	0.0166828	0.0674859	0.046829	BMP4/WNT5A	2	1.77773	9.86719
GO:0106049	regulation of cellular response to osmotic stress	2/345	11/18723	0.0166828	0.0674859	0.046829	BDKRB2/PTGS2	2	1.77773	9.86719
GO:1900426	positive regulation of defense response to bacterium	2/345	11/18723	0.0166828	0.0674859	0.046829	F2RL1/HAVCR2	2	1.77773	9.86719
GO:1901862	negative regulation of muscle tissue development	2/345	11/18723	0.0166828	0.0674859	0.046829	BMP4/LEF1	2	1.77773	9.86719
GO:0070997	neuron death	13/345	361/18723	0.0169233	0.0683914	0.0474573	C1QA/C5AR1/EFNB2/EGR1/FCGR2B/ITGAM/ITGB2/NGF/NRP1/PICALM/REL/TYROBP/WNT5A	13	1.77151	1.95431
GO:0030324	lung development	8/345	177/18723	0.0170688	0.0689116	0.0478183	BMP4/HHIP/HSD11B1/LIF/MMP12/PDPN/WNT2/WNT5A	8	1.7678	2.45286
GO:0030258	lipid modification	9/345	212/18723	0.0170858	0.0689128	0.0478192	ABCG1/ALOX5/CNR1/CYP1A1/INPP4B/INPP5D/MFSD2A/PLPPR2/SYNJ2	9	1.76736	2.3039
GO:1902743	regulation of lamellipodium organization	4/345	54/18723	0.0173919	0.0695492	0.0482607	ABI3/PDPN/RAC2/WAS	4	1.75965	4.01997
GO:1902893	regulation of pri-miRNA transcription by RNA polymerase II	4/345	54/18723	0.0173919	0.0695492	0.0482607	BMP4/EGR1/PDGFB/SPI1	4	1.75965	4.01997
GO:0007176	regulation of epidermal growth factor-activated receptor activity	3/345	30/18723	0.0174296	0.0695492	0.0482607	EREG/HBEGF/NCF1	3	1.75871	5.42696
GO:0010453	regulation of cell fate commitment	3/345	30/18723	0.0174296	0.0695492	0.0482607	BMP4/TNFSF18/WNT5A	3	1.75871	5.42696
GO:0019886	antigen processing and presentation of exogenous peptide antigen via MHC class II	3/345	30/18723	0.0174296	0.0695492	0.0482607	CTSS/FCER1G/FCGR2B	3	1.75871	5.42696
GO:0034694	response to prostaglandin	3/345	30/18723	0.0174296	0.0695492	0.0482607	PTGER4/PTGFR/TNFSF4	3	1.75871	5.42696
GO:0050858	negative regulation of antigen receptor-mediated signaling pathway	3/345	30/18723	0.0174296	0.0695492	0.0482607	FCGR2B/LAPTM5/PTPN6	3	1.75871	5.42696
GO:0060603	mammary gland duct morphogenesis	3/345	30/18723	0.0174296	0.0695492	0.0482607	CSF1R/NTN1/WNT5A	3	1.75871	5.42696
GO:0060674	placenta blood vessel development	3/345	30/18723	0.0174296	0.0695492	0.0482607	APELA/ITGB8/WNT2	3	1.75871	5.42696
GO:0070229	negative regulation of lymphocyte apoptotic process	3/345	30/18723	0.0174296	0.0695492	0.0482607	BMP4/DOCK8/PRKCQ	3	1.75871	5.42696
GO:0140058	neuron projection arborization	3/345	30/18723	0.0174296	0.0695492	0.0482607	MFSD2A/NRP1/WNT5A	3	1.75871	5.42696
GO:0060537	muscle tissue development	14/345	403/18723	0.0178683	0.071231	0.0494277	ACTA1/ADAMTS9/BMP4/EFNB2/EGR1/HIVEP3/HOXD9/LEF1/MEGF10/NRG1/TNNI1/TTN/WNT2/WNT5A	14	1.74792	1.8853
GO:0071347	cellular response to interleukin-1	6/345	113/18723	0.0182788	0.0727968	0.0505143	CXCL8/EGR1/IL1B/IL1R2/IL1RN/IL6	6	1.73805	2.88157
GO:0045620	negative regulation of lymphocyte differentiation	4/345	55/18723	0.0184912	0.0735002	0.0510023	BMP4/RUNX3/TNFSF18/TNFSF4	4	1.73304	3.94688
GO:0061614	pri-miRNA transcription by RNA polymerase II	4/345	55/18723	0.0184912	0.0735002	0.0510023	BMP4/EGR1/PDGFB/SPI1	4	1.73304	3.94688
GO:0048678	response to axon injury	5/345	83/18723	0.0186077	0.0738921	0.0512743	AIF1/LYN/SCARF1/SPP1/TYROBP	5	1.73031	3.26925
GO:0045017	glycerolipid biosynthetic process	10/345	252/18723	0.0188427	0.0747529	0.0518716	HTR2A/INPP4B/INPP5D/MFSD2A/PDGFB/PIK3CD/PIK3CG/PLA2G4A/SYNJ2/TTC7A	10	1.72486	2.15355
GO:0002244	hematopoietic progenitor cell differentiation	6/345	114/18723	0.0190058	0.0750261	0.0520612	BMP4/CSF1R/PTPN6/PTPRC/SERPINB12/SPI1	6	1.72111	2.85629
GO:0001516	prostaglandin biosynthetic process	3/345	31/18723	0.0190392	0.0750261	0.0520612	IL1B/PLA2G4A/PTGS2	3	1.72035	5.25189
GO:0002828	regulation of type 2 immune response	3/345	31/18723	0.0190392	0.0750261	0.0520612	CD86/IL6/TNFSF4	3	1.72035	5.25189
GO:0008045	motor neuron axon guidance	3/345	31/18723	0.0190392	0.0750261	0.0520612	NRP1/NTN1/RAC2	3	1.72035	5.25189
GO:0032148	activation of protein kinase B activity	3/345	31/18723	0.0190392	0.0750261	0.0520612	NRG1/PDGFB/WNT5A	3	1.72035	5.25189
GO:0046457	prostanoid biosynthetic process	3/345	31/18723	0.0190392	0.0750261	0.0520612	IL1B/PLA2G4A/PTGS2	3	1.72035	5.25189
GO:0071711	basement membrane organization	3/345	31/18723	0.0190392	0.0750261	0.0520612	CTSS/FLRT2/PHLDB2	3	1.72035	5.25189
GO:0030323	respiratory tube development	8/345	181/18723	0.0192488	0.0756907	0.0525224	BMP4/HHIP/HSD11B1/LIF/MMP12/PDPN/WNT2/WNT5A	8	1.7156	2.39865
GO:0097696	receptor signaling pathway via STAT	8/345	181/18723	0.0192488	0.0756907	0.0525224	CSF1R/IL10RA/IL6/IL6R/LIF/LYN/PTPRC/TNFSF18	8	1.7156	2.39865
GO:0034612	response to tumor necrosis factor	10/345	253/18723	0.0193098	0.0756907	0.0525224	CD14/CXCL8/F2RL1/LAPTM5/OCSTAMP/PLVAP/PTGS2/SYK/THBS1/TNFSF18	10	1.71422	2.14504
GO:0002088	lens development in camera-type eye	5/345	84/18723	0.0194965	0.0756907	0.0525224	BCAR3/BMP4/SLITRK6/WNT2/WNT5A	5	1.71004	3.23033
GO:0032370	positive regulation of lipid transport	5/345	84/18723	0.0194965	0.0756907	0.0525224	ABCG1/IL1B/PLA2G4A/RETN/SPP1	5	1.71004	3.23033
GO:0042310	vasoconstriction	5/345	84/18723	0.0194965	0.0756907	0.0525224	BDKRB2/DOCK4/EDNRB/HTR2A/PTGS2	5	1.71004	3.23033
GO:0010876	lipid localization	15/345	448/18723	0.01958	0.0756907	0.0525224	ABCG1/ATP10A/ATP8B1/BDKRB2/IL1B/IL6/MFSD2A/MSR1/OC90/PLA2G4A/RETN/SLCO2B1/SPP1/SYK/THBS1	15	1.70819	1.81706
GO:1904645	response to amyloid-beta	4/345	56/18723	0.0196326	0.0756907	0.0525224	FCGR2B/MMP12/MMP3/MMP9	4	1.70702	3.8764
GO:0030278	regulation of ossification	6/345	115/18723	0.0197522	0.0756907	0.0525224	ALOX5/BMP4/LRP4/PTGER4/SRGN/WNT5A	6	1.70438	2.83146
GO:0001821	histamine secretion	2/345	12/18723	0.0197782	0.0756907	0.0525224	BTK/LYN	2	1.70381	9.04493
GO:0002863	positive regulation of inflammatory response to antigenic stimulus	2/345	12/18723	0.0197782	0.0756907	0.0525224	BTK/CNR1	2	1.70381	9.04493
GO:0032306	regulation of prostaglandin secretion	2/345	12/18723	0.0197782	0.0756907	0.0525224	IL1B/PLA2G4A	2	1.70381	9.04493
GO:0032736	positive regulation of interleukin-13 production	2/345	12/18723	0.0197782	0.0756907	0.0525224	IL1RAP/TNFSF4	2	1.70381	9.04493
GO:0032908	regulation of transforming growth factor beta1 production	2/345	12/18723	0.0197782	0.0756907	0.0525224	THBS1/TYROBP	2	1.70381	9.04493
GO:0033004	negative regulation of mast cell activation	2/345	12/18723	0.0197782	0.0756907	0.0525224	CNR1/MILR1	2	1.70381	9.04493
GO:0033079	immature T cell proliferation	2/345	12/18723	0.0197782	0.0756907	0.0525224	BMP4/IL1B	2	1.70381	9.04493
GO:0038203	TORC2 signaling	2/345	12/18723	0.0197782	0.0756907	0.0525224	NCKAP1L/PRR5L	2	1.70381	9.04493
GO:0046322	negative regulation of fatty acid oxidation	2/345	12/18723	0.0197782	0.0756907	0.0525224	CNR1/MFSD2A	2	1.70381	9.04493
GO:0048934	peripheral nervous system neuron differentiation	2/345	12/18723	0.0197782	0.0756907	0.0525224	HOXD9/RUNX3	2	1.70381	9.04493
GO:0048935	peripheral nervous system neuron development	2/345	12/18723	0.0197782	0.0756907	0.0525224	HOXD9/RUNX3	2	1.70381	9.04493
GO:0051549	positive regulation of keratinocyte migration	2/345	12/18723	0.0197782	0.0756907	0.0525224	HBEGF/MMP9	2	1.70381	9.04493
GO:0060601	lateral sprouting from an epithelium	2/345	12/18723	0.0197782	0.0756907	0.0525224	BMP4/WNT5A	2	1.70381	9.04493
GO:0060907	positive regulation of macrophage cytokine production	2/345	12/18723	0.0197782	0.0756907	0.0525224	LAPTM5/WNT5A	2	1.70381	9.04493
GO:0099151	regulation of postsynaptic density assembly	2/345	12/18723	0.0197782	0.0756907	0.0525224	ABI3/IL1RAP	2	1.70381	9.04493
GO:1901503	ether biosynthetic process	2/345	12/18723	0.0197782	0.0756907	0.0525224	ALOX5/PLA2G4A	2	1.70381	9.04493
GO:1903800	positive regulation of production of miRNAs involved in gene silencing by miRNA	2/345	12/18723	0.0197782	0.0756907	0.0525224	BMP4/IL6	2	1.70381	9.04493
GO:1904953	Wnt signaling pathway involved in midbrain dopaminergic neuron differentiation	2/345	12/18723	0.0197782	0.0756907	0.0525224	WNT2/WNT5A	2	1.70381	9.04493
GO:1905245	regulation of aspartic-type peptidase activity	2/345	12/18723	0.0197782	0.0756907	0.0525224	LYN/PICALM	2	1.70381	9.04493
GO:2000009	negative regulation of protein localization to cell surface	2/345	12/18723	0.0197782	0.0756907	0.0525224	NEDD4L/PICALM	2	1.70381	9.04493
GO:2000508	regulation of dendritic cell chemotaxis	2/345	12/18723	0.0197782	0.0756907	0.0525224	SPI1/TNFSF18	2	1.70381	9.04493
GO:2000727	positive regulation of cardiac muscle cell differentiation	2/345	12/18723	0.0197782	0.0756907	0.0525224	BMP4/EFNB2	2	1.70381	9.04493
GO:0060401	cytosolic calcium ion transport	8/345	182/18723	0.0198235	0.0757936	0.0525937	ATP2A3/CAPN3/CCR5/HTR2A/LYN/PTPN6/PTPRC/TRDN	8	1.70282	2.38548
GO:0071214	cellular response to abiotic stimulus	12/345	331/18723	0.0202965	0.0774582	0.0537488	BDKRB2/CAPN3/EGR1/IL1B/MMP1/MMP3/MMP9/PTAFR/PTGER4/PTGS2/RAD51AP1/TLR7	12	1.69258	1.96748
GO:0104004	cellular response to environmental stimulus	12/345	331/18723	0.0202965	0.0774582	0.0537488	BDKRB2/CAPN3/EGR1/IL1B/MMP1/MMP3/MMP9/PTAFR/PTGER4/PTGS2/RAD51AP1/TLR7	12	1.69258	1.96748
GO:0032092	positive regulation of protein binding	5/345	85/18723	0.0204127	0.0778295	0.0540065	BMP4/MMP9/NRP1/PLK2/WNT5A	5	1.6901	3.19233
GO:0030326	embryonic limb morphogenesis	6/345	116/18723	0.0205184	0.0780874	0.0541855	BMP4/CRABP2/HOXD9/LEF1/LRP4/WNT5A	6	1.68786	2.80705
GO:0035113	embryonic appendage morphogenesis	6/345	116/18723	0.0205184	0.0780874	0.0541855	BMP4/CRABP2/HOXD9/LEF1/LRP4/WNT5A	6	1.68786	2.80705
GO:0032368	regulation of lipid transport	7/345	149/18723	0.0206394	0.0783792	0.0543879	ABCG1/IL1B/PLA2G4A/RETN/SPP1/SYK/THBS1	7	1.6853	2.54958
GO:0001654	eye development	13/345	371/18723	0.0206675	0.0783792	0.0543879	BCAR3/BCL11B/BMP4/CYP1A1/KERA/MAB21L2/MFSD2A/NKD1/NRP1/PRDM1/SLITRK6/WNT2/WNT5A	13	1.68471	1.90163
GO:0009954	proximal/distal pattern formation	3/345	32/18723	0.0207284	0.0783792	0.0543879	HOXD9/IRX1/LRP4	3	1.68343	5.08777
GO:0043372	positive regulation of CD4-positive, alpha-beta T cell differentiation	3/345	32/18723	0.0207284	0.0783792	0.0543879	CD86/NCKAP1L/TNFSF4	3	1.68343	5.08777
GO:0046856	phosphatidylinositol dephosphorylation	3/345	32/18723	0.0207284	0.0783792	0.0543879	INPP4B/INPP5D/SYNJ2	3	1.68343	5.08777
GO:0051497	negative regulation of stress fiber assembly	3/345	32/18723	0.0207284	0.0783792	0.0543879	CGNL1/PHLDB2/WAS	3	1.68343	5.08777
GO:2000515	negative regulation of CD4-positive, alpha-beta T cell activation	3/345	32/18723	0.0207284	0.0783792	0.0543879	RUNX3/TNFSF18/TNFSF4	3	1.68343	5.08777
GO:1903522	regulation of blood circulation	10/345	256/18723	0.0207623	0.0784355	0.054427	APELA/ATP2A3/BDKRB2/DOCK4/HBEGF/HTR2A/KCNJ5/PIK3CG/PTGS2/TRDN	10	1.68272	2.1199
GO:0060760	positive regulation of response to cytokine stimulus	4/345	57/18723	0.0208166	0.0785685	0.0545193	LAPTM5/MMP12/TLR2/WNT5A	4	1.68159	3.80839
GO:0048705	skeletal system morphogenesis	9/345	220/18723	0.0211649	0.0798099	0.0553807	AXIN2/BMP4/FGR/HHIP/HOXD3/HOXD8/HOXD9/PAPPA2/SATB2	9	1.67438	2.22012
GO:0009798	axis specification	5/345	86/18723	0.0213567	0.0804591	0.0558312	BMP4/HOXD8/PCSK6/STIL/WNT5A	5	1.67047	3.15521
GO:0042593	glucose homeostasis	10/345	258/18723	0.021774	0.0819563	0.0568701	ABCG1/ADGRF5/ALOX5/CNR1/EFNA5/HK3/IL6/KLF15/SYBU/UCP2	10	1.66206	2.10347
GO:0048592	eye morphogenesis	7/345	151/18723	0.0220174	0.0827968	0.0574533	BCAR3/BMP4/MFSD2A/NKD1/PRDM1/WNT2/WNT5A	7	1.65723	2.51581
GO:0097035	regulation of membrane lipid distribution	4/345	58/18723	0.0220436	0.0828196	0.0574692	ABCG1/ATP10A/ATP8B1/MFSD2A	4	1.65672	3.74273
GO:0007613	memory	6/345	118/18723	0.0221106	0.0829199	0.0575388	CNR1/HTR2A/NGF/PLK2/PTGS2/SHANK1	6	1.6554	2.75947
GO:0022612	gland morphogenesis	6/345	118/18723	0.0221106	0.0829199	0.0575388	BMP4/CSF1R/IL6/NRP1/NTN1/WNT5A	6	1.6554	2.75947
GO:0033500	carbohydrate homeostasis	10/345	259/18723	0.0222931	0.0835279	0.0579607	ABCG1/ADGRF5/ALOX5/CNR1/EFNA5/HK3/IL6/KLF15/SYBU/UCP2	10	1.65183	2.09535
GO:0044070	regulation of anion transport	5/345	87/18723	0.0223286	0.0835848	0.0580002	ATP8B1/IL1B/PLA2G4A/PTAFR/SYK	5	1.65114	3.11894
GO:0002335	mature B cell differentiation	3/345	33/18723	0.0224972	0.0839867	0.0582791	FCGR2B/IL6/SPI1	3	1.64787	4.9336
GO:0040020	regulation of meiotic nuclear division	3/345	33/18723	0.0224972	0.0839867	0.0582791	LIF/RAD51AP1/WNT5A	3	1.64787	4.9336
GO:0071353	cellular response to interleukin-4	3/345	33/18723	0.0224972	0.0839867	0.0582791	IL2RG/LEF1/MRC1	3	1.64787	4.9336
GO:0062197	cellular response to chemical stress	12/345	337/18723	0.0229537	0.0845993	0.0587041	AIF1/ALOX5/BDKRB2/BTK/CAPN3/IL6/MMP3/MMP9/NCF1/PDGFD/PRR5L/PTGS2	12	1.63915	1.93245
GO:0002430	complement receptor mediated signaling pathway	2/345	13/18723	0.0230931	0.0845993	0.0587041	C5AR1/C5AR2	2	1.63652	8.34916
GO:0002551	mast cell chemotaxis	2/345	13/18723	0.0230931	0.0845993	0.0587041	PIK3CD/RAC2	2	1.63652	8.34916
GO:0003337	mesenchymal to epithelial transition involved in metanephros morphogenesis	2/345	13/18723	0.0230931	0.0845993	0.0587041	BMP4/LIF	2	1.63652	8.34916
GO:0007494	midgut development	2/345	13/18723	0.0230931	0.0845993	0.0587041	EDNRB/WNT5A	2	1.63652	8.34916
GO:0016322	neuron remodeling	2/345	13/18723	0.0230931	0.0845993	0.0587041	C1QA/SCARF1	2	1.63652	8.34916
GO:0031392	regulation of prostaglandin biosynthetic process	2/345	13/18723	0.0230931	0.0845993	0.0587041	IL1B/PTGS2	2	1.63652	8.34916
GO:0032252	secretory granule localization	2/345	13/18723	0.0230931	0.0845993	0.0587041	PIK3CG/SYBU	2	1.63652	8.34916
GO:0032494	response to peptidoglycan	2/345	13/18723	0.0230931	0.0845993	0.0587041	C5AR1/IL6	2	1.63652	8.34916
GO:0034112	positive regulation of homotypic cell-cell adhesion	2/345	13/18723	0.0230931	0.0845993	0.0587041	IL6/PDPN	2	1.63652	8.34916
GO:0034135	regulation of toll-like receptor 2 signaling pathway	2/345	13/18723	0.0230931	0.0845993	0.0587041	F2RL1/LYN	2	1.63652	8.34916
GO:0036005	response to macrophage colony-stimulating factor	2/345	13/18723	0.0230931	0.0845993	0.0587041	CSF1R/TLR2	2	1.63652	8.34916
GO:0036006	cellular response to macrophage colony-stimulating factor stimulus	2/345	13/18723	0.0230931	0.0845993	0.0587041	CSF1R/TLR2	2	1.63652	8.34916
GO:0048266	behavioral response to pain	2/345	13/18723	0.0230931	0.0845993	0.0587041	THBS1/THBS4	2	1.63652	8.34916
GO:0051451	myoblast migration	2/345	13/18723	0.0230931	0.0845993	0.0587041	MEGF10/THBS4	2	1.63652	8.34916
GO:0051709	regulation of killing of cells of other organism	2/345	13/18723	0.0230931	0.0845993	0.0587041	F2RL1/SYK	2	1.63652	8.34916
GO:0060100	positive regulation of phagocytosis, engulfment	2/345	13/18723	0.0230931	0.0845993	0.0587041	F2RL1/NCKAP1L	2	1.63652	8.34916
GO:0060340	positive regulation of type I interferon-mediated signaling pathway	2/345	13/18723	0.0230931	0.0845993	0.0587041	MMP12/WNT5A	2	1.63652	8.34916
GO:0099150	regulation of postsynaptic specialization assembly	2/345	13/18723	0.0230931	0.0845993	0.0587041	ABI3/IL1RAP	2	1.63652	8.34916
GO:1902947	regulation of tau-protein kinase activity	2/345	13/18723	0.0230931	0.0845993	0.0587041	C5AR1/EGR1	2	1.63652	8.34916
GO:1905155	positive regulation of membrane invagination	2/345	13/18723	0.0230931	0.0845993	0.0587041	F2RL1/NCKAP1L	2	1.63652	8.34916
GO:0019369	arachidonic acid metabolic process	4/345	59/18723	0.0233139	0.0851591	0.0590926	ALOX5/CYP1A1/PLA2G4A/PTGS2	4	1.63239	3.67929
GO:0043407	negative regulation of MAP kinase activity	4/345	59/18723	0.0233139	0.0851591	0.0590926	BMP4/IL1B/LYN/PTPN6	4	1.63239	3.67929
GO:0043551	regulation of phosphatidylinositol 3-kinase activity	4/345	59/18723	0.0233139	0.0851591	0.0590926	FGR/LYN/PDGFB/VAV3	4	1.63239	3.67929
GO:0070098	chemokine-mediated signaling pathway	5/345	88/18723	0.0233287	0.0851591	0.0590926	ACKR4/CCR5/CXCL1/CXCL8/SLIT3	5	1.63211	3.0835
GO:0048839	inner ear development	8/345	188/18723	0.0235305	0.0858197	0.0595509	ATP8B1/BMP4/MAFB/NTN1/OC90/SLITRK6/WNT5A/ZIC1	8	1.62837	2.30934
GO:0051897	positive regulation of protein kinase B signaling	6/345	120/18723	0.0237842	0.0866681	0.0601397	HBEGF/HPSE/NRG1/PIK3CD/PIK3CG/THBS1	6	1.62371	2.71348
GO:0010466	negative regulation of peptidase activity	10/345	262/18723	0.0239041	0.087028	0.0603894	ANOS1/DPEP1/MMP9/NGF/PI15/PICALM/PTGS2/SERPINB10/SERPINB12/THBS1	10	1.62153	2.07136
GO:0002495	antigen processing and presentation of peptide antigen via MHC class II	3/345	34/18723	0.0243456	0.0882875	0.0612634	CTSS/FCER1G/FCGR2B	3	1.61358	4.78849
GO:0042573	retinoic acid metabolic process	3/345	34/18723	0.0243456	0.0882875	0.0612634	CRABP1/CRABP2/CYP1A1	3	1.61358	4.78849
GO:0042886	amide transport	11/345	301/18723	0.0243544	0.0882875	0.0612634	ABCG1/ALOX5/CNR1/EFNA5/IL1B/IL1RN/IL6/MYRIP/S100A8/SYBU/UCP2	11	1.61342	1.98327
GO:0014910	regulation of smooth muscle cell migration	5/345	89/18723	0.0243574	0.0882875	0.0612634	AIF1/DOCK4/NRP1/PDGFB/PDGFD	5	1.61337	3.04885
GO:0046330	positive regulation of JNK cascade	5/345	89/18723	0.0243574	0.0882875	0.0612634	F2RL1/FCGR2B/IL1B/NCF1/WNT5A	5	1.61337	3.04885
GO:0038127	ERBB signaling pathway	6/345	121/18723	0.024652	0.0892768	0.0619498	BCAR3/EREG/HBEGF/MMP9/NCF1/NRG1	6	1.60815	2.69105
GO:0032868	response to insulin	10/345	264/18723	0.0250239	0.0905437	0.062829	BAIAP2L1/BCAR3/EGR1/IL1B/KLF15/LYN/PRKCQ/RETN/TLR2/UCP2	10	1.60165	2.05567
GO:0015849	organic acid transport	11/345	303/18723	0.0254056	0.0917968	0.0636985	ATP8B1/BDKRB2/EMB/IL1B/MFSD2A/OC90/PLA2G4A/SLC11A1/SLCO2B1/SYK/THBS1	11	1.59507	1.97018
GO:0097581	lamellipodium organization	5/345	90/18723	0.0254148	0.0917968	0.0636985	ABI3/PDPN/RAC2/VAV3/WAS	5	1.59491	3.01498
GO:0030865	cortical cytoskeleton organization	4/345	61/18723	0.0259855	0.0936935	0.0650146	FMNL1/LCP1/NCKAP1L/RAC2	4	1.58527	3.55866
GO:0050994	regulation of lipid catabolic process	4/345	61/18723	0.0259855	0.0936935	0.0650146	CNR1/IL1B/MFSD2A/PIK3CG	4	1.58527	3.55866
GO:0001569	branching involved in blood vessel morphogenesis	3/345	35/18723	0.0262737	0.0943194	0.065449	LEF1/NRP1/SEMA3E	3	1.58048	4.65168
GO:0048821	erythrocyte development	3/345	35/18723	0.0262737	0.0943194	0.065449	ADGRF5/NCKAP1L/PTBP3	3	1.58048	4.65168
GO:0090050	positive regulation of cell migration involved in sprouting angiogenesis	3/345	35/18723	0.0262737	0.0943194	0.065449	NRP1/PLK2/PTGS2	3	1.58048	4.65168
GO:0098801	regulation of renal system process	3/345	35/18723	0.0262737	0.0943194	0.065449	EDNRB/F2RL1/PDGFB	3	1.58048	4.65168
GO:2000403	positive regulation of lymphocyte migration	3/345	35/18723	0.0262737	0.0943194	0.065449	AIF1/DOCK8/WNT5A	3	1.58048	4.65168
GO:0050852	T cell receptor signaling pathway	6/345	123/18723	0.0264505	0.0944849	0.0655638	INPP5D/LAPTM5/LCP2/PIK3CD/PTPN6/PTPRC	6	1.57757	2.6473
GO:0051492	regulation of stress fiber assembly	5/345	91/18723	0.0265012	0.0944849	0.0655638	CGNL1/NRP1/PHLDB2/PTGER4/WAS	5	1.57673	2.98184
GO:0033157	regulation of intracellular protein transport	9/345	229/18723	0.0265435	0.0944849	0.0655638	BMP4/IL1B/ITGAM/ITGB2/LCP1/PRR5L/PTGS2/RAC2/ZIC1	9	1.57604	2.13287
GO:0045444	fat cell differentiation	9/345	229/18723	0.0265435	0.0944849	0.0655638	ADGRF5/ALOX5/HTR2A/IL6/MAFB/NOCT/PTGS2/RETN/WNT5A	9	1.57604	2.13287
GO:0001771	immunological synapse formation	2/345	14/18723	0.0266184	0.0944849	0.0655638	DOCK8/HAVCR2	2	1.57482	7.7528
GO:0007171	activation of transmembrane receptor protein tyrosine kinase activity	2/345	14/18723	0.0266184	0.0944849	0.0655638	EFNA5/NRG1	2	1.57482	7.7528
GO:0030213	hyaluronan biosynthetic process	2/345	14/18723	0.0266184	0.0944849	0.0655638	IL1B/PDGFB	2	1.57482	7.7528
GO:0033008	positive regulation of mast cell activation involved in immune response	2/345	14/18723	0.0266184	0.0944849	0.0655638	FGR/SYK	2	1.57482	7.7528
GO:0043306	positive regulation of mast cell degranulation	2/345	14/18723	0.0266184	0.0944849	0.0655638	FGR/SYK	2	1.57482	7.7528
GO:0047484	regulation of response to osmotic stress	2/345	14/18723	0.0266184	0.0944849	0.0655638	BDKRB2/PTGS2	2	1.57482	7.7528
GO:0051547	regulation of keratinocyte migration	2/345	14/18723	0.0266184	0.0944849	0.0655638	HBEGF/MMP9	2	1.57482	7.7528
GO:0072160	nephron tubule epithelial cell differentiation	2/345	14/18723	0.0266184	0.0944849	0.0655638	LIF/MTSS1	2	1.57482	7.7528
GO:0097531	mast cell migration	2/345	14/18723	0.0266184	0.0944849	0.0655638	PIK3CD/RAC2	2	1.57482	7.7528
GO:0001894	tissue homeostasis	10/345	268/18723	0.0273757	0.097047	0.0673417	ADGRF5/CSF1R/IL6/INPP5D/MFSD2A/PECAM1/PTGS2/RAC2/SPP1/SYK	10	1.56263	2.02498
GO:0048663	neuron fate commitment	4/345	62/18723	0.0273873	0.097047	0.0673417	BCL11B/BMP4/NRG1/SATB2	4	1.56245	3.50126
GO:0030224	monocyte differentiation	3/345	36/18723	0.0282812	0.0997846	0.0692413	BMP4/CSF1R/INPP5D	3	1.5485	4.52246
GO:0042092	type 2 immune response	3/345	36/18723	0.0282812	0.0997846	0.0692413	CD86/IL6/TNFSF4	3	1.5485	4.52246
GO:0060251	regulation of glial cell proliferation	3/345	36/18723	0.0282812	0.0997846	0.0692413	IL1B/IL6/LYN	3	1.5485	4.52246
GO:0060338	regulation of type I interferon-mediated signaling pathway	3/345	36/18723	0.0282812	0.0997846	0.0692413	MMP12/PTPN6/WNT5A	3	1.5485	4.52246
GO:0070670	response to interleukin-4	3/345	36/18723	0.0282812	0.0997846	0.0692413	IL2RG/LEF1/MRC1	3	1.5485	4.52246
GO:0001756	somitogenesis	4/345	63/18723	0.0288336	0.101472	0.0704126	AXIN2/LEF1/NKD1/WNT5A	4	1.5401	3.44569
GO:2000242	negative regulation of reproductive process	4/345	63/18723	0.0288336	0.101472	0.0704126	ARHGDIB/BMP4/LIF/WNT5A	4	1.5401	3.44569
GO:2000756	regulation of peptidyl-lysine acetylation	4/345	63/18723	0.0288336	0.101472	0.0704126	IL1B/KLF15/LIF/SPI1	4	1.5401	3.44569
GO:0060402	calcium ion transport into cytosol	7/345	160/18723	0.0290091	0.101916	0.0707202	CAPN3/CCR5/HTR2A/LYN/PTPN6/PTPRC/TRDN	7	1.53747	2.37429
GO:0090316	positive regulation of intracellular protein transport	7/345	160/18723	0.0290091	0.101916	0.0707202	IL1B/ITGAM/ITGB2/PRR5L/PTGS2/RAC2/ZIC1	7	1.53747	2.37429
GO:0031032	actomyosin structure organization	8/345	196/18723	0.0291967	0.102487	0.0711168	ACTA1/CAPN3/CGNL1/NRP1/PHLDB2/PTGER4/TTN/WAS	8	1.53467	2.21508
GO:0002042	cell migration involved in sprouting angiogenesis	5/345	94/18723	0.0299366	0.103507	0.0718246	EFNB2/NRP1/PLK2/PTGS2/THBS1	5	1.5238	2.88668
GO:0030316	osteoclast differentiation	5/345	94/18723	0.0299366	0.103507	0.0718246	CSF1R/INPP5D/MAFB/OCSTAMP/TYROBP	5	1.5238	2.88668
GO:1903035	negative regulation of response to wounding	5/345	94/18723	0.0299366	0.103507	0.0718246	ALOX5/PDGFB/PHLDB2/SPP1/THBS1	5	1.5238	2.88668
GO:0045861	negative regulation of proteolysis	12/345	351/18723	0.0301411	0.103507	0.0718246	ANOS1/DPEP1/IL1R2/MMP9/NGF/PI15/PICALM/PTGS2/QRICH2/SERPINB10/SERPINB12/THBS1	12	1.52084	1.85537
GO:0048565	digestive tract development	6/345	127/18723	0.030304	0.103507	0.0718246	BMP4/CXCL8/CYP1A1/EDNRB/PRDM1/WNT5A	6	1.5185	2.56392
GO:0045670	regulation of osteoclast differentiation	4/345	64/18723	0.0303244	0.103507	0.0718246	INPP5D/MAFB/OCSTAMP/TYROBP	4	1.51821	3.39185
GO:0048247	lymphocyte chemotaxis	4/345	64/18723	0.0303244	0.103507	0.0718246	CH25H/PIK3CD/PIK3CG/WNT5A	4	1.51821	3.39185
GO:0061178	regulation of insulin secretion involved in cellular response to glucose stimulus	4/345	64/18723	0.0303244	0.103507	0.0718246	ABCG1/EFNA5/SYBU/UCP2	4	1.51821	3.39185
GO:0070542	response to fatty acid	4/345	64/18723	0.0303244	0.103507	0.0718246	PTAFR/PTGS2/TLR2/UCP2	4	1.51821	3.39185
GO:0016446	somatic hypermutation of immunoglobulin genes	2/345	15/18723	0.0303453	0.103507	0.0718246	EXO1/POLQ	2	1.51791	7.23594
GO:0032310	prostaglandin secretion	2/345	15/18723	0.0303453	0.103507	0.0718246	IL1B/PLA2G4A	2	1.51791	7.23594
GO:0032725	positive regulation of granulocyte macrophage colony-stimulating factor production	2/345	15/18723	0.0303453	0.103507	0.0718246	IL1B/SYK	2	1.51791	7.23594
GO:0042074	cell migration involved in gastrulation	2/345	15/18723	0.0303453	0.103507	0.0718246	APELA/WNT5A	2	1.51791	7.23594
GO:0043252	sodium-independent organic anion transport	2/345	15/18723	0.0303453	0.103507	0.0718246	SLCO2B1/SLCO4A1	2	1.51791	7.23594
GO:0045064	T-helper 2 cell differentiation	2/345	15/18723	0.0303453	0.103507	0.0718246	CD86/TNFSF4	2	1.51791	7.23594
GO:0045836	positive regulation of meiotic nuclear division	2/345	15/18723	0.0303453	0.103507	0.0718246	RAD51AP1/WNT5A	2	1.51791	7.23594
GO:0045986	negative regulation of smooth muscle contraction	2/345	15/18723	0.0303453	0.103507	0.0718246	DOCK4/PTGS2	2	1.51791	7.23594
GO:0051608	histamine transport	2/345	15/18723	0.0303453	0.103507	0.0718246	BTK/LYN	2	1.51791	7.23594
GO:0060026	convergent extension	2/345	15/18723	0.0303453	0.103507	0.0718246	NKD1/WNT5A	2	1.51791	7.23594
GO:0060099	regulation of phagocytosis, engulfment	2/345	15/18723	0.0303453	0.103507	0.0718246	F2RL1/NCKAP1L	2	1.51791	7.23594
GO:0071380	cellular response to prostaglandin E stimulus	2/345	15/18723	0.0303453	0.103507	0.0718246	PTGER4/TNFSF4	2	1.51791	7.23594
GO:0072224	metanephric glomerulus development	2/345	15/18723	0.0303453	0.103507	0.0718246	EGR1/PDGFB	2	1.51791	7.23594
GO:0098760	response to interleukin-7	2/345	15/18723	0.0303453	0.103507	0.0718246	BTK/IL2RG	2	1.51791	7.23594
GO:0098761	cellular response to interleukin-7	2/345	15/18723	0.0303453	0.103507	0.0718246	BTK/IL2RG	2	1.51791	7.23594
GO:0150011	regulation of neuron projection arborization	2/345	15/18723	0.0303453	0.103507	0.0718246	MFSD2A/WNT5A	2	1.51791	7.23594
GO:1903727	positive regulation of phospholipid metabolic process	2/345	15/18723	0.0303453	0.103507	0.0718246	ADGRF5/HTR2A	2	1.51791	7.23594
GO:1903729	regulation of plasma membrane organization	2/345	15/18723	0.0303453	0.103507	0.0718246	ATP10A/ATP8B1	2	1.51791	7.23594
GO:1904889	regulation of excitatory synapse assembly	2/345	15/18723	0.0303453	0.103507	0.0718246	ABI3/IL1RAP	2	1.51791	7.23594
GO:1905168	positive regulation of double-strand break repair via homologous recombination	2/345	15/18723	0.0303453	0.103507	0.0718246	RAD51AP1/WAS	2	1.51791	7.23594
GO:2000052	positive regulation of non-canonical Wnt signaling pathway	2/345	15/18723	0.0303453	0.103507	0.0718246	NKD1/WNT5A	2	1.51791	7.23594
GO:2001279	regulation of unsaturated fatty acid biosynthetic process	2/345	15/18723	0.0303453	0.103507	0.0718246	IL1B/PTGS2	2	1.51791	7.23594
GO:0016202	regulation of striated muscle tissue development	3/345	37/18723	0.0303679	0.103507	0.0718246	BMP4/LEF1/MEGF10	3	1.51759	4.40024
GO:0040036	regulation of fibroblast growth factor receptor signaling pathway	3/345	37/18723	0.0303679	0.103507	0.0718246	HHIP/THBS1/WNT5A	3	1.51759	4.40024
GO:1900016	negative regulation of cytokine production involved in inflammatory response	3/345	37/18723	0.0303679	0.103507	0.0718246	ADCY7/IL1R2/MEFV	3	1.51759	4.40024
GO:1905332	positive regulation of morphogenesis of an epithelium	3/345	37/18723	0.0303679	0.103507	0.0718246	BMP4/LIF/PIK3CD	3	1.51759	4.40024
GO:0046942	carboxylic acid transport	10/345	273/18723	0.0305324	0.103982	0.0721541	ATP8B1/BDKRB2/EMB/IL1B/OC90/PLA2G4A/SLC11A1/SLC16A6/SLCO2B1/SYK	10	1.51524	1.9879
GO:0031099	regeneration	8/345	198/18723	0.0307483	0.104631	0.0726042	ANGPT2/C5AR1/CAPN3/IL6/LCP1/SCARF1/SPP1/UCP2	8	1.51218	2.19271
GO:0030516	regulation of axon extension	5/345	95/18723	0.031141	0.105858	0.0734556	NRP1/NTN1/SEMA3D/SEMA3E/WNT5A	5	1.50667	2.85629
GO:0045787	positive regulation of cell cycle	11/345	313/18723	0.0311604	0.105858	0.0734556	AIF1/ATAD5/AURKC/CDC6/CYP1A1/E2F7/EREG/IL1B/PDGFB/RAD51AP1/WNT5A	11	1.5064	1.90724
GO:0031346	positive regulation of cell projection organization	12/345	353/18723	0.031287	0.1062	0.0736933	CNR1/CRABP2/F2RL1/LYN/NGF/NRP1/NTN1/RAC2/ROBO2/S100A9/SCARF1/WNT5A	12	1.50464	1.84486
GO:0001952	regulation of cell-matrix adhesion	6/345	128/18723	0.0313217	0.106231	0.0737142	EFNA5/MMP12/NRP1/PHLDB2/SEMA3E/THBS1	6	1.50415	2.54389
GO:0035418	protein localization to synapse	4/345	65/18723	0.0318599	0.107967	0.074919	BSN/DLG2/SHANK1/WNT5A	4	1.49676	3.33967
GO:0045216	cell-cell junction organization	8/345	200/18723	0.0323557	0.109354	0.0758815	CDH11/CDH6/CSF1R/F2RL1/IL1B/MTSS1/PECAM1/PERP	8	1.49005	2.17078
GO:0043280	positive regulation of cysteine-type endopeptidase activity involved in apoptotic process	6/345	129/18723	0.0323616	0.109354	0.0758815	ATP2A3/LAPTM5/S100A8/S100A9/SYK/XDH	6	1.48997	2.52417
GO:0042472	inner ear morphogenesis	5/345	96/18723	0.0323755	0.109354	0.0758815	MAFB/NTN1/SLITRK6/WNT5A/ZIC1	5	1.48978	2.82654
GO:1901655	cellular response to ketone	5/345	96/18723	0.0323755	0.109354	0.0758815	AHR/PTGER4/PTGFR/SPP1/TNFSF4	5	1.48978	2.82654
GO:0019229	regulation of vasoconstriction	4/345	66/18723	0.0334403	0.112489	0.0780567	BDKRB2/DOCK4/HTR2A/PTGS2	4	1.47573	3.28906
GO:0030193	regulation of blood coagulation	4/345	66/18723	0.0334403	0.112489	0.0780567	F2RL1/HPSE/PDGFB/THBS1	4	1.47573	3.28906
GO:0051893	regulation of focal adhesion assembly	4/345	66/18723	0.0334403	0.112489	0.0780567	EFNA5/NRP1/PHLDB2/THBS1	4	1.47573	3.28906
GO:0071300	cellular response to retinoic acid	4/345	66/18723	0.0334403	0.112489	0.0780567	FZD10/LYN/WNT2/WNT5A	4	1.47573	3.28906
GO:0090109	regulation of cell-substrate junction assembly	4/345	66/18723	0.0334403	0.112489	0.0780567	EFNA5/NRP1/PHLDB2/THBS1	4	1.47573	3.28906
GO:0014909	smooth muscle cell migration	5/345	97/18723	0.0336402	0.112954	0.0783797	AIF1/DOCK4/NRP1/PDGFB/PDGFD	5	1.47314	2.7974
GO:0019058	viral life cycle	11/345	317/18723	0.0337041	0.112954	0.0783797	CCR5/CD55/CD86/CLEC5A/CXCL8/EFNB2/HTR2A/MRC1/NRP1/SELPLG/SIGLEC1	11	1.47232	1.88317
GO:0110053	regulation of actin filament organization	10/345	278/18723	0.0339383	0.112954	0.0783797	BAIAP2L1/CGNL1/F2RL1/MTSS1/NCKAP1L/NRP1/PHLDB2/PTGER4/SHANK1/WAS	10	1.46931	1.95214
GO:0001977	renal system process involved in regulation of blood volume	2/345	16/18723	0.0342651	0.112954	0.0783797	F2RL1/PDGFB	2	1.46515	6.7837
GO:0002566	somatic diversification of immune receptors via somatic mutation	2/345	16/18723	0.0342651	0.112954	0.0783797	EXO1/POLQ	2	1.46515	6.7837
GO:0009299	mRNA transcription	2/345	16/18723	0.0342651	0.112954	0.0783797	C5AR1/EREG	2	1.46515	6.7837
GO:0017014	protein nitrosylation	2/345	16/18723	0.0342651	0.112954	0.0783797	S100A8/S100A9	2	1.46515	6.7837
GO:0018119	peptidyl-cysteine S-nitrosylation	2/345	16/18723	0.0342651	0.112954	0.0783797	S100A8/S100A9	2	1.46515	6.7837
GO:0034138	toll-like receptor 3 signaling pathway	2/345	16/18723	0.0342651	0.112954	0.0783797	F2RL1/HAVCR2	2	1.46515	6.7837
GO:0045342	MHC class II biosynthetic process	2/345	16/18723	0.0342651	0.112954	0.0783797	SLC11A1/SPI1	2	1.46515	6.7837
GO:0045779	negative regulation of bone resorption	2/345	16/18723	0.0342651	0.112954	0.0783797	IL6/INPP5D	2	1.46515	6.7837
GO:0046037	GMP metabolic process	2/345	16/18723	0.0342651	0.112954	0.0783797	DLG2/XDH	2	1.46515	6.7837
GO:0051238	sequestering of metal ion	2/345	16/18723	0.0342651	0.112954	0.0783797	S100A8/S100A9	2	1.46515	6.7837
GO:0060004	reflex	2/345	16/18723	0.0342651	0.112954	0.0783797	SHANK1/SLITRK6	2	1.46515	6.7837
GO:0070242	thymocyte apoptotic process	2/345	16/18723	0.0342651	0.112954	0.0783797	BMP4/WNT5A	2	1.46515	6.7837
GO:0070365	hepatocyte differentiation	2/345	16/18723	0.0342651	0.112954	0.0783797	CYP1A1/E2F7	2	1.46515	6.7837
GO:0071639	positive regulation of monocyte chemotactic protein-1 production	2/345	16/18723	0.0342651	0.112954	0.0783797	IL1B/SYK	2	1.46515	6.7837
GO:0071732	cellular response to nitric oxide	2/345	16/18723	0.0342651	0.112954	0.0783797	DPEP1/MMP3	2	1.46515	6.7837
GO:0072148	epithelial cell fate commitment	2/345	16/18723	0.0342651	0.112954	0.0783797	NRP1/PDPN	2	1.46515	6.7837
GO:0072283	metanephric renal vesicle morphogenesis	2/345	16/18723	0.0342651	0.112954	0.0783797	BMP4/LIF	2	1.46515	6.7837
GO:1901163	regulation of trophoblast cell migration	2/345	16/18723	0.0342651	0.112954	0.0783797	APELA/ARHGDIB	2	1.46515	6.7837
GO:1901201	regulation of extracellular matrix assembly	2/345	16/18723	0.0342651	0.112954	0.0783797	PHLDB2/TIE1	2	1.46515	6.7837
GO:1904948	midbrain dopaminergic neuron differentiation	2/345	16/18723	0.0342651	0.112954	0.0783797	WNT2/WNT5A	2	1.46515	6.7837
GO:1905153	regulation of membrane invagination	2/345	16/18723	0.0342651	0.112954	0.0783797	F2RL1/NCKAP1L	2	1.46515	6.7837
GO:1905874	regulation of postsynaptic density organization	2/345	16/18723	0.0342651	0.112954	0.0783797	ABI3/IL1RAP	2	1.46515	6.7837
GO:0001914	regulation of T cell mediated cytotoxicity	3/345	39/18723	0.0347774	0.114277	0.0792974	FCGR2B/NCKAP1L/PTPRC	3	1.4587	4.17458
GO:0010463	mesenchymal cell proliferation	3/345	39/18723	0.0347774	0.114277	0.0792974	BMP4/WNT2/WNT5A	3	1.4587	4.17458
GO:0045622	regulation of T-helper cell differentiation	3/345	39/18723	0.0347774	0.114277	0.0792974	CD86/TNFSF18/TNFSF4	3	1.4587	4.17458
GO:1901861	regulation of muscle tissue development	3/345	39/18723	0.0347774	0.114277	0.0792974	BMP4/LEF1/MEGF10	3	1.4587	4.17458
GO:2000146	negative regulation of cell motility	12/345	359/18723	0.0349127	0.11463	0.0795423	ADAMTS9/AIF1/ANGPT2/ARHGDIB/C5AR2/DPEP1/NRG1/PHLDB2/PTGER4/THBS1/TIE1/WAS	12	1.45702	1.81402
GO:0016445	somatic diversification of immunoglobulins	4/345	67/18723	0.0350657	0.114766	0.0796368	EXO1/POLQ/PTPRC/TNFSF4	4	1.45512	3.23997
GO:0032890	regulation of organic acid transport	4/345	67/18723	0.0350657	0.114766	0.0796368	IL1B/PLA2G4A/SYK/THBS1	4	1.45512	3.23997
GO:0042130	negative regulation of T cell proliferation	4/345	67/18723	0.0350657	0.114766	0.0796368	BMP4/CD86/HAVCR2/PTPN6	4	1.45512	3.23997
GO:0061180	mammary gland epithelium development	4/345	67/18723	0.0350657	0.114766	0.0796368	CSF1R/NTN1/WNT2/WNT5A	4	1.45512	3.23997
GO:0060047	heart contraction	9/345	241/18723	0.0351278	0.114877	0.0797143	APELA/ATP2A3/HBEGF/KCNJ5/NEDD4L/PIK3CG/TNNI1/TRDN/TTN	9	1.45435	2.02666
GO:0021700	developmental maturation	10/345	280/18723	0.0353724	0.115542	0.0801755	BTK/C1QA/EDNRB/EREG/PICALM/PTBP3/SCARF1/SHANK1/SYBU/WNT5A	10	1.45134	1.9382
GO:0007254	JNK cascade	7/345	167/18723	0.0353872	0.115542	0.0801755	F2RL1/FCGR2B/IL1B/NCF1/PTGER4/TLR7/WNT5A	7	1.45115	2.27477
GO:0072175	epithelial tube formation	6/345	132/18723	0.0356148	0.116193	0.0806273	BMP4/IRX1/PIK3CD/ST14/STIL/WNT5A	6	1.44837	2.4668
GO:0009895	negative regulation of catabolic process	11/345	320/18723	0.035706	0.116306	0.0807057	AXIN2/CNR1/IL10RA/IL1B/MFSD2A/NOCT/NRG1/PIK3CG/QRICH2/SERPINB12/SLC11A1	11	1.44726	1.86552
GO:0016042	lipid catabolic process	11/345	320/18723	0.035706	0.116306	0.0807057	CNR1/CRABP1/HSD11B1/IL1B/MFSD2A/OC90/PIK3CG/PLA2G4A/PLCB2/SCARF1/SPP1	11	1.44726	1.86552
GO:0033209	tumor necrosis factor-mediated signaling pathway	5/345	99/18723	0.0362606	0.118019	0.0818943	F2RL1/LAPTM5/PLVAP/SYK/TNFSF18	5	1.44057	2.74089
GO:1900046	regulation of hemostasis	4/345	68/18723	0.0367362	0.119473	0.0829029	F2RL1/HPSE/PDGFB/THBS1	4	1.43491	3.19233
GO:0043010	camera-type eye development	11/345	322/18723	0.0370862	0.11999	0.0832619	BCAR3/BCL11B/BMP4/CYP1A1/KERA/MAB21L2/MFSD2A/NRP1/SLITRK6/WNT2/WNT5A	11	1.43079	1.85393
GO:0002714	positive regulation of B cell mediated immunity	3/345	40/18723	0.0370994	0.11999	0.0832619	BTK/PTPRC/TNFSF4	3	1.43063	4.07022
GO:0002891	positive regulation of immunoglobulin mediated immune response	3/345	40/18723	0.0370994	0.11999	0.0832619	BTK/PTPRC/TNFSF4	3	1.43063	4.07022
GO:0030866	cortical actin cytoskeleton organization	3/345	40/18723	0.0370994	0.11999	0.0832619	FMNL1/LCP1/NCKAP1L	3	1.43063	4.07022
GO:0045429	positive regulation of nitric oxide biosynthetic process	3/345	40/18723	0.0370994	0.11999	0.0832619	AIF1/IL1B/PTGS2	3	1.43063	4.07022
GO:0071276	cellular response to cadmium ion	3/345	40/18723	0.0370994	0.11999	0.0832619	CYBB/MMP9/NCF1	3	1.43063	4.07022
GO:0071526	semaphorin-plexin signaling pathway	3/345	40/18723	0.0370994	0.11999	0.0832619	NRP1/SEMA3D/SEMA3E	3	1.43063	4.07022
GO:0048863	stem cell differentiation	8/345	206/18723	0.0375196	0.121253	0.0841387	BMP4/EDNRB/LIF/NRG1/NRP1/PTPRC/SEMA3D/SEMA3E	8	1.42574	2.10756
GO:0110020	regulation of actomyosin structure organization	5/345	100/18723	0.0376166	0.121471	0.08429	CGNL1/NRP1/PHLDB2/PTGER4/WAS	5	1.42462	2.71348
GO:0000076	DNA replication checkpoint signaling	2/345	17/18723	0.0383696	0.121873	0.0845685	CDC6/ORC1	2	1.41601	6.38465
GO:0001780	neutrophil homeostasis	2/345	17/18723	0.0383696	0.121873	0.0845685	IL6/PIK3CD	2	1.41601	6.38465
GO:0003184	pulmonary valve morphogenesis	2/345	17/18723	0.0383696	0.121873	0.0845685	BMP4/ROBO2	2	1.41601	6.38465
GO:0007379	segment specification	2/345	17/18723	0.0383696	0.121873	0.0845685	IRX1/MAFB	2	1.41601	6.38465
GO:0010715	regulation of extracellular matrix disassembly	2/345	17/18723	0.0383696	0.121873	0.0845685	IL6/PDPN	2	1.41601	6.38465
GO:0010934	macrophage cytokine production	2/345	17/18723	0.0383696	0.121873	0.0845685	LAPTM5/WNT5A	2	1.41601	6.38465
GO:0010935	regulation of macrophage cytokine production	2/345	17/18723	0.0383696	0.121873	0.0845685	LAPTM5/WNT5A	2	1.41601	6.38465
GO:0030903	notochord development	2/345	17/18723	0.0383696	0.121873	0.0845685	STIL/WNT5A	2	1.41601	6.38465
GO:0032604	granulocyte macrophage colony-stimulating factor production	2/345	17/18723	0.0383696	0.121873	0.0845685	IL1B/SYK	2	1.41601	6.38465
GO:0032645	regulation of granulocyte macrophage colony-stimulating factor production	2/345	17/18723	0.0383696	0.121873	0.0845685	IL1B/SYK	2	1.41601	6.38465
GO:0033151	V(D)J recombination	2/345	17/18723	0.0383696	0.121873	0.0845685	BCL11B/LEF1	2	1.41601	6.38465
GO:0042053	regulation of dopamine metabolic process	2/345	17/18723	0.0383696	0.121873	0.0845685	ITGAM/ITGB2	2	1.41601	6.38465
GO:0042069	regulation of catecholamine metabolic process	2/345	17/18723	0.0383696	0.121873	0.0845685	ITGAM/ITGB2	2	1.41601	6.38465
GO:0046855	inositol phosphate dephosphorylation	2/345	17/18723	0.0383696	0.121873	0.0845685	INPP4B/SYNJ2	2	1.41601	6.38465
GO:0048339	paraxial mesoderm development	2/345	17/18723	0.0383696	0.121873	0.0845685	LEF1/WNT5A	2	1.41601	6.38465
GO:0051797	regulation of hair follicle development	2/345	17/18723	0.0383696	0.121873	0.0845685	HPSE/WNT5A	2	1.41601	6.38465
GO:0060033	anatomical structure regression	2/345	17/18723	0.0383696	0.121873	0.0845685	LEF1/SPI1	2	1.41601	6.38465
GO:0060263	regulation of respiratory burst	2/345	17/18723	0.0383696	0.121873	0.0845685	NCF1/RAC2	2	1.41601	6.38465
GO:0061450	trophoblast cell migration	2/345	17/18723	0.0383696	0.121873	0.0845685	APELA/ARHGDIB	2	1.41601	6.38465
GO:1902894	negative regulation of pri-miRNA transcription by RNA polymerase II	2/345	17/18723	0.0383696	0.121873	0.0845685	BMP4/PDGFB	2	1.41601	6.38465
GO:2000696	regulation of epithelial cell differentiation involved in kidney development	2/345	17/18723	0.0383696	0.121873	0.0845685	LIF/MMP9	2	1.41601	6.38465
GO:0034605	cellular response to heat	4/345	69/18723	0.0384519	0.121873	0.0845685	LYN/PTGS2/TFEC/THBS1	4	1.41508	3.14606
GO:0050805	negative regulation of synaptic transmission	4/345	69/18723	0.0384519	0.121873	0.0845685	HTR2A/IL1B/PLK2/PTGS2	4	1.41508	3.14606
GO:0051966	regulation of synaptic transmission, glutamatergic	4/345	69/18723	0.0384519	0.121873	0.0845685	CNR1/GRIK1/HTR2A/PTGS2	4	1.41508	3.14606
GO:0048562	embryonic organ morphogenesis	10/345	285/18723	0.039141	0.123962	0.086018	BMP4/HOXD3/HOXD9/MAFB/NTN1/SATB2/SLITRK6/STIL/WNT5A/ZIC1	10	1.40737	1.9042
GO:0002251	organ or tissue specific immune response	3/345	41/18723	0.0394989	0.12452	0.0864054	IL6/IL6R/RNASE2	3	1.40341	3.97094
GO:0048286	lung alveolus development	3/345	41/18723	0.0394989	0.12452	0.0864054	BMP4/LIF/MMP12	3	1.40341	3.97094
GO:0048634	regulation of muscle organ development	3/345	41/18723	0.0394989	0.12452	0.0864054	BMP4/LEF1/MEGF10	3	1.40341	3.97094
GO:0071470	cellular response to osmotic stress	3/345	41/18723	0.0394989	0.12452	0.0864054	BDKRB2/CAPN3/PTGS2	3	1.40341	3.97094
GO:1904407	positive regulation of nitric oxide metabolic process	3/345	41/18723	0.0394989	0.12452	0.0864054	AIF1/IL1B/PTGS2	3	1.40341	3.97094
GO:2000008	regulation of protein localization to cell surface	3/345	41/18723	0.0394989	0.12452	0.0864054	NEDD4L/PICALM/TYROBP	3	1.40341	3.97094
GO:0051271	negative regulation of cellular component movement	12/345	367/18723	0.0401995	0.126576	0.0878322	ADAMTS9/AIF1/ANGPT2/ARHGDIB/C5AR2/DPEP1/NRG1/PHLDB2/PTGER4/THBS1/TIE1/WAS	12	1.39578	1.77448
GO:0002381	immunoglobulin production involved in immunoglobulin-mediated immune response	4/345	70/18723	0.0402127	0.126576	0.0878322	BTK/EXO1/PTPRC/TNFSF4	4	1.39564	3.10112
GO:0045833	negative regulation of lipid metabolic process	5/345	102/18723	0.0404208	0.127134	0.0882193	CNR1/IL1B/MFSD2A/PDGFB/PIK3CG	5	1.39339	2.66027
GO:1901136	carbohydrate derivative catabolic process	7/345	172/18723	0.0404716	0.127196	0.0882626	ADAMTS9/HPSE/LYVE1/MMP12/NPL/PDE8B/XDH	7	1.39285	2.20865
GO:0045471	response to ethanol	6/345	137/18723	0.0414904	0.1301	0.0902776	ADCY7/CD14/CNR1/CYBB/S100A8/SPI1	6	1.38205	2.37677
GO:0050714	positive regulation of protein secretion	6/345	137/18723	0.0414904	0.1301	0.0902776	ABCG1/F2RL1/MYRIP/SYBU/TLR2/TTN	6	1.38205	2.37677
GO:0055123	digestive system development	6/345	137/18723	0.0414904	0.1301	0.0902776	BMP4/CXCL8/CYP1A1/EDNRB/PRDM1/WNT5A	6	1.38205	2.37677
GO:0010469	regulation of signaling receptor activity	7/345	173/18723	0.0415426	0.130165	0.0903224	EREG/FCGR2B/HBEGF/NCF1/NPTX1/NRP1/SHANK1	7	1.38151	2.19588
GO:0045926	negative regulation of growth	9/345	249/18723	0.041811	0.130268	0.0903938	BMP4/NKD1/NRP1/NTN1/SEMA3D/SEMA3E/SLIT3/SPP1/WNT5A	9	1.37871	1.96155
GO:0014013	regulation of gliogenesis	5/345	103/18723	0.0418693	0.130268	0.0903938	IL1B/IL6/LIF/LYN/TLR2	5	1.3781	2.63444
GO:0019233	sensory perception of pain	5/345	103/18723	0.0418693	0.130268	0.0903938	CNR1/EDNRB/HTR2A/PTAFR/PTGS2	5	1.3781	2.63444
GO:0046425	regulation of receptor signaling pathway via JAK-STAT	5/345	103/18723	0.0418693	0.130268	0.0903938	IL10RA/IL6/IL6R/LIF/PTPRC	5	1.3781	2.63444
GO:0010591	regulation of lamellipodium assembly	3/345	42/18723	0.0419753	0.130268	0.0903938	ABI3/RAC2/WAS	3	1.37701	3.8764
GO:0016601	Rac protein signal transduction	3/345	42/18723	0.0419753	0.130268	0.0903938	AIF1/PIK3CG/RAC2	3	1.37701	3.8764
GO:0021879	forebrain neuron differentiation	3/345	42/18723	0.0419753	0.130268	0.0903938	BCL11B/NRP1/SATB2	3	1.37701	3.8764
GO:0030890	positive regulation of B cell proliferation	3/345	42/18723	0.0419753	0.130268	0.0903938	NCKAP1L/PTPRC/VAV3	3	1.37701	3.8764
GO:0043507	positive regulation of JUN kinase activity	3/345	42/18723	0.0419753	0.130268	0.0903938	FZD10/SYK/WNT5A	3	1.37701	3.8764
GO:1902895	positive regulation of pri-miRNA transcription by RNA polymerase II	3/345	42/18723	0.0419753	0.130268	0.0903938	EGR1/PDGFB/SPI1	3	1.37701	3.8764
GO:2000404	regulation of T cell migration	3/345	42/18723	0.0419753	0.130268	0.0903938	AIF1/DOCK8/WNT5A	3	1.37701	3.8764
GO:0043550	regulation of lipid kinase activity	4/345	71/18723	0.0420188	0.130268	0.0903938	FGR/LYN/PDGFB/VAV3	4	1.37656	3.05744
GO:0050818	regulation of coagulation	4/345	71/18723	0.0420188	0.130268	0.0903938	F2RL1/HPSE/PDGFB/THBS1	4	1.37656	3.05744
GO:0150116	regulation of cell-substrate junction organization	4/345	71/18723	0.0420188	0.130268	0.0903938	EFNA5/NRP1/PHLDB2/THBS1	4	1.37656	3.05744
GO:0043491	protein kinase B signaling	8/345	211/18723	0.0422248	0.13036	0.0904581	HBEGF/HPSE/IL1B/NRG1/PIK3CD/PIK3CG/THBS1/XDH	8	1.37443	2.05761
GO:0001946	lymphangiogenesis	2/345	18/18723	0.0426507	0.13036	0.0904581	PDPN/TIE1	2	1.37007	6.02995
GO:0002076	osteoblast development	2/345	18/18723	0.0426507	0.13036	0.0904581	CLEC5A/SATB2	2	1.37007	6.02995
GO:0006957	complement activation, alternative pathway	2/345	18/18723	0.0426507	0.13036	0.0904581	CFB/CFP	2	1.37007	6.02995
GO:0015732	prostaglandin transport	2/345	18/18723	0.0426507	0.13036	0.0904581	IL1B/PLA2G4A	2	1.37007	6.02995
GO:0030728	ovulation	2/345	18/18723	0.0426507	0.13036	0.0904581	EREG/PTGS2	2	1.37007	6.02995
GO:0032305	positive regulation of icosanoid secretion	2/345	18/18723	0.0426507	0.13036	0.0904581	IL1B/PLA2G4A	2	1.37007	6.02995
GO:0034162	toll-like receptor 9 signaling pathway	2/345	18/18723	0.0426507	0.13036	0.0904581	HAVCR2/PIK3AP1	2	1.37007	6.02995
GO:0045623	negative regulation of T-helper cell differentiation	2/345	18/18723	0.0426507	0.13036	0.0904581	TNFSF18/TNFSF4	2	1.37007	6.02995
GO:0046838	phosphorylated carbohydrate dephosphorylation	2/345	18/18723	0.0426507	0.13036	0.0904581	INPP4B/SYNJ2	2	1.37007	6.02995
GO:0046851	negative regulation of bone remodeling	2/345	18/18723	0.0426507	0.13036	0.0904581	IL6/INPP5D	2	1.37007	6.02995
GO:0051895	negative regulation of focal adhesion assembly	2/345	18/18723	0.0426507	0.13036	0.0904581	PHLDB2/THBS1	2	1.37007	6.02995
GO:0060438	trachea development	2/345	18/18723	0.0426507	0.13036	0.0904581	BMP4/LEF1	2	1.37007	6.02995
GO:0060602	branch elongation of an epithelium	2/345	18/18723	0.0426507	0.13036	0.0904581	BMP4/WNT5A	2	1.37007	6.02995
GO:0071800	podosome assembly	2/345	18/18723	0.0426507	0.13036	0.0904581	BIN2/LCP1	2	1.37007	6.02995
GO:0097107	postsynaptic density assembly	2/345	18/18723	0.0426507	0.13036	0.0904581	ABI3/IL1RAP	2	1.37007	6.02995
GO:0150118	negative regulation of cell-substrate junction organization	2/345	18/18723	0.0426507	0.13036	0.0904581	PHLDB2/THBS1	2	1.37007	6.02995
GO:1900424	regulation of defense response to bacterium	2/345	18/18723	0.0426507	0.13036	0.0904581	F2RL1/HAVCR2	2	1.37007	6.02995
GO:1902170	cellular response to reactive nitrogen species	2/345	18/18723	0.0426507	0.13036	0.0904581	DPEP1/MMP3	2	1.37007	6.02995
GO:0035107	appendage morphogenesis	6/345	138/18723	0.0427345	0.130423	0.0905013	BMP4/CRABP2/HOXD9/LEF1/LRP4/WNT5A	6	1.36922	2.35955
GO:0035108	limb morphogenesis	6/345	138/18723	0.0427345	0.130423	0.0905013	BMP4/CRABP2/HOXD9/LEF1/LRP4/WNT5A	6	1.36922	2.35955
GO:0003015	heart process	9/345	251/18723	0.0436071	0.132987	0.0922809	APELA/ATP2A3/HBEGF/KCNJ5/NEDD4L/PIK3CG/TNNI1/TRDN/TTN	9	1.36044	1.94592
GO:0030032	lamellipodium assembly	4/345	72/18723	0.04387	0.133591	0.0926998	ABI3/RAC2/VAV3/WAS	4	1.35783	3.01498
GO:1903036	positive regulation of response to wounding	4/345	72/18723	0.04387	0.133591	0.0926998	HBEGF/HPSE/SCARF1/THBS1	4	1.35783	3.01498
GO:0045598	regulation of fat cell differentiation	6/345	139/18723	0.0440019	0.133893	0.0929096	ALOX5/HTR2A/IL6/NOCT/PTGS2/WNT5A	6	1.35653	2.34257
GO:0043583	ear development	8/345	213/18723	0.0442115	0.134432	0.0932833	ATP8B1/BMP4/MAFB/NTN1/OC90/SLITRK6/WNT5A/ZIC1	8	1.35446	2.03829
GO:0010951	negative regulation of endopeptidase activity	9/345	252/18723	0.0445243	0.134796	0.0935358	ANOS1/DPEP1/MMP9/NGF/PICALM/PTGS2/SERPINB10/SERPINB12/THBS1	9	1.3514	1.9382
GO:0010171	body morphogenesis	3/345	43/18723	0.0445278	0.134796	0.0935358	LEF1/MAB21L2/PHLDB2	3	1.35137	3.78625
GO:0031952	regulation of protein autophosphorylation	3/345	43/18723	0.0445278	0.134796	0.0935358	PDGFB/PDGFD/PTPRC	3	1.35137	3.78625
GO:0045840	positive regulation of mitotic nuclear division	3/345	43/18723	0.0445278	0.134796	0.0935358	EREG/IL1B/PDGFB	3	1.35137	3.78625
GO:0046636	negative regulation of alpha-beta T cell activation	3/345	43/18723	0.0445278	0.134796	0.0935358	RUNX3/TNFSF18/TNFSF4	3	1.35137	3.78625
GO:1903793	positive regulation of anion transport	3/345	43/18723	0.0445278	0.134796	0.0935358	IL1B/PLA2G4A/PTAFR	3	1.35137	3.78625
GO:0043534	blood vessel endothelial cell migration	7/345	176/18723	0.0448657	0.135719	0.0941763	ANGPT2/EFNB2/NRP1/PDGFB/PLK2/PTGS2/THBS1	7	1.34809	2.15845
GO:0009743	response to carbohydrate	9/345	253/18723	0.0454544	0.137398	0.0953419	ABCG1/ANGPT2/EFNA5/EGR1/LYN/PTGS2/SYBU/THBS1/UCP2	9	1.34242	1.93054
GO:0035773	insulin secretion involved in cellular response to glucose stimulus	4/345	73/18723	0.0457665	0.138139	0.0958556	ABCG1/EFNA5/SYBU/UCP2	4	1.33945	2.97367
GO:0051145	smooth muscle cell differentiation	4/345	73/18723	0.0457665	0.138139	0.0958556	BMP4/EDNRB/EREG/PDGFB	4	1.33945	2.97367
GO:0030038	contractile actin filament bundle assembly	5/345	106/18723	0.046401	0.139747	0.0969712	CGNL1/NRP1/PHLDB2/PTGER4/WAS	5	1.33347	2.55989
GO:0043149	stress fiber assembly	5/345	106/18723	0.046401	0.139747	0.0969712	CGNL1/NRP1/PHLDB2/PTGER4/WAS	5	1.33347	2.55989
GO:0046822	regulation of nucleocytoplasmic transport	5/345	106/18723	0.046401	0.139747	0.0969712	BMP4/IL1B/MX2/PTGS2/ZIC1	5	1.33347	2.55989
GO:0035296	regulation of tube diameter	6/345	141/18723	0.0466065	0.140023	0.0971628	BDKRB2/DOCK4/EDNRB/F2RL1/HTR2A/PTGS2	6	1.33155	2.30934
GO:0097746	blood vessel diameter maintenance	6/345	141/18723	0.0466065	0.140023	0.0971628	BDKRB2/DOCK4/EDNRB/F2RL1/HTR2A/PTGS2	6	1.33155	2.30934
GO:0044282	small molecule catabolic process	12/345	376/18723	0.0467917	0.140023	0.0971628	CNR1/CRABP1/CYP1A1/HAL/HK3/INPP4B/MFSD2A/NPL/SCARF1/SDS/SYNJ2/XDH	12	1.32983	1.73201
GO:0002902	regulation of B cell apoptotic process	2/345	19/18723	0.0471005	0.140023	0.0971628	BTK/LYN	2	1.32697	5.71259
GO:0010885	regulation of cholesterol storage	2/345	19/18723	0.0471005	0.140023	0.0971628	ABCG1/MSR1	2	1.32697	5.71259
GO:0031290	retinal ganglion cell axon guidance	2/345	19/18723	0.0471005	0.140023	0.0971628	NRP1/ROBO2	2	1.32697	5.71259
GO:0032695	negative regulation of interleukin-12 production	2/345	19/18723	0.0471005	0.140023	0.0971628	MEFV/THBS1	2	1.32697	5.71259
GO:0045780	positive regulation of bone resorption	2/345	19/18723	0.0471005	0.140023	0.0971628	SPP1/SYK	2	1.32697	5.71259
GO:0045821	positive regulation of glycolytic process	2/345	19/18723	0.0471005	0.140023	0.0971628	HTR2A/SLC4A4	2	1.32697	5.71259
GO:0051546	keratinocyte migration	2/345	19/18723	0.0471005	0.140023	0.0971628	HBEGF/MMP9	2	1.32697	5.71259
GO:0061760	antifungal innate immune response	2/345	19/18723	0.0471005	0.140023	0.0971628	CLEC4D/SPI1	2	1.32697	5.71259
GO:0071545	inositol phosphate catabolic process	2/345	19/18723	0.0471005	0.140023	0.0971628	INPP4B/SYNJ2	2	1.32697	5.71259
GO:0072077	renal vesicle morphogenesis	2/345	19/18723	0.0471005	0.140023	0.0971628	BMP4/LIF	2	1.32697	5.71259
GO:2000251	positive regulation of actin cytoskeleton reorganization	2/345	19/18723	0.0471005	0.140023	0.0971628	BAIAP2L1/NRP1	2	1.32697	5.71259
GO:2001185	regulation of CD8-positive, alpha-beta T cell activation	2/345	19/18723	0.0471005	0.140023	0.0971628	NCKAP1L/RUNX3	2	1.32697	5.71259
GO:0002066	columnar/cuboidal epithelial cell development	3/345	44/18723	0.0471559	0.140023	0.0971628	BMP4/PRDM1/WNT5A	3	1.32646	3.7002
GO:0046427	positive regulation of receptor signaling pathway via JAK-STAT	3/345	44/18723	0.0471559	0.140023	0.0971628	IL10RA/IL6/IL6R	3	1.32646	3.7002
GO:0051150	regulation of smooth muscle cell differentiation	3/345	44/18723	0.0471559	0.140023	0.0971628	BMP4/EREG/PDGFB	3	1.32646	3.7002
GO:0060711	labyrinthine layer development	3/345	44/18723	0.0471559	0.140023	0.0971628	LEF1/ST14/WNT2	3	1.32646	3.7002
GO:0009266	response to temperature stimulus	7/345	178/18723	0.0471734	0.140023	0.0971628	CD14/HTR2A/LYN/PTGS2/TFEC/THBS1/UCP2	7	1.3263	2.1342
GO:0002377	immunoglobulin production	8/345	216/18723	0.0473057	0.140314	0.097365	BTK/CD86/EXO1/FCGR2B/IL6/POLQ/PTPRC/TNFSF4	8	1.32509	2.00998
GO:0043547	positive regulation of GTPase activity	9/345	255/18723	0.0473532	0.140354	0.0973926	ADAP2/ARAP2/BCAR3/DOCK8/F2RL1/FZD10/PICALM/SIPA1L1/WNT5A	9	1.32465	1.9154
GO:0003151	outflow tract morphogenesis	4/345	74/18723	0.047708	0.141304	0.0980517	BMP4/NRP1/ROBO2/WNT5A	4	1.32141	2.93349
GO:0035150	regulation of tube size	6/345	142/18723	0.047944	0.14148	0.0981741	BDKRB2/DOCK4/EDNRB/F2RL1/HTR2A/PTGS2	6	1.31927	2.29308
GO:2000045	regulation of G1/S transition of mitotic cell cycle	6/345	142/18723	0.047944	0.14148	0.0981741	AIF1/CDC6/CYP1A1/E2F7/PLK2/PTPN6	6	1.31927	2.29308
GO:0000018	regulation of DNA recombination	5/345	107/18723	0.0479739	0.14148	0.0981741	POLQ/PTPRC/RAD51AP1/TNFSF4/WAS	5	1.31899	2.53596
GO:0006275	regulation of DNA replication	5/345	107/18723	0.0479739	0.14148	0.0981741	ATAD5/BCAR3/CDC6/E2F7/EREG	5	1.31899	2.53596
GO:0010927	cellular component assembly involved in morphogenesis	5/345	107/18723	0.0479739	0.14148	0.0981741	ACTA1/CAPN3/PHLDB2/TLR2/TTN	5	1.31899	2.53596
GO:0032526	response to retinoic acid	5/345	107/18723	0.0479739	0.14148	0.0981741	FZD10/LYN/TIE1/WNT2/WNT5A	5	1.31899	2.53596
GO:0050890	cognition	10/345	296/18723	0.0483859	0.142593	0.0989462	C5AR1/CNR1/HTR2A/MFSD2A/NGF/PICALM/PLK2/PTGS2/SHANK1/TLR2	10	1.31528	1.83343
GO:0051346	negative regulation of hydrolase activity	12/345	379/18723	0.0491457	0.144728	0.100428	ANOS1/DPEP1/FZD10/MMP9/NCKAP1L/NGF/PI15/PICALM/PTGS2/SERPINB10/SERPINB12/THBS1	12	1.30851	1.7183
GO:0062013	positive regulation of small molecule metabolic process	6/345	143/18723	0.049305	0.14499	0.10061	ABCG1/HTR2A/IL1B/PTAFR/PTGS2/SLC4A4	6	1.30711	2.27704
GO:0070555	response to interleukin-1	6/345	143/18723	0.049305	0.14499	0.10061	CXCL8/EGR1/IL1B/IL1R2/IL1RN/IL6	6	1.30711	2.27704
GO:0007173	epidermal growth factor receptor signaling pathway	5/345	108/18723	0.0495781	0.145689	0.101095	BCAR3/EREG/HBEGF/MMP9/NCF1	5	1.30471	2.51248
GO:0045913	positive regulation of carbohydrate metabolic process	4/345	75/18723	0.0496946	0.145927	0.10126	HTR2A/PDGFB/PTAFR/SLC4A4	4	1.30369	2.89438
GO:0042551	neuron maturation	3/345	45/18723	0.0498587	0.146304	0.101522	C1QA/EDNRB/SCARF1	3	1.30226	3.61797
GO:0070820	tertiary granule	22/357	164/19550	3.06042e-13	1.0283e-10	8.53697e-11	CD53/CD55/CFP/CLEC4D/CLEC5A/CTSS/CXCL1/CYBB/FCAR/FCER1G/ITGAM/ITGB2/LTA4H/MCEMP1/MMP9/NCKAP1L/PTAFR/PTPN6/SERPINB10/SERPINB12/SLC11A1/TCN1	22	12.5142	7.34611
GO:0045121	membrane raft	25/357	335/19550	3.02801e-09	3.39137e-07	2.81552e-07	BTK/CD14/CD55/CNR1/EDNRB/EFHD2/EFNA5/HPSE/HTR2A/INPP5D/ITGAM/ITGB2/KCNA3/LAT2/LCP2/LRP4/LYN/PDPN/PECAM1/PLVAP/PTGS2/PTPRC/SELPLG/SYNJ2/TLR2	25	8.51884	4.08671
GO:0098857	membrane microdomain	25/357	335/19550	3.02801e-09	3.39137e-07	2.81552e-07	BTK/CD14/CD55/CNR1/EDNRB/EFHD2/EFNA5/HPSE/HTR2A/INPP5D/ITGAM/ITGB2/KCNA3/LAT2/LCP2/LRP4/LYN/PDPN/PECAM1/PLVAP/PTGS2/PTPRC/SELPLG/SYNJ2/TLR2	25	8.51884	4.08671
GO:0030667	secretory granule membrane	23/357	311/19550	1.55976e-08	1.3102e-06	1.08773e-06	C5AR1/CD14/CD53/CD55/CD68/CLEC4D/CLEC5A/CYBB/FCAR/FCER1G/ITGAL/ITGAM/ITGB2/MCEMP1/NCKAP1L/PECAM1/PTAFR/PTPRC/SERPINB10/SERPINB12/SLC11A1/TLR2/TYROBP	23	7.80694	4.04992
GO:0070821	tertiary granule membrane	11/357	73/19550	8.35576e-08	5.61507e-06	4.66163e-06	CD53/CLEC4D/CLEC5A/CYBB/FCAR/FCER1G/ITGAM/ITGB2/MCEMP1/PTAFR/SLC11A1	11	7.07801	8.25179
GO:0042581	specific granule	15/357	160/19550	2.55036e-07	1.4282e-05	1.18569e-05	CD53/CFP/CLEC4D/CLEC5A/CXCL1/CYBB/FCAR/HPSE/ITGAL/ITGAM/ITGB2/MCEMP1/PTPN6/RETN/TCN1	15	6.5934	5.13393
GO:0030139	endocytic vesicle	21/357	336/19550	1.08519e-06	4.83421e-05	4.01337e-05	CTSS/CYBB/EREG/FCGR1A/FMNL1/HBEGF/LYN/MARCO/MSR1/MTSS1/NCF1/PICALM/RAC2/SCARF1/SLC11A1/STAB1/SYK/TLR2/TLR7/WAS/WNT5A	21	5.9645	3.42262
GO:0008305	integrin complex	7/357	31/19550	1.151e-06	4.83421e-05	4.01337e-05	ITGA8/ITGA9/ITGAL/ITGAM/ITGB2/ITGB8/LYN	7	5.93892	12.3656
GO:0101003	ficolin-1-rich granule membrane	9/357	61/19550	1.53364e-06	5.50407e-05	4.56948e-05	CD55/CLEC4D/FCAR/FCER1G/ITGB2/NCKAP1L/SERPINB10/SERPINB12/SLC11A1	9	5.81428	8.07963
GO:0101002	ficolin-1-rich granule	15/357	185/19550	1.63812e-06	5.50407e-05	4.56948e-05	ALOX5/BIN2/CD55/CLEC4D/CTSS/FCAR/FCER1G/HK3/ITGB2/LTA4H/MMP9/NCKAP1L/SERPINB10/SERPINB12/SLC11A1	15	5.78566	4.44015
GO:0098636	protein complex involved in cell adhesion	7/357	36/19550	3.37796e-06	0.000103181	8.56611e-05	ITGA8/ITGA9/ITGAL/ITGAM/ITGB2/ITGB8/LYN	7	5.47135	10.6481
GO:0062023	collagen-containing extracellular matrix	22/357	425/19550	1.2701e-05	0.000355629	0.000295243	ADAMTS9/ANGPT2/C1QA/C1QB/C1QC/CFP/CTSC/CTSS/EMILIN2/MMP9/NTN1/PCSK6/PDGFB/S100A8/S100A9/SERPINB12/THBS1/THBS2/THBS4/VIT/WNT2/WNT5A	22	4.89616	2.83473
GO:0034774	secretory granule lumen	18/357	322/19550	2.88373e-05	0.000745333	0.000618776	ALOX5/BIN2/CFP/CTSC/CXCL1/FERMT3/FGR/HK3/HPSE/PDGFB/PTPN6/RETN/RNASE2/S100A8/S100A9/SRGN/TCN1/THBS1	18	4.54005	3.06122
GO:0060205	cytoplasmic vesicle lumen	18/357	325/19550	3.25771e-05	0.00078185	0.000649092	ALOX5/BIN2/CFP/CTSC/CXCL1/FERMT3/FGR/HK3/HPSE/PDGFB/PTPN6/RETN/RNASE2/S100A8/S100A9/SRGN/TCN1/THBS1	18	4.48709	3.03297
GO:0031983	vesicle lumen	18/357	327/19550	3.53042e-05	0.000790815	0.000656535	ALOX5/BIN2/CFP/CTSC/CXCL1/FERMT3/FGR/HK3/HPSE/PDGFB/PTPN6/RETN/RNASE2/S100A8/S100A9/SRGN/TCN1/THBS1	18	4.45217	3.01442
GO:0035579	specific granule membrane	9/357	91/19550	4.28734e-05	0.000900342	0.000747464	CD53/CLEC4D/CLEC5A/CYBB/FCAR/ITGAL/ITGAM/ITGB2/MCEMP1	9	4.36781	5.41601
GO:0030666	endocytic vesicle membrane	13/357	193/19550	5.76929e-05	0.00113834	0.000945053	CYBB/EREG/FCGR1A/HBEGF/LYN/MARCO/MSR1/RAC2/SCARF1/SLC11A1/STAB1/TLR2/WNT5A	13	4.23888	3.68863
GO:1904724	tertiary granule lumen	7/357	55/19550	6.09827e-05	0.00113834	0.000945053	CFP/CTSS/CXCL1/LTA4H/MMP9/PTPN6/TCN1	7	4.21479	6.9697
GO:0045335	phagocytic vesicle	10/357	137/19550	0.000214128	0.00378669	0.00314371	CTSS/CYBB/FMNL1/NCF1/RAC2/SLC11A1/SYK/TLR2/TLR7/WAS	10	3.66933	3.99722
GO:0044853	plasma membrane raft	9/357	116/19550	0.00027994	0.00468714	0.00389127	EFNA5/HTR2A/ITGAM/ITGB2/LCP2/LRP4/PLVAP/PTGS2/SELPLG	9	3.55293	4.24877
GO:0009897	external side of plasma membrane	19/357	421/19550	0.000292946	0.00468714	0.00389127	ABCG1/ACKR4/CCR5/CD14/CD86/DNAI2/EFNA5/FCER1G/FCGR2B/IL1RL1/IL2RG/IL6R/ITGAM/ITGB2/KCNJ5/MSR1/PTPRC/THBS1/WNT2	19	3.53321	2.47144
GO:0019897	extrinsic component of plasma membrane	11/357	174/19550	0.000366971	0.00560465	0.00465298	CDH11/CDH6/FGR/GNA15/KCNIP1/LYN/MYZAP/PICALM/ST14/SYK/WNT2	11	3.43537	3.46196
GO:0098978	glutamatergic synapse	16/357	338/19550	0.000520646	0.00760596	0.00631447	ADGRL2/BSN/CDH11/CNR1/EFNB2/HTR2A/IL1RAP/KCNA3/LRRTM4/LYN/NPTX1/NRG1/NRP1/SHANK1/SRGN/WNT5A	16	3.28346	2.59228
GO:0019898	extrinsic component of membrane	15/357	309/19550	0.000596551	0.00835171	0.00693359	CDH11/CDH6/FGR/GNA15/KCNIP1/LYN/MYZAP/NCF1/PICALM/PIK3CD/PIK3CG/ST14/SYK/SYN1/WNT2	15	3.22435	2.65834
GO:0035580	specific granule lumen	6/357	62/19550	0.000923964	0.0124181	0.0103095	CFP/CXCL1/HPSE/PTPN6/RETN/TCN1	6	3.03434	5.29954
GO:0098802	plasma membrane signaling receptor complex	14/357	306/19550	0.00157799	0.0196984	0.0163536	CSF2RB/IL18R1/IL6/IL6R/ITGA8/ITGA9/ITGAL/ITGAM/ITGB2/ITGB8/LYN/PTPN6/SYK/TLR2	14	2.8019	2.50545
GO:0001891	phagocytic cup	4/357	28/19550	0.0015829	0.0196984	0.0163536	AIF1/BIN2/LCP1/MEGF10	4	2.80055	7.82313
GO:0031252	cell leading edge	17/357	422/19550	0.00206108	0.024733	0.0205333	ABI3/ACTA1/ACTG2/AIF1/DOCK8/FGR/FRMD4B/ITGA8/LCP1/MEFV/MTSS1/PDPN/PHLDB2/PSTPIP1/RAC2/ROBO2/SAMSN1	17	2.68591	2.20605
GO:0005884	actin filament	7/357	114/19550	0.0049547	0.0574062	0.0476586	ACTA1/AIF1/LCP1/PSTPIP1/PSTPIP2/RAC2/WAS	7	2.30498	3.36257
GO:0005581	collagen trimer	6/357	87/19550	0.00519358	0.0581681	0.0482912	C1QA/C1QB/C1QC/EMILIN2/MARCO/MSR1	6	2.28453	3.77668
GO:0031091	platelet alpha granule	6/357	91/19550	0.00645377	0.0699505	0.0580729	FERMT3/PDGFB/PECAM1/SRGN/THBS1/THBS2	6	2.19019	3.61068
GO:0001772	immunological synapse	4/357	44/19550	0.00835169	0.0876927	0.0728025	CD53/HAVCR2/PRKCQ/VAV3	4	2.07823	4.97835
GO:0016529	sarcoplasmic reticulum	5/357	70/19550	0.00906663	0.0923147	0.0766397	ATP2A3/THBS1/THBS4/TRDN/XDH	5	2.04255	3.91156
GO:0031234	extrinsic component of cytoplasmic side of plasma membrane	6/357	101/19550	0.0105559	0.104317	0.0866041	FGR/GNA15/KCNIP1/LYN/MYZAP/SYK	6	1.9765	3.25318
GO:0097060	synaptic membrane	14/357	384/19550	0.0114072	0.109509	0.0909148	ADGRL2/CHRNG/CNR1/DLG2/EFNB2/GRIK1/HTR2A/ITGA8/KCNA3/LRP4/LRRTM4/NRP1/PICALM/SHANK1	14	1.94282	1.99653
GO:0030027	lamellipodium	9/357	202/19550	0.0121785	0.113666	0.0943655	ABI3/ACTA1/ACTG2/AIF1/DOCK8/MEFV/PDPN/PSTPIP1/RAC2	9	1.91441	2.43989
GO:0005788	endoplasmic reticulum lumen	12/357	313/19550	0.0128617	0.116798	0.0969658	ADAMTSL1/BMP4/CFP/CTSC/IL6/PDGFB/PDGFD/PTGS2/SPP1/THBS1/TRDN/WNT5A	12	1.8907	2.0995
GO:0009898	cytoplasmic side of plasma membrane	8/357	172/19550	0.0139161	0.121172	0.100597	FGR/GNA15/KCNIP1/LYN/MTSS1/MYZAP/PTPRC/SYK	8	1.85648	2.54707
GO:0098685	Schaffer collateral - CA1 synapse	5/357	78/19550	0.0140646	0.121172	0.100597	BSN/CDH11/SHANK1/SRGN/SYN1	5	1.85187	3.51038
GO:0016528	sarcoplasm	5/357	79/19550	0.0147969	0.124294	0.103189	ATP2A3/THBS1/THBS4/TRDN/XDH	5	1.82983	3.46594
GO:0002102	podosome	3/357	29/19550	0.0155264	0.127241	0.105635	BIN2/FERMT3/LCP1	3	1.80893	5.66502
GO:0001726	ruffle	8/357	178/19550	0.0167834	0.134267	0.111469	AIF1/FGR/FRMD4B/LCP1/MEFV/MTSS1/PDPN/SAMSN1	8	1.77512	2.46121
GO:0031209	SCAR complex	2/357	12/19550	0.0194469	0.148504	0.123288	ABI3/NCKAP1L	2	1.71115	9.12698
GO:0032009	early phagosome	2/357	12/19550	0.0194469	0.148504	0.123288	SYK/TLR7	2	1.71115	9.12698
GO:0099699	integral component of synaptic membrane	7/357	150/19550	0.0204315	0.152555	0.126651	ADGRL2/CNR1/EFNB2/HTR2A/KCNA3/LRRTM4/NRP1	7	1.6897	2.55556
GO:0001931	uropod	2/357	13/19550	0.0227087	0.162343	0.134777	PSTPIP1/SELPLG	2	1.64381	8.42491
GO:0031254	cell trailing edge	2/357	13/19550	0.0227087	0.162343	0.134777	PSTPIP1/SELPLG	2	1.64381	8.42491
GO:0030055	cell-substrate junction	14/357	425/19550	0.0249986	0.170402	0.141468	BCAR3/EFNB2/FERMT3/FLRT2/IL1RL1/ITGA8/ITGB2/ITGB8/LCP1/NRP1/PARVG/PHLDB2/PTPRC/RAC2	14	1.60208	1.80392
GO:0045334	clathrin-coated endocytic vesicle	5/357	91/19550	0.025633	0.170402	0.141468	EREG/FCGR1A/HBEGF/PICALM/WNT5A	5	1.5912	3.0089
GO:0016235	aggresome	3/357	35/19550	0.0256753	0.170402	0.141468	FGR/HOXD3/PRKCQ	3	1.59048	4.69388
GO:0043020	NADPH oxidase complex	2/357	14/19550	0.026178	0.170402	0.141468	CYBB/NCF1	2	1.58206	7.82313
GO:1904813	ficolin-1-rich granule lumen	6/357	124/19550	0.0263717	0.170402	0.141468	ALOX5/BIN2/CTSS/HK3/LTA4H/MMP9	6	1.57886	2.64977
GO:0098562	cytoplasmic side of membrane	8/357	197/19550	0.0286496	0.181628	0.150788	FGR/GNA15/KCNIP1/LYN/MTSS1/MYZAP/PTPRC/SYK	8	1.54288	2.22383
GO:0099240	intrinsic component of synaptic membrane	7/357	163/19550	0.0303685	0.188959	0.156874	ADGRL2/CNR1/EFNB2/HTR2A/KCNA3/LRRTM4/NRP1	7	1.51758	2.35174
GO:0099572	postsynaptic specialization	12/357	356/19550	0.0312288	0.189495	0.157319	ABI3/BSN/DCLK1/DLG2/ITGA8/LRP4/LRRTM4/LYN/SHANK1/SIPA1L1/SRGN/SYN1	12	1.50545	1.84591
GO:0045211	postsynaptic membrane	10/357	277/19550	0.0315825	0.189495	0.157319	ADGRL2/CHRNG/DLG2/GRIK1/HTR2A/KCNA3/LRRTM4/NRP1/PICALM/SHANK1	10	1.50055	1.97696
GO:0099056	integral component of presynaptic membrane	4/357	66/19550	0.0325193	0.191693	0.159144	CNR1/EFNB2/HTR2A/KCNA3	4	1.48786	3.3189
GO:0005869	dynactin complex	2/357	16/19550	0.0337053	0.194219	0.161241	ACTA1/ACTG2	2	1.4723	6.84524
GO:0031093	platelet alpha granule lumen	4/357	67/19550	0.034104	0.194219	0.161241	FERMT3/PDGFB/SRGN/THBS1	4	1.46719	3.26937
GO:0005912	adherens junction	7/357	170/19550	0.0368746	0.206498	0.171434	BAIAP2L1/CDH11/CDH6/EFNB2/FRMD4B/LYN/STXBP6	7	1.43327	2.2549
GO:0000145	exocyst	2/357	17/19550	0.0377467	0.207916	0.172612	MYRIP/STXBP6	2	1.42312	6.44258
GO:0005911	cell-cell junction	15/357	494/19550	0.0386214	0.209303	0.173764	BAIAP2L1/CD53/CDH11/CDH6/CGNL1/EFNB2/FLRT2/FRMD4B/LCP2/LYN/PECAM1/PERP/PTPN6/STXBP6/WAS	15	1.41317	1.66281
GO:0014069	postsynaptic density	11/357	330/19550	0.0407866	0.217529	0.180592	ABI3/BSN/DCLK1/DLG2/ITGA8/LRP4/LRRTM4/LYN/SHANK1/SIPA1L1/SYN1	11	1.38948	1.8254
GO:0005796	Golgi lumen	5/357	104/19550	0.0419944	0.220471	0.183035	KERA/NGF/PCSK6/PDGFB/WNT5A	5	1.37681	2.63278
GO:0030669	clathrin-coated endocytic vesicle membrane	4/357	72/19550	0.0426918	0.220684	0.183212	EREG/FCGR1A/HBEGF/WNT5A	4	1.36966	3.04233
GO:0005925	focal adhesion	13/357	418/19550	0.044319	0.223699	0.185715	BCAR3/EFNB2/FLRT2/IL1RL1/ITGA8/ITGB2/ITGB8/LCP1/NRP1/PARVG/PHLDB2/PTPRC/RAC2	13	1.35341	1.70312
GO:0032279	asymmetric synapse	11/357	335/19550	0.0446067	0.223699	0.185715	ABI3/BSN/DCLK1/DLG2/ITGA8/LRP4/LRRTM4/LYN/SHANK1/SIPA1L1/SYN1	11	1.3506	1.79815
GO:0099091	postsynaptic specialization, intracellular component	2/357	19/19550	0.0463455	0.226131	0.187734	LYN/SRGN	2	1.33399	5.76441
GO:0000794	condensed nuclear chromosome	4/357	74/19550	0.0464376	0.226131	0.187734	PSMC3IP/SYCP2L/SYN1/TTN	4	1.33313	2.9601
GO:0031256	leading edge membrane	7/357	180/19550	0.0476654	0.227977	0.189266	AIF1/DOCK8/FGR/ITGA8/LCP1/PDPN/ROBO2	7	1.3218	2.12963
GO:0098889	intrinsic component of presynaptic membrane	4/357	75/19550	0.0483769	0.227977	0.189266	CNR1/EFNB2/HTR2A/KCNA3	4	1.31536	2.92063
GO:0019955	cytokine binding	14/349	139/18368	4.23752e-07	0.000131618	0.000109873	ACKR4/CCR5/CSF1R/IL10RA/IL18R1/IL1R2/IL1RL1/IL1RN/IL2RG/IL6R/NRP1/NRROS/PDPN/THBS1	14	6.37289	5.3009
GO:0005178	integrin binding	14/349	144/18368	6.53731e-07	0.000131618	0.000109873	FERMT3/IBSP/ICAM3/IL1B/ITGAM/ITGB2/ITGB8/LCP1/LYN/NRG1/SPP1/SYK/THBS1/THBS4	14	6.1846	5.11684
GO:0140375	immune receptor activity	14/349	144/18368	6.53731e-07	0.000131618	0.000109873	ACKR4/C5AR1/C5AR2/CCR5/CSF2RB/FCER1G/FCGR2B/IL10RA/IL18R1/IL1R2/IL1RAP/IL1RL1/IL2RG/IL6R	14	6.1846	5.11684
GO:0030546	signaling receptor activator activity	27/349	495/18368	9.9829e-07	0.000150742	0.000125837	APELA/BMP4/CLEC11A/CXCL1/CXCL8/EFNA5/EREG/FLRT2/HBEGF/IL1B/IL1RN/IL6/LIF/NGF/NRG1/PDGFB/PDGFD/RETN/SEMA3D/SEMA3E/SPP1/THBS4/TNFSF18/TNFSF4/TNFSF8/WNT2/WNT5A	27	6.00074	2.87075
GO:0038024	cargo receptor activity	10/349	77/18368	1.91172e-06	0.000230936	0.000192782	ACKR4/ASGR2/ITGAM/ITGB2/MARCO/MEGF10/MRC1/MSR1/SCARF1/STAB1	10	5.71858	6.83511
GO:0048018	receptor ligand activity	26/349	487/18368	2.36285e-06	0.000237861	0.000198563	APELA/BMP4/CLEC11A/CXCL1/CXCL8/EREG/FLRT2/HBEGF/IL1B/IL1RN/IL6/LIF/NGF/NRG1/PDGFB/PDGFD/RETN/SEMA3D/SEMA3E/SPP1/THBS4/TNFSF18/TNFSF4/TNFSF8/WNT2/WNT5A	26	5.62656	2.80984
GO:0038187	pattern recognition receptor activity	6/349	26/18368	7.5255e-06	0.000649343	0.000542062	CD14/CLEC4D/MARCO/PTAFR/TLR2/TLR7	6	5.12346	12.1455
GO:0003953	NAD+ nucleosidase activity	6/349	28/18368	1.19257e-05	0.000900389	0.000751632	IL18R1/IL1RAP/IL1RL1/PIK3AP1/TLR2/TLR7	6	4.92352	11.2779
GO:0004896	cytokine receptor activity	10/349	97/18368	1.56657e-05	0.000982418	0.000820108	ACKR4/CCR5/CSF2RB/IL10RA/IL18R1/IL1R2/IL1RAP/IL1RL1/IL2RG/IL6R	10	4.80505	5.42581
GO:0070851	growth factor receptor binding	12/349	141/18368	1.62652e-05	0.000982418	0.000820108	EREG/FLRT2/HBEGF/IL1B/IL1RAP/IL1RN/IL6/IL6R/LYN/PDGFB/PDGFD/VAV3	12	4.78874	4.47918
GO:0005539	glycosaminoglycan binding	15/349	230/18368	3.60032e-05	0.00191851	0.00160155	ANOS1/BMP4/HBEGF/LYVE1/NRP1/PCSK6/PTPRC/RSPO1/SLIT3/STAB1/THBS1/THBS2/THBS4/TLR2/VIT	15	4.44366	3.43242
GO:0001848	complement binding	5/349	21/18368	3.81161e-05	0.00191851	0.00160155	C5AR1/CFB/ITGAM/ITGB2/MEGF10	5	4.41889	12.531
GO:0035325	Toll-like receptor binding	4/349	12/18368	5.62091e-05	0.00261156	0.00218009	S100A8/S100A9/SYK/TLR2	4	4.25019	17.5435
GO:0008083	growth factor activity	12/349	162/18368	6.43065e-05	0.00277437	0.002316	BMP4/CLEC11A/CXCL1/EREG/HBEGF/IL6/LIF/NGF/NRG1/PDGFB/PDGFD/THBS4	12	4.19175	3.89855
GO:0001618	virus receptor activity	8/349	76/18368	9.60298e-05	0.0038668	0.00322795	CCR5/CD55/CD86/CLEC5A/EFNB2/HTR2A/MRC1/SELPLG	8	4.01759	5.54004
GO:0140272	exogenous protein binding	8/349	77/18368	0.000105417	0.00397947	0.00332201	CCR5/CD55/CD86/CLEC5A/EFNB2/HTR2A/MRC1/SELPLG	8	3.97709	5.46809
GO:0046875	ephrin receptor binding	5/349	28/18368	0.000165038	0.00534492	0.00446187	EFNA5/EFNB2/LYN/PIK3CG/SIPA1L1	5	3.78242	9.39828
GO:0005125	cytokine activity	14/349	235/18368	0.000170379	0.00534492	0.00446187	BMP4/CXCL1/CXCL8/IL1B/IL1RN/IL6/LIF/NRG1/SPP1/TNFSF18/TNFSF4/TNFSF8/WNT2/WNT5A	14	3.76858	3.13543
GO:0017124	SH3 domain binding	10/349	130/18368	0.000191055	0.00534492	0.00446187	ABI3/DOCK4/INPP5D/LYN/NCF1/PTPN6/SH3BGRL2/SHANK1/SYNJ2/WAS	10	3.71884	4.04849
GO:0050135	NAD(P)+ nucleosidase activity	4/349	16/18368	0.000194588	0.00534492	0.00446187	IL18R1/IL1RAP/IL1RL1/TLR2	4	3.71088	13.1576
GO:0061809	NAD+ nucleotidase, cyclic ADP-ribose generating	4/349	16/18368	0.000194588	0.00534492	0.00446187	IL18R1/IL1RAP/IL1RL1/TLR2	4	3.71088	13.1576
GO:0001540	amyloid-beta binding	8/349	84/18368	0.000194683	0.00534492	0.00446187	C1QA/FCGR2B/ITGAM/ITGB2/MARCO/MSR1/PICALM/TLR2	8	3.71067	5.01242
GO:0030169	low-density lipoprotein particle binding	4/349	17/18368	0.000250665	0.00631352	0.00527043	MSR1/SCARF1/STAB1/THBS1	4	3.60091	12.3836
GO:0005044	scavenger receptor activity	6/349	47/18368	0.000250868	0.00631352	0.00527043	ACKR4/MARCO/MEGF10/MSR1/SCARF1/STAB1	6	3.60055	6.71877
GO:0008201	heparin binding	11/349	166/18368	0.000341529	0.00822237	0.00686391	ANOS1/BMP4/HBEGF/NRP1/PCSK6/PTPRC/RSPO1/SLIT3/THBS1/THBS2/THBS4	11	3.46657	3.48755
GO:0016799	hydrolase activity, hydrolyzing N-glycosyl compounds	6/349	50/18368	0.000353943	0.00822237	0.00686391	IL18R1/IL1RAP/IL1RL1/PIK3AP1/TLR2/TLR7	6	3.45107	6.31564
GO:0019838	growth factor binding	10/349	141/18368	0.000368599	0.00824569	0.00688339	IL10RA/IL1R2/IL1RN/IL2RG/IL6R/NRP1/NRROS/PCSK6/PDGFB/THBS1	10	3.43345	3.73265
GO:0005126	cytokine receptor binding	14/349	271/18368	0.000717555	0.0154787	0.0129214	CXCL1/CXCL8/EFNA5/IL1B/IL1RAP/IL1RN/IL6/IL6R/LIF/NGF/SYK/TNFSF18/TNFSF4/TNFSF8	14	3.14414	2.71891
GO:0019865	immunoglobulin binding	4/349	23/18368	0.000852352	0.0177524	0.0148195	FCAR/FCER1G/FCGR1A/FCGR2B	4	3.06938	9.15311
GO:0019864	IgG binding	3/349	11/18368	0.00100189	0.0201714	0.0168388	FCER1G/FCGR1A/FCGR2B	3	2.99918	14.3537
GO:0001784	phosphotyrosine residue binding	5/349	44/18368	0.00142254	0.0277166	0.0231374	BCAR3/FGR/PTPN6/SAMSN1/SYK	5	2.84693	5.98072
GO:0045499	chemorepellent activity	4/349	27/18368	0.00159123	0.0291243	0.0243126	FLRT2/NRG1/SEMA3D/SEMA3E	4	2.79827	7.79709
GO:0140326	ATPase-coupled intramembrane lipid transporter activity	4/349	27/18368	0.00159123	0.0291243	0.0243126	ABCG1/ATP10A/ATP8B1/MFSD2A	4	2.79827	7.79709
GO:0106019	phosphatidylinositol-4,5-bisphosphate phosphatase activity	3/349	13/18368	0.00168826	0.0291345	0.0243211	INPP4B/INPP5D/SYNJ2	3	2.77256	12.1455
GO:0140333	glycerophospholipid flippase activity	3/349	13/18368	0.00168826	0.0291345	0.0243211	ATP10A/ATP8B1/MFSD2A	3	2.77256	12.1455
GO:0005518	collagen binding	6/349	69/18368	0.00197529	0.033141	0.0276656	CTSS/ITGA9/MMP12/MMP9/PDGFB/THBS1	6	2.70437	4.57655
GO:0003779	actin binding	18/349	441/18368	0.00204345	0.0333579	0.0278467	ABI3/AIF1/BAIAP2L1/CCR5/FMNL1/LCP1/MEFV/MTSS1/MYO1F/MYRIP/PARVG/PSTPIP1/PSTPIP2/SYN1/SYNE3/TNNI1/TTN/WAS	18	2.68964	2.14818
GO:0001846	opsonin binding	3/349	15/18368	0.00261123	0.0395941	0.0330526	ITGAM/ITGB2/MEGF10	3	2.58315	10.5261
GO:0005161	platelet-derived growth factor receptor binding	3/349	15/18368	0.00261123	0.0395941	0.0330526	LYN/PDGFB/PDGFD	3	2.58315	10.5261
GO:0071813	lipoprotein particle binding	4/349	31/18368	0.00268768	0.0395941	0.0330526	MSR1/SCARF1/STAB1/THBS1	4	2.57062	6.79102
GO:0071814	protein-lipid complex binding	4/349	31/18368	0.00268768	0.0395941	0.0330526	MSR1/SCARF1/STAB1/THBS1	4	2.57062	6.79102
GO:0140327	flippase activity	3/349	16/18368	0.00316892	0.045572	0.0380429	ATP10A/ATP8B1/MFSD2A	3	2.49909	9.86819
GO:0008237	metallopeptidase activity	10/349	190/18368	0.00351517	0.0493759	0.0412183	ADAM28/ADAMTS9/CPXM2/DPEP1/LTA4H/MMP1/MMP12/MMP3/MMP9/PAPPA2	10	2.45405	2.77002
GO:0005149	interleukin-1 receptor binding	3/349	17/18368	0.00379426	0.0509273	0.0425134	IL1B/IL1RAP/IL1RN	3	2.42087	9.28771
GO:0008525	phosphatidylcholine transporter activity	3/349	17/18368	0.00379426	0.0509273	0.0425134	ABCG1/ATP10A/ATP8B1	3	2.42087	9.28771
GO:0045309	protein phosphorylated amino acid binding	5/349	56/18368	0.00415814	0.0534365	0.044608	BCAR3/FGR/PTPN6/SAMSN1/SYK	5	2.3811	4.69914
GO:0050840	extracellular matrix binding	5/349	56/18368	0.00415814	0.0534365	0.044608	CTSS/ITGA9/OLFML2A/SPP1/THBS1	5	2.3811	4.69914
GO:0004713	protein tyrosine kinase activity	8/349	136/18368	0.00449955	0.0566193	0.047265	BTK/CSF1R/FGR/LYN/NRP1/SYK/TIE1/TTN	8	2.34683	3.0959
GO:0043394	proteoglycan binding	4/349	36/18368	0.00467107	0.057578	0.0480653	CTSS/HPSE/PTPRC/THBS1	4	2.33058	5.84782
GO:0004222	metalloendopeptidase activity	7/349	111/18368	0.00529402	0.0639518	0.053386	ADAM28/ADAMTS9/MMP1/MMP12/MMP3/MMP9/PAPPA2	7	2.27621	3.31903
GO:0140303	intramembrane lipid transporter activity	4/349	38/18368	0.00568231	0.0672963	0.056178	ABCG1/ATP10A/ATP8B1/MFSD2A	4	2.24548	5.54004
GO:0004252	serine-type endopeptidase activity	9/349	174/18368	0.00615141	0.071451	0.0596462	CFB/CTSC/CTSS/MMP1/MMP12/MMP3/MMP9/PCSK6/ST14	9	2.21103	2.72226
GO:0051219	phosphoprotein binding	6/349	88/18368	0.00662026	0.0754459	0.0629812	BCAR3/FGR/LYN/PTPN6/SAMSN1/SYK	6	2.17913	3.58843
GO:0005537	mannose binding	3/349	22/18368	0.00801129	0.0896078	0.0748033	CLEC4A/CLEC4D/MRC1	3	2.0963	7.17687
GO:0005267	potassium channel activity	7/349	121/18368	0.00839014	0.092139	0.0769163	GRIK1/KCNA3/KCNIP1/KCNJ15/KCNJ5/KCNK12/KCNT1	7	2.07623	3.04473
GO:0016702	oxidoreductase activity, acting on single donors with incorporation of molecular oxygen, incorporation of two atoms of oxygen	3/349	23/18368	0.00908514	0.0979897	0.0818004	ALOX5/HPDL/PTGS2	3	2.04167	6.86483
GO:0004714	transmembrane receptor protein tyrosine kinase activity	7/349	124/18368	0.00953601	0.101048	0.0843536	BTK/CSF1R/FGR/LYN/NRP1/SYK/TIE1	7	2.02063	2.97107
GO:0016701	oxidoreductase activity, acting on single donors with incorporation of molecular oxygen	3/349	24/18368	0.0102391	0.104108	0.0869078	ALOX5/HPDL/PTGS2	3	1.98974	6.5788
GO:0043274	phospholipase binding	3/349	24/18368	0.0102391	0.104108	0.0869078	BTK/SYK/WAS	3	1.98974	6.5788
GO:0004715	non-membrane spanning protein tyrosine kinase activity	4/349	45/18368	0.0103419	0.104108	0.0869078	BTK/FGR/LYN/SYK	4	1.9854	4.67826
GO:0008236	serine-type peptidase activity	9/349	191/18368	0.0109947	0.108285	0.090395	CFB/CTSC/CTSS/MMP1/MMP12/MMP3/MMP9/PCSK6/ST14	9	1.95882	2.47997
GO:0001664	G protein-coupled receptor binding	12/349	295/18368	0.0111154	0.108285	0.090395	APELA/BDKRB2/CXCL1/CXCL8/EDNRB/GNA15/MARCO/REEP1/RSPO1/SHANK1/WNT2/WNT5A	12	1.95408	2.1409
GO:0030695	GTPase regulator activity	17/349	488/18368	0.0124239	0.113413	0.0946753	ADAP2/AGFG2/ARAP2/ARHGAP30/ARHGDIB/ARHGEF3/BCAR3/CYTH4/DENND2C/DOCK4/DOCK8/NCKAP1L/NRP1/RASGRP4/SIPA1L1/VAV3/WAS	17	1.90574	1.83344
GO:0060589	nucleoside-triphosphatase regulator activity	17/349	488/18368	0.0124239	0.113413	0.0946753	ADAP2/AGFG2/ARAP2/ARHGAP30/ARHGDIB/ARHGEF3/BCAR3/CYTH4/DENND2C/DOCK4/DOCK8/NCKAP1L/NRP1/RASGRP4/SIPA1L1/VAV3/WAS	17	1.90574	1.83344
GO:0017171	serine hydrolase activity	9/349	195/18368	0.0124642	0.113413	0.0946753	CFB/CTSC/CTSS/MMP1/MMP12/MMP3/MMP9/PCSK6/ST14	9	1.90433	2.42909
GO:0004435	phosphatidylinositol phospholipase C activity	3/349	26/18368	0.0127913	0.113413	0.0946753	BDKRB2/CCR5/PLCB2	3	1.89308	6.07274
GO:1901681	sulfur compound binding	11/349	265/18368	0.0128233	0.113413	0.0946753	ANOS1/BMP4/HBEGF/NRP1/PCSK6/PTPRC/RSPO1/SLIT3/THBS1/THBS2/THBS4	11	1.892	2.18466
GO:0032813	tumor necrosis factor receptor superfamily binding	4/349	49/18368	0.013865	0.113413	0.0946753	NGF/TNFSF18/TNFSF4/TNFSF8	4	1.85808	4.29636
GO:0034593	phosphatidylinositol bisphosphate phosphatase activity	3/349	27/18368	0.0141913	0.113413	0.0946753	INPP4B/INPP5D/SYNJ2	3	1.84798	5.84782
GO:0004955	prostaglandin receptor activity	2/349	10/18368	0.014646	0.113413	0.0946753	PTGER4/PTGFR	2	1.83428	10.5261
GO:0016175	superoxide-generating NAD(P)H oxidase activity	2/349	10/18368	0.014646	0.113413	0.0946753	CYBB/NCF1	2	1.83428	10.5261
GO:0016176	superoxide-generating NADPH oxidase activator activity	2/349	10/18368	0.014646	0.113413	0.0946753	NCF1/PDGFB	2	1.83428	10.5261
GO:0016303	1-phosphatidylinositol-3-kinase activity	2/349	10/18368	0.014646	0.113413	0.0946753	PIK3CD/PIK3CG	2	1.83428	10.5261
GO:0034596	phosphatidylinositol phosphate 4-phosphatase activity	2/349	10/18368	0.014646	0.113413	0.0946753	INPP4B/SYNJ2	2	1.83428	10.5261
GO:0046030	inositol trisphosphate phosphatase activity	2/349	10/18368	0.014646	0.113413	0.0946753	INPP4B/INPP5D	2	1.83428	10.5261
GO:0050786	RAGE receptor binding	2/349	10/18368	0.014646	0.113413	0.0946753	S100A8/S100A9	2	1.83428	10.5261
GO:0052813	phosphatidylinositol bisphosphate kinase activity	2/349	10/18368	0.014646	0.113413	0.0946753	PIK3CD/PIK3CG	2	1.83428	10.5261
GO:0071723	lipopeptide binding	2/349	10/18368	0.014646	0.113413	0.0946753	CD14/TLR2	2	1.83428	10.5261
GO:0030246	carbohydrate binding	11/349	271/18368	0.0149285	0.114137	0.0952799	ADGRL2/ASGR2/CLEC11A/CLEC4A/CLEC4D/CLEC4F/CLEC5A/GALNT6/HK3/MRC1/SIGLEC1	11	1.82598	2.13629
GO:0004629	phospholipase C activity	3/349	28/18368	0.0156748	0.116423	0.0971881	BDKRB2/CCR5/PLCB2	3	1.8048	5.63897
GO:0043236	laminin binding	3/349	28/18368	0.0156748	0.116423	0.0971881	CTSS/ITGA9/THBS1	3	1.8048	5.63897
GO:0005096	GTPase activator activity	16/349	462/18368	0.0158057	0.116423	0.0971881	ADAP2/AGFG2/ARAP2/ARHGAP30/ARHGDIB/ARHGEF3/BCAR3/CYTH4/DENND2C/DOCK4/DOCK8/NCKAP1L/NRP1/RASGRP4/SIPA1L1/VAV3	16	1.80118	1.8227
GO:0005543	phospholipid binding	16/349	466/18368	0.0169996	0.123708	0.10327	ABCG1/ADAP2/ARAP2/ATP8B1/BIN2/BTK/CPNE7/DPEP1/MTSS1/NCF1/PICALM/PLA2G4A/PTAFR/STXBP6/THBS1/WNT5A	16	1.76956	1.80705
GO:0004954	prostanoid receptor activity	2/349	11/18368	0.017678	0.125618	0.104864	PTGER4/PTGFR	2	1.75257	9.56916
GO:0097493	structural molecule activity conferring elasticity	2/349	11/18368	0.017678	0.125618	0.104864	EMILIN2/TTN	2	1.75257	9.56916
GO:0019199	transmembrane receptor protein kinase activity	7/349	143/18368	0.0195871	0.137565	0.114837	BTK/CSF1R/FGR/LYN/NRP1/SYK/TIE1	7	1.70803	2.57631
GO:0016798	hydrolase activity, acting on glycosyl bonds	7/349	144/18368	0.020265	0.140599	0.11737	HPSE/IL18R1/IL1RAP/IL1RL1/PIK3AP1/TLR2/TLR7	7	1.69325	2.55842
GO:0004875	complement receptor activity	2/349	12/18368	0.0209502	0.140599	0.11737	C5AR1/C5AR2	2	1.67881	8.77173
GO:0005165	neurotrophin receptor binding	2/349	12/18368	0.0209502	0.140599	0.11737	EFNA5/NGF	2	1.67881	8.77173
GO:0035004	phosphatidylinositol 3-kinase activity	2/349	12/18368	0.0209502	0.140599	0.11737	PIK3CD/PIK3CG	2	1.67881	8.77173
GO:0005548	phospholipid transporter activity	4/349	57/18368	0.0229874	0.149184	0.124537	ABCG1/ATP10A/ATP8B1/MFSD2A	4	1.63851	3.69336
GO:0051015	actin filament binding	9/349	217/18368	0.0232778	0.149184	0.124537	ABI3/AIF1/FMNL1/LCP1/MYO1F/PSTPIP1/PSTPIP2/SYNE3/TTN	9	1.63306	2.18283
GO:0042578	phosphoric ester hydrolase activity	13/349	366/18368	0.0233483	0.149184	0.124537	BDKRB2/CCR5/DUSP6/INPP4B/INPP5D/NOCT/PDE8B/PLCB2/PLPPR2/PTPN6/PTPRC/SMPDL3A/SYNJ2	13	1.63174	1.86938
GO:0001530	lipopolysaccharide binding	3/349	33/18368	0.0243575	0.149184	0.124537	CD14/PTAFR/TLR2	3	1.61337	4.78458
GO:0005154	epidermal growth factor receptor binding	3/349	33/18368	0.0243575	0.149184	0.124537	EREG/HBEGF/VAV3	3	1.61337	4.78458
GO:0019956	chemokine binding	3/349	33/18368	0.0243575	0.149184	0.124537	ACKR4/CCR5/PDPN	3	1.61337	4.78458
GO:0015271	outward rectifier potassium channel activity	2/349	13/18368	0.0244524	0.149184	0.124537	KCNA3/KCNT1	2	1.61168	8.09698
GO:0016840	carbon-nitrogen lyase activity	2/349	13/18368	0.0244524	0.149184	0.124537	HAL/SDS	2	1.61168	8.09698
GO:0034595	phosphatidylinositol phosphate 5-phosphatase activity	2/349	13/18368	0.0244524	0.149184	0.124537	INPP5D/SYNJ2	2	1.61168	8.09698
GO:0052866	phosphatidylinositol phosphate phosphatase activity	3/349	34/18368	0.0263481	0.159142	0.13285	INPP4B/INPP5D/SYNJ2	3	1.57925	4.64386
GO:0008081	phosphoric diester hydrolase activity	5/349	89/18368	0.0273221	0.163392	0.136397	BDKRB2/CCR5/PDE8B/PLCB2/SMPDL3A	5	1.56349	2.95676
GO:0036041	long-chain fatty acid binding	2/349	14/18368	0.0281747	0.166838	0.139274	S100A8/S100A9	2	1.55014	7.51862
GO:0015079	potassium ion transmembrane transporter activity	7/349	155/18368	0.028828	0.16905	0.14112	GRIK1/KCNA3/KCNIP1/KCNJ15/KCNJ5/KCNK12/KCNT1	7	1.54019	2.37686
GO:0004953	icosanoid receptor activity	2/349	15/18368	0.0321075	0.184695	0.154181	PTGER4/PTGFR	2	1.49339	7.01738
GO:0050664	oxidoreductase activity, acting on NAD(P)H, oxygen as acceptor	2/349	15/18368	0.0321075	0.184695	0.154181	CYBB/NCF1	2	1.49339	7.01738
GO:0042056	chemoattractant activity	3/349	37/18368	0.0328255	0.187044	0.156141	BMP4/PDGFB/WNT5A	3	1.48379	4.26733
GO:0016829	lyase activity	8/349	196/18368	0.034073	0.192338	0.160561	ADCY7/CA12/CYP1A1/HAL/NPL/POLQ/RNASE2/SDS	8	1.46759	2.14818
GO:0003688	DNA replication origin binding	2/349	16/18368	0.0362416	0.197207	0.164625	CDC6/ORC1	2	1.44079	6.5788
GO:0015347	sodium-independent organic anion transmembrane transporter activity	2/349	16/18368	0.0362416	0.197207	0.164625	SLCO2B1/SLCO4A1	2	1.44079	6.5788
GO:0016307	phosphatidylinositol phosphate kinase activity	2/349	16/18368	0.0362416	0.197207	0.164625	PIK3CD/PIK3CG	2	1.44079	6.5788
GO:0019841	retinol binding	2/349	16/18368	0.0362416	0.197207	0.164625	CRABP1/CRABP2	2	1.44079	6.5788
GO:0005547	phosphatidylinositol-3,4,5-trisphosphate binding	3/349	39/18368	0.0375615	0.202564	0.169098	ADAP2/ARAP2/BTK	3	1.42526	4.04849
GO:0097110	scaffold protein binding	4/349	67/18368	0.0385578	0.202912	0.169388	LRP4/LYN/SHANK1/SYK	4	1.41389	3.14211
GO:0005244	voltage-gated ion channel activity	8/349	201/18368	0.0386338	0.202912	0.169388	CNR1/CYBB/KCNA3/KCNIP1/KCNJ15/KCNJ5/KCNK12/KCNT1	8	1.41303	2.09474
GO:0022832	voltage-gated channel activity	8/349	201/18368	0.0386338	0.202912	0.169388	CNR1/CYBB/KCNA3/KCNIP1/KCNJ15/KCNJ5/KCNK12/KCNT1	8	1.41303	2.09474
GO:0042169	SH2 domain binding	3/349	40/18368	0.0400533	0.205908	0.171889	LAT2/PTPN6/SYK	3	1.39736	3.94728
GO:0005001	transmembrane receptor protein tyrosine phosphatase activity	2/349	17/18368	0.0405679	0.205908	0.171889	PTPN6/PTPRC	2	1.39182	6.19181
GO:0019198	transmembrane receptor protein phosphatase activity	2/349	17/18368	0.0405679	0.205908	0.171889	PTPN6/PTPRC	2	1.39182	6.19181
GO:0052745	inositol phosphate phosphatase activity	2/349	17/18368	0.0405679	0.205908	0.171889	INPP4B/INPP5D	2	1.39182	6.19181
GO:0045236	CXCR chemokine receptor binding	2/349	18/18368	0.0450777	0.225016	0.18784	CXCL1/CXCL8	2	1.34604	5.84782
GO:0098641	cadherin binding involved in cell-cell adhesion	2/349	18/18368	0.0450777	0.225016	0.18784	BAIAP2L1/STXBP6	2	1.34604	5.84782
GO:0048029	monosaccharide binding	4/349	71/18368	0.0461256	0.22836	0.190631	CLEC4A/CLEC4D/HK3/MRC1	4	1.33606	2.96509
GO:0004620	phospholipase activity	5/349	104/18368	0.0483086	0.237223	0.19803	BDKRB2/CCR5/OC90/PLA2G4A/PLCB2	5	1.31598	2.53031
GO:0016918	retinal binding	2/349	19/18368	0.0497625	0.240452	0.200726	CRABP1/CRABP2	2	1.3031	5.54004
GO:0052742	phosphatidylinositol kinase activity	2/349	19/18368	0.0497625	0.240452	0.200726	PIK3CD/PIK3CG	2	1.3031	5.54004
hsa05144	Malaria	10/201	50/9396	7.82564e-08	9.47846e-06	6.49318e-06	CXCL8/IL1B/IL6/ITGAL/ITGB2/PECAM1/THBS1/THBS2/THBS4/TLR2	10	7.10648	9.34925
hsa04060	Cytokine-cytokine receptor interaction	23/201	298/9396	8.74938e-08	9.47846e-06	6.49318e-06	ACKR4/BMP4/CCR5/CSF1R/CSF2RB/CXCL1/CXCL8/IL10RA/IL18R1/IL1B/IL1R2/IL1RAP/IL1RL1/IL1RN/IL2RG/IL6/IL6R/LIF/NGF/RELL1/TNFSF18/TNFSF4/TNFSF8	23	7.05802	3.60793
hsa04015	Rap1 signaling pathway	19/201	212/9396	1.22589e-07	9.47846e-06	6.49318e-06	ADCY7/ANGPT2/CNR1/CSF1R/DOCK4/EFNA5/ITGAL/ITGAM/ITGB2/LCP2/NGF/PDGFB/PDGFD/PIK3CD/PLCB2/RAC2/SIPA1L1/THBS1/VAV3	19	6.91155	4.18952
hsa04664	Fc epsilon RI signaling pathway	11/201	69/9396	2.01399e-07	9.47846e-06	6.49318e-06	ALOX5/BTK/FCER1G/INPP5D/LCP2/LYN/PIK3CD/PLA2G4A/RAC2/SYK/VAV3	11	6.69594	7.4523
hsa05150	Staphylococcus aureus infection	13/201	102/9396	2.34417e-07	9.47846e-06	6.49318e-06	C1QA/C1QB/C1QC/C5AR1/CFB/FCAR/FCGR1A/FCGR2B/ITGAL/ITGAM/ITGB2/PTAFR/SELPLG	13	6.63001	5.95786
hsa04145	Phagosome	16/201	159/9396	2.6315e-07	9.47846e-06	6.49318e-06	CD14/CTSS/CYBB/FCAR/FCGR1A/FCGR2B/ITGAM/ITGB2/MARCO/MRC1/MSR1/NCF1/THBS1/THBS2/THBS4/TLR2	16	6.5798	4.70403
hsa05146	Amoebiasis	13/201	103/9396	2.63291e-07	9.47846e-06	6.49318e-06	CD14/CXCL1/CXCL8/GNA15/IL1B/IL1R2/IL6/ITGAM/ITGB2/PIK3CD/PLCB2/SERPINB10/TLR2	13	6.57956	5.90001
hsa05171	Coronavirus disease - COVID-19	19/201	238/9396	7.43863e-07	2.34317e-05	1.60518e-05	C1QA/C1QB/C1QC/C5AR1/CFB/CXCL8/CYBB/HBEGF/IL1B/IL6/IL6R/MMP1/MMP3/MX2/NRP1/PIK3CD/SYK/TLR2/TLR7	19	6.12851	3.73184
hsa04666	Fc gamma R-mediated phagocytosis	12/201	99/9396	1.19725e-06	2.8169e-05	1.92971e-05	FCGR1A/FCGR2B/INPP5D/LYN/NCF1/PIK3CD/PLA2G4A/PTPRC/RAC2/SYK/VAV3/WAS	12	5.92182	5.66621
hsa04750	Inflammatory mediator regulation of TRP channels	12/201	99/9396	1.19725e-06	2.8169e-05	1.92971e-05	ADCY7/BDKRB2/F2RL1/HTR2A/IL1B/IL1RAP/NGF/PIK3CD/PLA2G4A/PLCB2/PRKCQ/PTGER4	12	5.92182	5.66621
hsa04148	Efferocytosis	15/201	157/9396	1.2296e-06	2.8169e-05	1.92971e-05	ALOX5/ATP2A3/C1QA/C1QB/C1QC/CH25H/HAVCR2/MEGF10/PECAM1/PTGER4/PTGS2/PTPN6/SCARF1/STAB1/THBS1	15	5.91024	4.4662
hsa04151	PI3K-Akt signaling pathway	23/201	362/9396	2.71339e-06	5.69812e-05	3.90348e-05	ANGPT2/CSF1R/EFNA5/EREG/IBSP/IL2RG/IL6/IL6R/ITGA8/ITGA9/ITGB8/NGF/PDGFB/PDGFD/PIK3AP1/PIK3CD/PIK3CG/SPP1/SYK/THBS1/THBS2/THBS4/TLR2	23	5.56649	2.97007
hsa05417	Lipid and atherosclerosis	17/201	216/9396	3.55296e-06	6.88727e-05	4.7181e-05	ABCG1/CD14/CXCL1/CXCL8/CYBB/CYP1A1/IL1B/IL6/LYN/MMP1/MMP3/MMP9/NCF1/PIK3CD/PLCB2/TLR2/VAV3	17	5.44941	3.6791
hsa05142	Chagas disease	11/201	103/9396	1.16774e-05	0.000210193	0.000143992	BDKRB2/C1QA/C1QB/C1QC/CXCL8/GNA15/IL1B/IL6/PIK3CD/PLCB2/TLR2	11	4.93265	4.99232
hsa05134	Legionellosis	8/201	56/9396	2.24592e-05	0.000359885	0.000246538	CD14/CXCL1/CXCL8/IL1B/IL6/ITGAM/ITGB2/TLR2	8	4.64861	6.67804
hsa04662	B cell receptor signaling pathway	10/201	91/9396	2.28498e-05	0.000359885	0.000246538	BTK/FCGR2B/INPP5D/LYN/PIK3AP1/PIK3CD/PTPN6/RAC2/SYK/VAV3	10	4.64112	5.13695
hsa04657	IL-17 signaling pathway	10/201	95/9396	3.33577e-05	0.000467008	0.000319922	CXCL1/CXCL8/IL1B/IL6/MMP1/MMP3/MMP9/PTGS2/S100A8/S100A9	10	4.4768	4.92066
hsa05323	Rheumatoid arthritis	10/201	95/9396	3.33577e-05	0.000467008	0.000319922	CD86/CXCL1/CXCL8/IL1B/IL6/ITGAL/ITGB2/MMP1/MMP3/TLR2	10	4.4768	4.92066
hsa04514	Cell adhesion molecules	13/201	160/9396	3.70367e-05	0.000491224	0.000336511	CD86/ICAM3/ITGA8/ITGA9/ITGAL/ITGAM/ITGB2/ITGB8/PECAM1/PTPRC/SELPLG/SIGLEC1/SLITRK6	13	4.43137	3.79813
hsa05133	Pertussis	9/201	78/9396	3.99258e-05	0.000503065	0.000344623	C1QA/C1QB/C1QC/CD14/CXCL8/IL1B/IL6/ITGAM/ITGB2	9	4.39875	5.3938
hsa05140	Leishmaniasis	9/201	79/9396	4.42362e-05	0.000530835	0.000363646	CYBB/FCGR1A/IL1B/ITGAM/ITGB2/NCF1/PTGS2/PTPN6/TLR2	9	4.35422	5.32552
hsa04061	Viral protein interaction with cytokine and cytokine receptor	10/201	100/9396	5.20851e-05	0.000592034	0.000405571	ACKR4/CCR5/CSF1R/CXCL1/CXCL8/IL10RA/IL18R1/IL2RG/IL6/IL6R	10	4.28329	4.67463
hsa04380	Osteoclast differentiation	12/201	143/9396	5.40349e-05	0.000592034	0.000405571	ATP2A3/BTK/CSF1R/FCGR1A/FCGR2B/IL1B/LCP2/NCF1/PIK3CD/SPI1/SYK/TYROBP	12	4.26733	3.92276
hsa04613	Neutrophil extracellular trap formation	14/201	196/9396	7.70787e-05	0.000781253	0.000535194	C5AR1/CYBB/FCGR1A/ITGAL/ITGAM/ITGB2/NCF1/PIK3CD/PLCB2/RAC2/SELPLG/SYK/TLR2/TLR7	14	4.11307	3.33902
hsa04611	Platelet activation	11/201	126/9396	7.75053e-05	0.000781253	0.000535194	ADCY7/BTK/FCER1G/FERMT3/LCP2/LYN/PIK3CD/PIK3CG/PLA2G4A/PLCB2/SYK	11	4.11067	4.08102
hsa04072	Phospholipase D signaling pathway	12/201	149/9396	8.06763e-05	0.00078194	0.000535665	ADCY7/CXCL8/CYTH4/FCER1G/PDGFB/PDGFD/PIK3CD/PIK3CG/PLA2G4A/PLCB2/PTGFR/SYK	12	4.09325	3.7648
hsa05221	Acute myeloid leukemia	8/201	68/9396	9.38485e-05	0.000875919	0.000600045	CD14/CSF1R/DUSP6/FCGR1A/ITGAM/LEF1/PIK3CD/SPI1	8	4.02757	5.49956
hsa05202	Transcriptional misregulation in cancer	14/201	201/9396	0.000101072	0.00090412	0.000619364	BCL11B/CD14/CD86/CSF1R/CXCL8/DUSP6/FCGR1A/IL1R2/IL6/ITGAM/MMP3/MMP9/REL/SPI1	14	3.99537	3.25596
hsa04610	Complement and coagulation cascades	9/201	88/9396	0.000104046	0.00090412	0.000619364	BDKRB2/C1QA/C1QB/C1QC/C5AR1/CD55/CFB/ITGAM/ITGB2	9	3.98278	4.78087
hsa04510	Focal adhesion	14/201	203/9396	0.000112351	0.000943746	0.000646509	IBSP/ITGA8/ITGA9/ITGB8/PARVG/PDGFB/PDGFD/PIK3CD/RAC2/SPP1/THBS1/THBS2/THBS4/VAV3	14	3.94942	3.22388
hsa04650	Natural killer cell mediated cytotoxicity	11/201	134/9396	0.000135132	0.00109733	0.000751724	FCER1G/ITGAL/ITGB2/LAT2/LCP2/PIK3CD/PTPN6/RAC2/SYK/TYROBP/VAV3	11	3.86924	3.83738
hsa05152	Tuberculosis	13/201	182/9396	0.000139344	0.00109733	0.000751724	CD14/CTSS/FCER1G/FCGR1A/FCGR2B/IL10RA/IL1B/IL6/ITGAM/ITGB2/MRC1/SYK/TLR2	13	3.85591	3.33902
hsa04670	Leukocyte transendothelial migration	10/201	116/9396	0.000182512	0.00139373	0.000954769	CYBB/ITGAL/ITGAM/ITGB2/MMP9/NCF1/PECAM1/PIK3CD/RAC2/VAV3	10	3.73871	4.02985
hsa04062	Chemokine signaling pathway	13/201	193/9396	0.000249559	0.00184967	0.00126711	ADCY7/CCR5/CXCL1/CXCL8/FGR/LYN/NCF1/PIK3CD/PIK3CG/PLCB2/RAC2/VAV3/WAS	13	3.60283	3.14871
hsa04640	Hematopoietic cell lineage	9/201	100/9396	0.000277814	0.00200026	0.00137027	CD14/CD55/CSF1R/FCGR1A/IL1B/IL1R2/IL6/IL6R/ITGAM	9	3.55625	4.20716
hsa05167	Kaposi sarcoma-associated herpesvirus infection	13/201	196/9396	0.000290208	0.00203146	0.00139164	ANGPT2/CCR5/CD86/CXCL1/CXCL8/IL6/LEF1/LYN/PDGFB/PIK3CD/PIK3CG/PTGS2/SYK	13	3.53729	3.10052
hsa05217	Basal cell carcinoma	7/201	63/9396	0.000370476	0.00252324	0.00172854	AXIN2/BMP4/FZD10/HHIP/LEF1/WNT2/WNT5A	7	3.43124	5.19403
hsa04064	NF-kappa B signaling pathway	9/201	105/9396	0.000400374	0.00265511	0.00181887	BTK/CD14/CXCL1/CXCL8/IL1B/LYN/PRKCQ/PTGS2/SYK	9	3.39753	4.00682
hsa04620	Toll-like receptor signaling pathway	9/201	109/9396	0.000527832	0.00341061	0.00233642	CD14/CD86/CXCL8/IL1B/IL6/PIK3CD/SPP1/TLR2/TLR7	9	3.2775	3.85978
hsa04512	ECM-receptor interaction	8/201	89/9396	0.000611515	0.00385254	0.00263917	IBSP/ITGA8/ITGA9/ITGB8/SPP1/THBS1/THBS2/THBS4	8	3.21359	4.20191
hsa05165	Human papillomavirus infection	17/201	333/9396	0.000778147	0.00478275	0.00327641	AXIN2/DLG2/FZD10/IBSP/ITGA8/ITGA9/ITGB8/MX2/PIK3CD/PTGER4/PTGS2/SPP1/THBS1/THBS2/THBS4/WNT2/WNT5A	17	3.10894	2.38645
hsa04668	TNF signaling pathway	9/201	119/9396	0.000996948	0.00598169	0.00409773	CXCL1/IL18R1/IL1B/IL6/LIF/MMP3/MMP9/PIK3CD/PTGS2	9	3.00133	3.53543
hsa04936	Alcoholic liver disease	10/201	144/9396	0.00102393	0.00600073	0.00411078	C1QA/C1QB/C1QC/C5AR1/CD14/CXCL1/CXCL8/IL1B/IL6/LEF1	10	2.98973	3.24627
hsa04810	Regulation of actin cytoskeleton	13/201	232/9396	0.00141503	0.00792414	0.0054284	BDKRB2/ITGA8/ITGA9/ITGAL/ITGAM/ITGB2/ITGB8/NCKAP1L/PDGFB/PDGFD/PIK3CD/RAC2/VAV3	13	2.84924	2.6194
hsa04820	Cytoskeleton in muscle cells	13/201	232/9396	0.00141503	0.00792414	0.0054284	ACTA1/ACTG2/CAPN3/FMNL1/ITGA8/ITGA9/ITGB8/SYNE3/THBS1/THBS2/THBS4/TNNI1/TTN	13	2.84924	2.6194
hsa05219	Bladder cancer	5/201	41/9396	0.00170795	0.00935658	0.00640968	CXCL8/HBEGF/MMP1/MMP9/THBS1	5	2.76753	5.70076
hsa04360	Axon guidance	11/201	184/9396	0.00196639	0.0105432	0.00722258	EFNA5/EFNB2/NRP1/NTN1/PIK3CD/RAC2/ROBO2/SEMA3D/SEMA3E/SLIT3/WNT5A	11	2.70633	2.79461
hsa05135	Yersinia infection	9/201	138/9396	0.00279098	0.0146526	0.0100377	CXCL8/IL1B/IL6/LCP2/MEFV/PIK3CD/RAC2/VAV3/WAS	9	2.55424	3.04867
hsa04020	Calcium signaling pathway	13/201	254/9396	0.00314328	0.0161654	0.0110741	ADCY7/ATP2A3/BDKRB2/EDNRB/GNA15/HTR2A/NGF/PDGFB/PDGFD/PLCB2/PTAFR/PTGFR/TRDN	13	2.50262	2.39253
hsa05163	Human cytomegalovirus infection	12/201	226/9396	0.00334187	0.0167075	0.0114454	ADCY7/CCR5/CXCL8/IL10RA/IL1B/IL6/IL6R/PIK3CD/PLCB2/PTGER4/PTGS2/RAC2	12	2.47601	2.4821
hsa05418	Fluid shear stress and atherosclerosis	9/201	142/9396	0.00338128	0.0167075	0.0114454	BMP4/IL1B/IL1R2/MMP9/NCF1/PDGFB/PECAM1/PIK3CD/RAC2	9	2.47092	2.96279
hsa05205	Proteoglycans in cancer	11/201	204/9396	0.00435927	0.0211257	0.0144721	FZD10/HBEGF/HPSE/MMP9/PIK3CD/PTPN6/THBS1/TLR2/VAV3/WNT2/WNT5A	11	2.36059	2.52063
hsa00562	Inositol phosphate metabolism	6/201	73/9396	0.00460742	0.021907	0.0150073	INPP4B/INPP5D/PIK3CD/PIK3CG/PLCB2/SYNJ2	6	2.33654	3.84216
hsa04913	Ovarian steroidogenesis	5/201	52/9396	0.00490147	0.0228735	0.0156694	ADCY7/ALOX5/CYP1A1/PLA2G4A/PTGS2	5	2.30967	4.49483
hsa04010	MAPK signaling pathway	14/201	300/9396	0.00504575	0.0231187	0.0158374	ANGPT2/CD14/CSF1R/DUSP6/EFNA5/EREG/IL1B/IL1RAP/NGF/PDGFB/PDGFD/PLA2G4A/RAC2/RASGRP4	14	2.29707	2.18149
hsa04916	Melanogenesis	7/201	101/9396	0.00583043	0.0257766	0.0176582	ADCY7/EDNRB/FZD10/LEF1/PLCB2/WNT2/WNT5A	7	2.2343	3.23984
hsa04933	AGE-RAGE signaling pathway in diabetic complications	7/201	101/9396	0.00583043	0.0257766	0.0176582	CXCL8/CYBB/EGR1/IL1B/IL6/PIK3CD/PLCB2	7	2.2343	3.23984
hsa04934	Cushing syndrome	9/201	155/9396	0.00600173	0.0260765	0.0178636	ADCY7/AHR/AXIN2/FZD10/LEF1/PDE8B/PLCB2/WNT2/WNT5A	9	2.22172	2.7143
hsa04390	Hippo signaling pathway	9/201	157/9396	0.00651526	0.0278279	0.0190634	AXIN2/BMP4/DLG2/FZD10/ITGB2/LEF1/NKD1/WNT2/WNT5A	9	2.18607	2.67972
hsa04625	C-type lectin receptor signaling pathway	7/201	105/9396	0.00718535	0.0297194	0.0203592	CLEC4D/FCER1G/IL1B/IL6/PIK3CD/PTGS2/SYK	7	2.14355	3.11642
hsa01521	EGFR tyrosine kinase inhibitor resistance	6/201	80/9396	0.00719398	0.0297194	0.0203592	IL6/IL6R/NRG1/PDGFB/PDGFD/PIK3CD	6	2.14303	3.50597
hsa05215	Prostate cancer	7/201	106/9396	0.00755779	0.0307188	0.0210438	IL1R2/LEF1/MMP3/MMP9/PDGFB/PDGFD/PIK3CD	7	2.12161	3.08702
hsa05143	African trypanosomiasis	4/201	37/9396	0.00772886	0.0309154	0.0211785	F2RL1/IL1B/IL6/PLCB2	4	2.11188	5.05365
hsa04659	Th17 cell differentiation	7/201	109/9396	0.00876097	0.0344963	0.0236316	AHR/IL1B/IL1RAP/IL2RG/IL6/IL6R/PRKCQ	7	2.05745	3.00205
hsa05162	Measles	8/201	139/9396	0.00987102	0.0380636	0.0260753	FCGR2B/IL1B/IL2RG/IL6/MX2/PIK3CD/TLR2/TLR7	8	2.00564	2.69043
hsa04630	JAK-STAT signaling pathway	9/201	168/9396	0.00996905	0.0380636	0.0260753	CSF2RB/IL10RA/IL2RG/IL6/IL6R/LIF/PDGFB/PIK3CD/PTPN6	9	2.00135	2.50426
hsa04310	Wnt signaling pathway	9/201	174/9396	0.0123572	0.046478	0.0318396	AXIN2/FZD10/LEF1/NKD1/PLCB2/RAC2/RSPO1/WNT2/WNT5A	9	1.90808	2.41791
hsa04014	Ras signaling pathway	11/201	238/9396	0.013228	0.0484504	0.0331908	ANGPT2/CSF1R/EFNA5/NGF/PDGFB/PDGFD/PIK3CD/PLA2G4A/RAC2/RASGRP4/REL	11	1.87851	2.16054
hsa05321	Inflammatory bowel disease	5/201	66/9396	0.0132662	0.0484504	0.0331908	IL18R1/IL1B/IL2RG/IL6/TLR2	5	1.87725	3.54138
hsa05416	Viral myocarditis	5/201	70/9396	0.016784	0.0604224	0.0413921	CD55/CD86/ITGAL/ITGB2/RAC2	5	1.7751	3.33902
hsa05132	Salmonella infection	11/201	251/9396	0.0189432	0.0664911	0.0455495	CD14/CXCL8/CYTH4/IL1B/IL6/LEF1/NCKAP1L/PIK3CD/PIK3CG/PTPRC/TLR2	11	1.72255	2.04864
hsa05231	Choline metabolism in cancer	6/201	99/9396	0.0192613	0.0664911	0.0455495	PDGFB/PDGFD/PIK3CD/PLA2G4A/RAC2/WAS	6	1.71531	2.83311
hsa05410	Hypertrophic cardiomyopathy	6/201	99/9396	0.0192613	0.0664911	0.0455495	ATP2A3/IL6/ITGA8/ITGA9/ITGB8/TTN	6	1.71531	2.83311
hsa04926	Relaxin signaling pathway	7/201	130/9396	0.0214184	0.0729384	0.0499661	ADCY7/EDNRB/GNA15/MMP1/MMP9/PIK3CD/PLCB2	7	1.66921	2.51711
hsa05166	Human T-cell leukemia virus 1 infection	10/201	224/9396	0.0220482	0.0740819	0.0507495	ADCY7/EGR1/IL1R2/IL2RG/IL6/ITGAL/ITGB2/NRP1/PIK3CD/SPI1	10	1.65663	2.08689
hsa05414	Dilated cardiomyopathy	6/201	105/9396	0.0249308	0.0826653	0.0566295	ADCY7/ATP2A3/ITGA8/ITGA9/ITGB8/TTN	6	1.60326	2.67122
hsa04066	HIF-1 signaling pathway	6/201	110/9396	0.0304318	0.099595	0.0682271	ANGPT2/CYBB/HK3/IL6/IL6R/PIK3CD	6	1.51667	2.5498
hsa04550	Signaling pathways regulating pluripotency of stem cells	7/201	144/9396	0.0348218	0.112501	0.0770685	AXIN2/BMP4/FZD10/LIF/PIK3CD/WNT2/WNT5A	7	1.45815	2.27239
hsa04726	Serotonergic synapse	6/201	115/9396	0.0366743	0.116062	0.0795081	ALOX5/HTR2A/KCNJ5/PLA2G4A/PLCB2/PTGS2	6	1.43564	2.43894
hsa05412	Arrhythmogenic right ventricular cardiomyopathy	5/201	86/9396	0.0368452	0.116062	0.0795081	ATP2A3/ITGA8/ITGA9/ITGB8/LEF1	5	1.43362	2.71781
hsa05210	Colorectal cancer	5/201	87/9396	0.0384396	0.11959	0.0819246	AXIN2/EREG/LEF1/PIK3CD/RAC2	5	1.41522	2.68657
hsa04370	VEGF signaling pathway	4/201	60/9396	0.039129	0.12025	0.0823769	PIK3CD/PLA2G4A/PTGS2/RAC2	4	1.4075	3.11642
hsa00590	Arachidonic acid metabolism	4/201	63/9396	0.0455255	0.137874	0.0944501	ALOX5/LTA4H/PLA2G4A/PTGS2	4	1.34175	2.96802
hsa04660	T cell receptor signaling pathway	6/201	122/9396	0.0467093	0.137874	0.0944501	LCP2/PIK3CD/PRKCQ/PTPN6/PTPRC/VAV3	6	1.3306	2.299
hsa04540	Gap junction	5/201	92/9396	0.0470394	0.137874	0.0944501	ADCY7/HTR2A/PDGFB/PDGFD/PLCB2	5	1.32754	2.54056
hsa05340	Primary immunodeficiency	3/201	38/9396	0.0470523	0.137874	0.0944501	BTK/IL2RG/PTPRC	3	1.32742	3.69049
hsa04912	GnRH signaling pathway	5/201	93/9396	0.0488858	0.1416	0.0970027	ADCY7/EGR1/HBEGF/PLA2G4A/PLCB2	5	1.31082	2.51324
hsa04621	NOD-like receptor signaling pathway	8/201	189/9396	0.0499669	0.141842	0.0971685	CXCL1/CXCL8/CYBB/IL1B/IL6/MEFV/PLCB2/PSTPIP1	8	1.30132	1.97868
