# Supplementary material for: PDGFD maintains ovine tail ADSCs in a proliferative state by suppressing CXCL8 and activating PI3K/MAPK signaling
Source: Front Vet Sci. 2026 Feb 13;13:1777426. doi: 10.3389/fvets.2026.1777426 (PMC12947266; doi:10.3389/fvets.2026.1777426)
Supplement: Supplementary file 9 [file Table_8.xlsx]

## Sheet: Sheet1
Supplementary Tables 8. GSEA enrichment assay pathway analysis of All Genes
GS follow link to MSigDB	SIZE	ES	NES	NOM p-val	FDR q-val	FWER p-val	RANK AT MAX
KEGG_PANTOTHENATE_AND_COA_BIOSYNTHESIS	15	0.59	1.83	0	0.252	0.138	1864
KEGG_VALINE_LEUCINE_AND_ISOLEUCINE_DEGRADATION	39	0.33	1.54	0	0.546	0.58	2701
KEGG_TYROSINE_METABOLISM	20	0.47	1.54	0	0.383	0.58	3822
KEGG_FATTY_ACID_METABOLISM	32	0.49	1.54	0	0.304	0.58	5090
KEGG_PYRUVATE_METABOLISM	35	0.36	1.52	0	0.297	0.58	3556
KEGG_BETA_ALANINE_METABOLISM	18	0.46	1.5	0.11	0.28	0.58	3710
KEGG_NICOTINATE_AND_NICOTINAMIDE_METABOLISM	21	0.39	1.47	0	0.277	0.58	2496
KEGG_ARACHIDONIC_ACID_METABOLISM	33	0.39	1.38	0	0.371	0.802	1834
KEGG_PPAR_SIGNALING_PATHWAY	54	0.37	1.35	0.113	0.377	0.802	3881
KEGG_ARGININE_AND_PROLINE_METABOLISM	43	0.33	1.33	0	0.384	0.851	4945
KEGG_PEROXISOME	71	0.33	1.32	0.214	0.36	0.851	3982
KEGG_GLYCOSPHINGOLIPID_BIOSYNTHESIS_GANGLIO_SERIES	15	0.49	1.3	0.22	0.365	0.851	2597
KEGG_BIOSYNTHESIS_OF_UNSATURATED_FATTY_ACIDS	18	0.35	1.27	0.079	0.385	0.851	2740
KEGG_SNARE_INTERACTIONS_IN_VESICULAR_TRANSPORT	37	0.31	1.26	0	0.383	0.901	2487
KEGG_GLUTATHIONE_METABOLISM	36	0.43	1.24	0	0.399	0.95	1903
KEGG_DRUG_METABOLISM_CYTOCHROME_P450	18	0.49	1.23	0.098	0.407	0.95	2369
KEGG_GLYCEROLIPID_METABOLISM	41	0.29	1.18	0.207	0.48	0.95	2555
KEGG_PORPHYRIN_AND_CHLOROPHYLL_METABOLISM	21	0.39	1.16	0.305	0.492	1	4163
KEGG_BUTANOATE_METABOLISM	28	0.26	1.13	0.2	0.524	1	2793
KEGG_PROPANOATE_METABOLISM	27	0.24	1.1	0.209	0.57	1	2701
KEGG_PROXIMAL_TUBULE_BICARBONATE_RECLAMATION	17	0.35	1.06	0.294	0.633	1	2310
KEGG_THYROID_CANCER	28	0.34	1.04	0.386	0.647	1	982
KEGG_PENTOSE_PHOSPHATE_PATHWAY	25	0.31	1.03	0.418	0.667	1	3054
KEGG_CARDIAC_MUSCLE_CONTRACTION	39	0.27	1.01	0.375	0.662	1	1478
KEGG_AMYOTROPHIC_LATERAL_SCLEROSIS_ALS	48	0.25	1	0.498	0.67	1	2614
KEGG_GLYCOLYSIS_GLUCONEOGENESIS	44	0.21	0.96	0.375	0.721	1	3822
KEGG_GLYCINE_SERINE_AND_THREONINE_METABOLISM	27	0.27	0.96	0.387	0.696	1	5326
KEGG_TRYPTOPHAN_METABOLISM	31	0.24	0.95	0.323	0.693	1	3437
KEGG_STEROID_HORMONE_BIOSYNTHESIS	15	0.31	0.92	0.293	0.707	1	1905
KEGG_RIBOSOME	81	0.68	0.89	0.895	0.73	1	5551
KEGG_PARKINSONS_DISEASE	71	0.42	0.79	0.895	0.859	1	6481
KEGG_MATURITY_ONSET_DIABETES_OF_THE_YOUNG	15	0.27	0.78	0.8	0.858	1	3552
KEGG_OXIDATIVE_PHOSPHORYLATION	71	0.4	0.75	0.895	0.879	1	6654
KEGG_HUNTINGTONS_DISEASE	126	0.23	0.69	0.803	0.912	1	6527
KEGG_ABC_TRANSPORTERS	37	0.18	0.61	0.774	0.978	1	1724
KEGG_NOTCH_SIGNALING_PATHWAY	45	0.18	0.6	0.78	0.953	1	3878
KEGG_PROTEASOME	42	0.2	0.38	0.895	0.999	1	6365
KEGG_SYSTEMIC_LUPUS_ERYTHEMATOSUS	32	-0.66	-2.28	0	0.056	0	677
KEGG_CYTOKINE_CYTOKINE_RECEPTOR_INTERACTION	180	-0.48	-2.13	0	0.056	0.056	3097
KEGG_B_CELL_RECEPTOR_SIGNALING_PATHWAY	69	-0.58	-2.03	0	0.056	0.056	1690
KEGG_PRION_DISEASES	31	-0.65	-2.01	0	0.056	0.056	1564
KEGG_HEMATOPOIETIC_CELL_LINEAGE	60	-0.53	-1.93	0	0.075	0.103	2939
KEGG_CELL_CYCLE	122	-0.51	-1.91	0	0.072	0.103	3885
KEGG_NOD_LIKE_RECEPTOR_SIGNALING_PATHWAY	48	-0.57	-1.9	0	0.07	0.103	3883
KEGG_VIRAL_MYOCARDITIS	41	-0.55	-1.89	0	0.068	0.103	1778
KEGG_LEISHMANIA_INFECTION	49	-0.61	-1.87	0	0.067	0.103	4021
KEGG_TOLL_LIKE_RECEPTOR_SIGNALING_PATHWAY	80	-0.57	-1.86	0	0.066	0.103	4021
KEGG_CHEMOKINE_SIGNALING_PATHWAY	144	-0.48	-1.81	0	0.082	0.195	1690
KEGG_NATURAL_KILLER_CELL_MEDIATED_CYTOTOXICITY	83	-0.5	-1.8	0	0.08	0.195	1690
KEGG_AMINO_SUGAR_AND_NUCLEOTIDE_SUGAR_METABOLISM	37	-0.37	-1.73	0	0.078	0.195	3610
KEGG_HEDGEHOG_SIGNALING_PATHWAY	47	-0.45	-1.72	0	0.08	0.257	1325
KEGG_FC_GAMMA_R_MEDIATED_PHAGOCYTOSIS	93	-0.54	-1.72	0	0.089	0.295	1932
KEGG_DNA_REPLICATION	36	-0.58	-1.71	0	0.093	0.295	2153
KEGG_HOMOLOGOUS_RECOMBINATION	26	-0.57	-1.71	0	0.091	0.295	4160
KEGG_PURINE_METABOLISM	138	-0.36	-1.69	0	0.089	0.295	4188
KEGG_CELL_ADHESION_MOLECULES_CAMS	95	-0.51	-1.68	0	0.09	0.344	2294
KEGG_BASAL_CELL_CARCINOMA	49	-0.54	-1.67	0	0.088	0.344	355
KEGG_NITROGEN_METABOLISM	16	-0.53	-1.66	0	0.086	0.344	600
KEGG_FC_EPSILON_RI_SIGNALING_PATHWAY	68	-0.49	-1.65	0	0.09	0.449	3615
KEGG_PRIMARY_IMMUNODEFICIENCY	28	-0.51	-1.65	0	0.091	0.449	1318
KEGG_COMPLEMENT_AND_COAGULATION_CASCADES	52	-0.54	-1.65	0	0.09	0.449	1551
KEGG_INTESTINAL_IMMUNE_NETWORK_FOR_IGA_PRODUCTION	29	-0.55	-1.63	0	0.095	0.449	3660
KEGG_PATHOGENIC_ESCHERICHIA_COLI_INFECTION	44	-0.46	-1.63	0	0.093	0.449	6407
KEGG_ANTIGEN_PROCESSING_AND_PRESENTATION	37	-0.45	-1.62	0	0.096	0.5	3581
KEGG_EPITHELIAL_CELL_SIGNALING_IN_HELICOBACTER_PYLORI_INFECTION	67	-0.38	-1.61	0	0.101	0.5	3857
KEGG_LEUKOCYTE_TRANSENDOTHELIAL_MIGRATION	97	-0.47	-1.61	0	0.1	0.5	2010
KEGG_OLFACTORY_TRANSDUCTION	23	-0.5	-1.6	0	0.098	0.5	1709
KEGG_T_CELL_RECEPTOR_SIGNALING_PATHWAY	97	-0.47	-1.57	0	0.106	0.607	3975
KEGG_BASE_EXCISION_REPAIR	32	-0.35	-1.55	0	0.119	0.607	2150
KEGG_CYSTEINE_AND_METHIONINE_METABOLISM	28	-0.4	-1.53	0	0.135	0.607	4139
KEGG_PROGESTERONE_MEDIATED_OOCYTE_MATURATION	81	-0.5	-1.52	0	0.141	0.607	4078
KEGG_BLADDER_CANCER	39	-0.49	-1.52	0	0.14	0.607	3615
KEGG_APOPTOSIS	77	-0.48	-1.51	0	0.14	0.607	4035
KEGG_SPHINGOLIPID_METABOLISM	35	-0.42	-1.48	0	0.15	0.607	4046
KEGG_NUCLEOTIDE_EXCISION_REPAIR	43	-0.37	-1.48	0	0.149	0.607	8745
KEGG_HYPERTROPHIC_CARDIOMYOPATHY_HCM	76	-0.39	-1.46	0	0.16	0.663	3203
KEGG_OOCYTE_MEIOSIS	102	-0.37	-1.46	0	0.162	0.663	6779
KEGG_MELANOGENESIS	90	-0.43	-1.45	0.096	0.164	0.663	1325
KEGG_NEUROACTIVE_LIGAND_RECEPTOR_INTERACTION	192	-0.37	-1.44	0	0.167	0.714	3096
KEGG_MISMATCH_REPAIR	23	-0.41	-1.42	0	0.183	0.76	7031
KEGG_PANCREATIC_CANCER	68	-0.46	-1.4	0	0.193	0.809	3615
KEGG_RIG_I_LIKE_RECEPTOR_SIGNALING_PATHWAY	50	-0.34	-1.4	0.096	0.191	0.809	3622
KEGG_COLORECTAL_CANCER	61	-0.46	-1.4	0	0.188	0.809	3615
KEGG_CITRATE_CYCLE_TCA_CYCLE	28	-0.34	-1.4	0	0.185	0.809	3982
KEGG_DILATED_CARDIOMYOPATHY	81	-0.4	-1.38	0	0.202	0.809	3203
KEGG_CALCIUM_SIGNALING_PATHWAY	153	-0.41	-1.37	0	0.201	0.809	3203
KEGG_BASAL_TRANSCRIPTION_FACTORS	33	-0.32	-1.37	0	0.201	0.809	7736
KEGG_REGULATION_OF_ACTIN_CYTOSKELETON	193	-0.42	-1.34	0	0.239	0.862	3785
KEGG_N_GLYCAN_BIOSYNTHESIS	45	-0.35	-1.33	0	0.246	0.862	4205
KEGG_TYPE_I_DIABETES_MELLITUS	16	-0.44	-1.3	0.189	0.282	0.862	639
KEGG_GLYCOSPHINGOLIPID_BIOSYNTHESIS_LACTO_AND_NEOLACTO_SERIES	19	-0.47	-1.3	0.29	0.28	0.862	3699
KEGG_RNA_DEGRADATION	50	-0.35	-1.29	0.168	0.282	0.862	6451
KEGG_JAK_STAT_SIGNALING_PATHWAY	111	-0.38	-1.29	0.094	0.284	0.914	4478
KEGG_ERBB_SIGNALING_PATHWAY	85	-0.42	-1.27	0.096	0.297	0.914	1690
KEGG_LYSOSOME	112	-0.31	-1.27	0.214	0.304	0.914	1054
KEGG_TYPE_II_DIABETES_MELLITUS	42	-0.46	-1.25	0.189	0.313	0.914	3605
KEGG_TASTE_TRANSDUCTION	15	-0.49	-1.25	0.189	0.313	0.914	2202
KEGG_PROSTATE_CANCER	85	-0.44	-1.24	0.096	0.338	0.959	3615
KEGG_TGF_BETA_SIGNALING_PATHWAY	81	-0.39	-1.21	0	0.378	0.959	4024
KEGG_DRUG_METABOLISM_OTHER_ENZYMES	24	-0.32	-1.21	0.104	0.389	0.959	2549
KEGG_UBIQUITIN_MEDIATED_PROTEOLYSIS	125	-0.28	-1.19	0.092	0.401	1	7377
KEGG_GLIOMA	61	-0.4	-1.19	0.19	0.396	1	3615
KEGG_ALDOSTERONE_REGULATED_SODIUM_REABSORPTION	34	-0.45	-1.19	0.189	0.391	1	1690
KEGG_VEGF_SIGNALING_PATHWAY	68	-0.3	-1.19	0.189	0.388	1	1690
KEGG_NEUROTROPHIN_SIGNALING_PATHWAY	120	-0.36	-1.19	0.186	0.39	1	4062
KEGG_GAP_JUNCTION	70	-0.4	-1.17	0.096	0.418	1	3615
KEGG_MAPK_SIGNALING_PATHWAY	235	-0.33	-1.17	0	0.416	1	3750
KEGG_O_GLYCAN_BIOSYNTHESIS	24	-0.42	-1.16	0.297	0.414	1	3394
KEGG_GLYCOSYLPHOSPHATIDYLINOSITOL_GPI_ANCHOR_BIOSYNTHESIS	24	-0.34	-1.16	0.397	0.416	1	3304
KEGG_CYTOSOLIC_DNA_SENSING_PATHWAY	33	-0.28	-1.15	0.303	0.418	1	1680
KEGG_WNT_SIGNALING_PATHWAY	135	-0.31	-1.14	0.305	0.444	1	1493
KEGG_FOCAL_ADHESION	189	-0.4	-1.14	0.096	0.438	1	3418
KEGG_P53_SIGNALING_PATHWAY	60	-0.32	-1.12	0.212	0.458	1	2821
KEGG_NON_SMALL_CELL_LUNG_CANCER	51	-0.37	-1.12	0.286	0.463	1	4934
KEGG_MTOR_SIGNALING_PATHWAY	49	-0.4	-1.12	0.192	0.458	1	4225
KEGG_ONE_CARBON_POOL_BY_FOLATE	16	-0.43	-1.12	0.308	0.456	1	4905
KEGG_PYRIMIDINE_METABOLISM	87	-0.28	-1.1	0.283	0.471	1	3350
KEGG_MELANOMA	62	-0.34	-1.09	0.506	0.478	1	2247
KEGG_VASOPRESSIN_REGULATED_WATER_REABSORPTION	41	-0.33	-1.09	0.385	0.473	1	8202
KEGG_ENDOMETRIAL_CANCER	52	-0.36	-1.09	0.286	0.477	1	3615
KEGG_HISTIDINE_METABOLISM	20	-0.39	-1.09	0.217	0.479	1	1563
KEGG_RETINOL_METABOLISM	19	-0.35	-1.09	0.388	0.478	1	1047
KEGG_PATHWAYS_IN_CANCER	299	-0.33	-1.08	0.212	0.484	1	1902
KEGG_ARRHYTHMOGENIC_RIGHT_VENTRICULAR_CARDIOMYOPATHY_ARVC	68	-0.35	-1.08	0.401	0.485	1	3430
KEGG_AMINOACYL_TRNA_BIOSYNTHESIS	22	-0.31	-1.07	0.309	0.495	1	7407
KEGG_AXON_GUIDANCE	125	-0.33	-1.06	0.316	0.509	1	2781
KEGG_SPLICEOSOME	119	-0.31	-1.05	0.399	0.516	1	5188
KEGG_RENAL_CELL_CARCINOMA	66	-0.35	-1.05	0.295	0.518	1	2051
KEGG_INSULIN_SIGNALING_PATHWAY	127	-0.3	-1.05	0.398	0.515	1	4318
KEGG_GALACTOSE_METABOLISM	22	-0.3	-1.05	0.319	0.51	1	4046
KEGG_CHRONIC_MYELOID_LEUKEMIA	71	-0.37	-1.03	0.502	0.537	1	4062
KEGG_ACUTE_MYELOID_LEUKEMIA	57	-0.34	-1.03	0.398	0.532	1	3615
KEGG_VASCULAR_SMOOTH_MUSCLE_CONTRACTION	96	-0.29	-1.02	0.504	0.546	1	6779
KEGG_ECM_RECEPTOR_INTERACTION	79	-0.39	-1.02	0.316	0.544	1	3418
KEGG_PHOSPHATIDYLINOSITOL_SIGNALING_SYSTEM	71	-0.33	-0.99	0.701	0.582	1	2187
KEGG_ENDOCYTOSIS	166	-0.31	-0.98	0.492	0.594	1	4478
KEGG_INOSITOL_PHOSPHATE_METABOLISM	53	-0.33	-0.98	0.607	0.597	1	1158
KEGG_SMALL_CELL_LUNG_CANCER	80	-0.38	-0.97	0.701	0.605	1	3600
KEGG_FRUCTOSE_AND_MANNOSE_METABOLISM	31	-0.2	-0.96	0.593	0.607	1	3519
KEGG_ADIPOCYTOKINE_SIGNALING_PATHWAY	63	-0.3	-0.96	0.492	0.611	1	5061
KEGG_SELENOAMINO_ACID_METABOLISM	23	-0.26	-0.95	0.502	0.63	1	4031
KEGG_ADHERENS_JUNCTION	67	-0.34	-0.93	0.598	0.642	1	5305
KEGG_GLYCOSAMINOGLYCAN_BIOSYNTHESIS_CHONDROITIN_SULFATE	20	-0.31	-0.93	0.598	0.64	1	5907
KEGG_STARCH_AND_SUCROSE_METABOLISM	25	-0.29	-0.92	0.4	0.646	1	4276
KEGG_PROTEIN_EXPORT	20	-0.33	-0.9	0.5	0.675	1	4033
KEGG_GLYCEROPHOSPHOLIPID_METABOLISM	69	-0.24	-0.9	0.6	0.673	1	4786
KEGG_GLYOXYLATE_AND_DICARBOXYLATE_METABOLISM	15	-0.26	-0.89	0.608	0.669	1	3891
KEGG_ALANINE_ASPARTATE_AND_GLUTAMATE_METABOLISM	23	-0.24	-0.89	0.596	0.664	1	3610
KEGG_VIBRIO_CHOLERAE_INFECTION	49	-0.19	-0.89	0.601	0.666	1	6853
KEGG_GNRH_SIGNALING_PATHWAY	87	-0.25	-0.86	0.701	0.686	1	6979
KEGG_LONG_TERM_DEPRESSION	57	-0.27	-0.85	0.701	0.691	1	6334
KEGG_GLYCOSAMINOGLYCAN_DEGRADATION	19	-0.27	-0.83	0.706	0.713	1	3002
KEGG_RNA_POLYMERASE	24	-0.29	-0.81	0.498	0.735	1	2611
KEGG_LYSINE_DEGRADATION	39	-0.27	-0.81	0.697	0.729	1	4869
KEGG_ETHER_LIPID_METABOLISM	27	-0.23	-0.81	0.705	0.726	1	4445
KEGG_GLYCOSAMINOGLYCAN_BIOSYNTHESIS_HEPARAN_SULFATE	25	-0.24	-0.74	0.709	0.83	1	3824
KEGG_TIGHT_JUNCTION	105	-0.19	-0.72	0.895	0.846	1	3615
KEGG_LONG_TERM_POTENTIATION	63	-0.17	-0.69	0.798	0.864	1	7892
KEGG_DORSO_VENTRAL_AXIS_FORMATION	22	-0.25	-0.63	0.895	0.913	1	4800
KEGG_REGULATION_OF_AUTOPHAGY	19	-0.18	-0.56	0.895	0.96	1	7957
KEGG_ALZHEIMERS_DISEASE	112	-0.17	-0.54	0.884	0.966	1	3984

## Sheet: Sheet2
Table: Gene sets enriched in phenotype D (3 samples)
GS follow link to MSigDB	SIZE	ES	NES	NOM p-val	FDR q-val	FWER p-val	RANK AT MAX	LEADING EDGE
KEGG_SYSTEMIC_LUPUS_ERYTHEMATOSUS	32	-0.66	-2.28	0	0.056	0	677	tags=28%, list=3%, signal=29%
KEGG_CYTOKINE_CYTOKINE_RECEPTOR_INTERACTION	180	-0.48	-2.13	0	0.056	0.056	3097	tags=32%, list=15%, signal=38%
KEGG_B_CELL_RECEPTOR_SIGNALING_PATHWAY	69	-0.58	-2.03	0	0.056	0.056	1690	tags=25%, list=8%, signal=27%
KEGG_PRION_DISEASES	31	-0.65	-2.01	0	0.056	0.056	1564	tags=35%, list=8%, signal=38%
KEGG_HEMATOPOIETIC_CELL_LINEAGE	60	-0.53	-1.93	0	0.075	0.103	2939	tags=37%, list=15%, signal=43%
KEGG_CELL_CYCLE	122	-0.51	-1.91	0	0.072	0.103	3885	tags=41%, list=19%, signal=50%
KEGG_NOD_LIKE_RECEPTOR_SIGNALING_PATHWAY	48	-0.57	-1.9	0	0.07	0.103	3883	tags=46%, list=19%, signal=57%
KEGG_VIRAL_MYOCARDITIS	41	-0.55	-1.89	0	0.068	0.103	1778	tags=29%, list=9%, signal=32%
KEGG_LEISHMANIA_INFECTION	49	-0.61	-1.87	0	0.067	0.103	4021	tags=49%, list=20%, signal=61%
KEGG_TOLL_LIKE_RECEPTOR_SIGNALING_PATHWAY	80	-0.57	-1.86	0	0.066	0.103	4021	tags=40%, list=20%, signal=50%
KEGG_CHEMOKINE_SIGNALING_PATHWAY	144	-0.48	-1.81	0	0.082	0.195	1690	tags=22%, list=8%, signal=23%
KEGG_NATURAL_KILLER_CELL_MEDIATED_CYTOTOXICITY	83	-0.5	-1.8	0	0.08	0.195	1690	tags=24%, list=8%, signal=26%
KEGG_AMINO_SUGAR_AND_NUCLEOTIDE_SUGAR_METABOLISM	37	-0.37	-1.73	0	0.078	0.195	3610	tags=32%, list=18%, signal=39%
KEGG_HEDGEHOG_SIGNALING_PATHWAY	47	-0.45	-1.72	0	0.08	0.257	1325	tags=15%, list=7%, signal=16%
KEGG_FC_GAMMA_R_MEDIATED_PHAGOCYTOSIS	93	-0.54	-1.72	0	0.089	0.295	1932	tags=25%, list=10%, signal=27%
KEGG_DNA_REPLICATION	36	-0.58	-1.71	0	0.093	0.295	2153	tags=42%, list=11%, signal=47%
KEGG_HOMOLOGOUS_RECOMBINATION	26	-0.57	-1.71	0	0.091	0.295	4160	tags=58%, list=21%, signal=73%
KEGG_PURINE_METABOLISM	138	-0.36	-1.69	0	0.089	0.295	4188	tags=35%, list=21%, signal=44%
KEGG_CELL_ADHESION_MOLECULES_CAMS	95	-0.51	-1.68	0	0.09	0.344	2294	tags=31%, list=11%, signal=34%
KEGG_BASAL_CELL_CARCINOMA	49	-0.54	-1.67	0	0.088	0.344	355	tags=14%, list=2%, signal=15%
KEGG_NITROGEN_METABOLISM	16	-0.53	-1.66	0	0.086	0.344	600	tags=19%, list=3%, signal=19%
KEGG_FC_EPSILON_RI_SIGNALING_PATHWAY	68	-0.49	-1.65	0	0.09	0.449	3615	tags=34%, list=18%, signal=41%
KEGG_PRIMARY_IMMUNODEFICIENCY	28	-0.51	-1.65	0	0.091	0.449	1318	tags=21%, list=7%, signal=23%
KEGG_COMPLEMENT_AND_COAGULATION_CASCADES	52	-0.54	-1.65	0	0.09	0.449	1551	tags=25%, list=8%, signal=27%
KEGG_INTESTINAL_IMMUNE_NETWORK_FOR_IGA_PRODUCTION	29	-0.55	-1.63	0	0.095	0.449	3660	tags=41%, list=18%, signal=51%
KEGG_PATHOGENIC_ESCHERICHIA_COLI_INFECTION	44	-0.46	-1.63	0	0.093	0.449	6407	tags=52%, list=32%, signal=77%
KEGG_ANTIGEN_PROCESSING_AND_PRESENTATION	37	-0.45	-1.62	0	0.096	0.5	3581	tags=41%, list=18%, signal=49%
KEGG_EPITHELIAL_CELL_SIGNALING_IN_HELICOBACTER_PYLORI_INFECTION	67	-0.38	-1.61	0	0.101	0.5	3857	tags=30%, list=19%, signal=37%
KEGG_LEUKOCYTE_TRANSENDOTHELIAL_MIGRATION	97	-0.47	-1.61	0	0.1	0.5	2010	tags=24%, list=10%, signal=26%
KEGG_OLFACTORY_TRANSDUCTION	23	-0.5	-1.6	0	0.098	0.5	1709	tags=26%, list=9%, signal=28%
KEGG_T_CELL_RECEPTOR_SIGNALING_PATHWAY	97	-0.47	-1.57	0	0.106	0.607	3975	tags=32%, list=20%, signal=40%
KEGG_BASE_EXCISION_REPAIR	32	-0.35	-1.55	0	0.119	0.607	2150	tags=25%, list=11%, signal=28%
KEGG_CYSTEINE_AND_METHIONINE_METABOLISM	28	-0.4	-1.53	0	0.135	0.607	4139	tags=39%, list=21%, signal=49%
KEGG_PROGESTERONE_MEDIATED_OOCYTE_MATURATION	81	-0.5	-1.52	0	0.141	0.607	4078	tags=40%, list=20%, signal=49%
KEGG_BLADDER_CANCER	39	-0.49	-1.52	0	0.14	0.607	3615	tags=33%, list=18%, signal=41%
KEGG_APOPTOSIS	77	-0.48	-1.51	0	0.14	0.607	4035	tags=35%, list=20%, signal=44%
KEGG_SPHINGOLIPID_METABOLISM	35	-0.42	-1.48	0	0.15	0.607	4046	tags=34%, list=20%, signal=43%
KEGG_NUCLEOTIDE_EXCISION_REPAIR	43	-0.37	-1.48	0	0.149	0.607	8745	tags=65%, list=44%, signal=115%
KEGG_HYPERTROPHIC_CARDIOMYOPATHY_HCM	76	-0.39	-1.46	0	0.16	0.663	3203	tags=33%, list=16%, signal=39%
KEGG_OOCYTE_MEIOSIS	102	-0.37	-1.46	0	0.162	0.663	6779	tags=45%, list=34%, signal=68%
KEGG_MELANOGENESIS	90	-0.43	-1.45	0.096	0.164	0.663	1325	tags=13%, list=7%, signal=14%
KEGG_NEUROACTIVE_LIGAND_RECEPTOR_INTERACTION	192	-0.37	-1.44	0	0.167	0.714	3096	tags=24%, list=15%, signal=29%
KEGG_MISMATCH_REPAIR	23	-0.41	-1.42	0	0.183	0.76	7031	tags=57%, list=35%, signal=87%
KEGG_PANCREATIC_CANCER	68	-0.46	-1.4	0	0.193	0.809	3615	tags=32%, list=18%, signal=39%
KEGG_RIG_I_LIKE_RECEPTOR_SIGNALING_PATHWAY	50	-0.34	-1.4	0.096	0.191	0.809	3622	tags=24%, list=18%, signal=29%
KEGG_COLORECTAL_CANCER	61	-0.46	-1.4	0	0.188	0.809	3615	tags=31%, list=18%, signal=38%
KEGG_CITRATE_CYCLE_TCA_CYCLE	28	-0.34	-1.4	0	0.185	0.809	3982	tags=29%, list=20%, signal=36%
KEGG_DILATED_CARDIOMYOPATHY	81	-0.4	-1.38	0	0.202	0.809	3203	tags=33%, list=16%, signal=39%
KEGG_CALCIUM_SIGNALING_PATHWAY	153	-0.41	-1.37	0	0.201	0.809	3203	tags=24%, list=16%, signal=29%
KEGG_BASAL_TRANSCRIPTION_FACTORS	33	-0.32	-1.37	0	0.201	0.809	7736	tags=58%, list=38%, signal=93%
KEGG_REGULATION_OF_ACTIN_CYTOSKELETON	193	-0.42	-1.34	0	0.239	0.862	3785	tags=28%, list=19%, signal=34%
KEGG_N_GLYCAN_BIOSYNTHESIS	45	-0.35	-1.33	0	0.246	0.862	4205	tags=31%, list=21%, signal=39%
KEGG_TYPE_I_DIABETES_MELLITUS	16	-0.44	-1.3	0.189	0.282	0.862	639	tags=25%, list=3%, signal=26%
KEGG_GLYCOSPHINGOLIPID_BIOSYNTHESIS_LACTO_AND_NEOLACTO_SERIES	19	-0.47	-1.3	0.29	0.28	0.862	3699	tags=32%, list=18%, signal=39%
KEGG_RNA_DEGRADATION	50	-0.35	-1.29	0.168	0.282	0.862	6451	tags=46%, list=32%, signal=68%
KEGG_JAK_STAT_SIGNALING_PATHWAY	111	-0.38	-1.29	0.094	0.284	0.914	4478	tags=32%, list=22%, signal=42%
KEGG_ERBB_SIGNALING_PATHWAY	85	-0.42	-1.27	0.096	0.297	0.914	1690	tags=19%, list=8%, signal=20%
KEGG_LYSOSOME	112	-0.31	-1.27	0.214	0.304	0.914	1054	tags=9%, list=5%, signal=9%
KEGG_TYPE_II_DIABETES_MELLITUS	42	-0.46	-1.25	0.189	0.313	0.914	3605	tags=36%, list=18%, signal=43%
KEGG_TASTE_TRANSDUCTION	15	-0.49	-1.25	0.189	0.313	0.914	2202	tags=20%, list=11%, signal=22%
KEGG_PROSTATE_CANCER	85	-0.44	-1.24	0.096	0.338	0.959	3615	tags=29%, list=18%, signal=36%
KEGG_TGF_BETA_SIGNALING_PATHWAY	81	-0.39	-1.21	0	0.378	0.959	4024	tags=32%, list=20%, signal=40%
KEGG_DRUG_METABOLISM_OTHER_ENZYMES	24	-0.32	-1.21	0.104	0.389	0.959	2549	tags=21%, list=13%, signal=24%
KEGG_UBIQUITIN_MEDIATED_PROTEOLYSIS	125	-0.28	-1.19	0.092	0.401	1	7377	tags=45%, list=37%, signal=70%
KEGG_GLIOMA	61	-0.4	-1.19	0.19	0.396	1	3615	tags=26%, list=18%, signal=32%
KEGG_ALDOSTERONE_REGULATED_SODIUM_REABSORPTION	34	-0.45	-1.19	0.189	0.391	1	1690	tags=26%, list=8%, signal=29%
KEGG_VEGF_SIGNALING_PATHWAY	68	-0.3	-1.19	0.189	0.388	1	1690	tags=13%, list=8%, signal=14%
KEGG_NEUROTROPHIN_SIGNALING_PATHWAY	120	-0.36	-1.19	0.186	0.39	1	4062	tags=28%, list=20%, signal=35%
KEGG_GAP_JUNCTION	70	-0.4	-1.17	0.096	0.418	1	3615	tags=24%, list=18%, signal=30%
KEGG_MAPK_SIGNALING_PATHWAY	235	-0.33	-1.17	0	0.416	1	3750	tags=26%, list=19%, signal=32%
KEGG_O_GLYCAN_BIOSYNTHESIS	24	-0.42	-1.16	0.297	0.414	1	3394	tags=38%, list=17%, signal=45%
KEGG_GLYCOSYLPHOSPHATIDYLINOSITOL_GPI_ANCHOR_BIOSYNTHESIS	24	-0.34	-1.16	0.397	0.416	1	3304	tags=29%, list=16%, signal=35%
KEGG_CYTOSOLIC_DNA_SENSING_PATHWAY	33	-0.28	-1.15	0.303	0.418	1	1680	tags=12%, list=8%, signal=13%
KEGG_WNT_SIGNALING_PATHWAY	135	-0.31	-1.14	0.305	0.444	1	1493	tags=10%, list=7%, signal=10%
KEGG_FOCAL_ADHESION	189	-0.4	-1.14	0.096	0.438	1	3418	tags=26%, list=17%, signal=32%
KEGG_P53_SIGNALING_PATHWAY	60	-0.32	-1.12	0.212	0.458	1	2821	tags=23%, list=14%, signal=27%
KEGG_NON_SMALL_CELL_LUNG_CANCER	51	-0.37	-1.12	0.286	0.463	1	4934	tags=37%, list=25%, signal=49%
KEGG_MTOR_SIGNALING_PATHWAY	49	-0.4	-1.12	0.192	0.458	1	4225	tags=33%, list=21%, signal=41%
KEGG_ONE_CARBON_POOL_BY_FOLATE	16	-0.43	-1.12	0.308	0.456	1	4905	tags=50%, list=24%, signal=66%
KEGG_PYRIMIDINE_METABOLISM	87	-0.28	-1.1	0.283	0.471	1	3350	tags=25%, list=17%, signal=30%
KEGG_MELANOMA	62	-0.34	-1.09	0.506	0.478	1	2247	tags=19%, list=11%, signal=22%
KEGG_VASOPRESSIN_REGULATED_WATER_REABSORPTION	41	-0.33	-1.09	0.385	0.473	1	8202	tags=59%, list=41%, signal=99%
KEGG_ENDOMETRIAL_CANCER	52	-0.36	-1.09	0.286	0.477	1	3615	tags=25%, list=18%, signal=30%
KEGG_HISTIDINE_METABOLISM	20	-0.39	-1.09	0.217	0.479	1	1563	tags=20%, list=8%, signal=22%
KEGG_RETINOL_METABOLISM	19	-0.35	-1.09	0.388	0.478	1	1047	tags=16%, list=5%, signal=17%
KEGG_PATHWAYS_IN_CANCER	299	-0.33	-1.08	0.212	0.484	1	1902	tags=15%, list=9%, signal=16%
KEGG_ARRHYTHMOGENIC_RIGHT_VENTRICULAR_CARDIOMYOPATHY_ARVC	68	-0.35	-1.08	0.401	0.485	1	3430	tags=28%, list=17%, signal=34%
KEGG_AMINOACYL_TRNA_BIOSYNTHESIS	22	-0.31	-1.07	0.309	0.495	1	7407	tags=36%, list=37%, signal=58%
KEGG_AXON_GUIDANCE	125	-0.33	-1.06	0.316	0.509	1	2781	tags=21%, list=14%, signal=24%
KEGG_SPLICEOSOME	119	-0.31	-1.05	0.399	0.516	1	5188	tags=32%, list=26%, signal=43%
KEGG_RENAL_CELL_CARCINOMA	66	-0.35	-1.05	0.295	0.518	1	2051	tags=17%, list=10%, signal=18%
KEGG_INSULIN_SIGNALING_PATHWAY	127	-0.3	-1.05	0.398	0.515	1	4318	tags=27%, list=21%, signal=34%
KEGG_GALACTOSE_METABOLISM	22	-0.3	-1.05	0.319	0.51	1	4046	tags=27%, list=20%, signal=34%
KEGG_CHRONIC_MYELOID_LEUKEMIA	71	-0.37	-1.03	0.502	0.537	1	4062	tags=31%, list=20%, signal=39%
KEGG_ACUTE_MYELOID_LEUKEMIA	57	-0.34	-1.03	0.398	0.532	1	3615	tags=26%, list=18%, signal=32%
KEGG_VASCULAR_SMOOTH_MUSCLE_CONTRACTION	96	-0.29	-1.02	0.504	0.546	1	6779	tags=42%, list=34%, signal=63%
KEGG_ECM_RECEPTOR_INTERACTION	79	-0.39	-1.02	0.316	0.544	1	3418	tags=30%, list=17%, signal=36%
KEGG_PHOSPHATIDYLINOSITOL_SIGNALING_SYSTEM	71	-0.33	-0.99	0.701	0.582	1	2187	tags=17%, list=11%, signal=19%
KEGG_ENDOCYTOSIS	166	-0.31	-0.98	0.492	0.594	1	4478	tags=25%, list=22%, signal=32%
KEGG_INOSITOL_PHOSPHATE_METABOLISM	53	-0.33	-0.98	0.607	0.597	1	1158	tags=13%, list=6%, signal=14%
KEGG_SMALL_CELL_LUNG_CANCER	80	-0.38	-0.97	0.701	0.605	1	3600	tags=31%, list=18%, signal=38%
KEGG_FRUCTOSE_AND_MANNOSE_METABOLISM	31	-0.2	-0.96	0.593	0.607	1	3519	tags=19%, list=18%, signal=23%
KEGG_ADIPOCYTOKINE_SIGNALING_PATHWAY	63	-0.3	-0.96	0.492	0.611	1	5061	tags=32%, list=25%, signal=42%
KEGG_SELENOAMINO_ACID_METABOLISM	23	-0.26	-0.95	0.502	0.63	1	4031	tags=30%, list=20%, signal=38%
KEGG_ADHERENS_JUNCTION	67	-0.34	-0.93	0.598	0.642	1	5305	tags=33%, list=26%, signal=44%
KEGG_GLYCOSAMINOGLYCAN_BIOSYNTHESIS_CHONDROITIN_SULFATE	20	-0.31	-0.93	0.598	0.64	1	5907	tags=35%, list=29%, signal=50%
KEGG_STARCH_AND_SUCROSE_METABOLISM	25	-0.29	-0.92	0.4	0.646	1	4276	tags=36%, list=21%, signal=46%
KEGG_PROTEIN_EXPORT	20	-0.33	-0.9	0.5	0.675	1	4033	tags=30%, list=20%, signal=37%
KEGG_GLYCEROPHOSPHOLIPID_METABOLISM	69	-0.24	-0.9	0.6	0.673	1	4786	tags=28%, list=24%, signal=36%
KEGG_GLYOXYLATE_AND_DICARBOXYLATE_METABOLISM	15	-0.26	-0.89	0.608	0.669	1	3891	tags=33%, list=19%, signal=41%
KEGG_ALANINE_ASPARTATE_AND_GLUTAMATE_METABOLISM	23	-0.24	-0.89	0.596	0.664	1	3610	tags=30%, list=18%, signal=37%
KEGG_VIBRIO_CHOLERAE_INFECTION	49	-0.19	-0.89	0.601	0.666	1	6853	tags=39%, list=34%, signal=59%
KEGG_GNRH_SIGNALING_PATHWAY	87	-0.25	-0.86	0.701	0.686	1	6979	tags=43%, list=35%, signal=65%
KEGG_LONG_TERM_DEPRESSION	57	-0.27	-0.85	0.701	0.691	1	6334	tags=40%, list=32%, signal=59%
KEGG_GLYCOSAMINOGLYCAN_DEGRADATION	19	-0.27	-0.83	0.706	0.713	1	3002	tags=21%, list=15%, signal=25%
KEGG_RNA_POLYMERASE	24	-0.29	-0.81	0.498	0.735	1	2611	tags=21%, list=13%, signal=24%
KEGG_LYSINE_DEGRADATION	39	-0.27	-0.81	0.697	0.729	1	4869	tags=33%, list=24%, signal=44%
KEGG_ETHER_LIPID_METABOLISM	27	-0.23	-0.81	0.705	0.726	1	4445	tags=30%, list=22%, signal=38%
KEGG_GLYCOSAMINOGLYCAN_BIOSYNTHESIS_HEPARAN_SULFATE	25	-0.24	-0.74	0.709	0.83	1	3824	tags=28%, list=19%, signal=35%
KEGG_TIGHT_JUNCTION	105	-0.19	-0.72	0.895	0.846	1	3615	tags=18%, list=18%, signal=22%
KEGG_LONG_TERM_POTENTIATION	63	-0.17	-0.69	0.798	0.864	1	7892	tags=49%, list=39%, signal=81%
KEGG_DORSO_VENTRAL_AXIS_FORMATION	22	-0.25	-0.63	0.895	0.913	1	4800	tags=36%, list=24%, signal=48%
KEGG_REGULATION_OF_AUTOPHAGY	19	-0.18	-0.56	0.895	0.96	1	7957	tags=37%, list=40%, signal=61%
KEGG_ALZHEIMERS_DISEASE	112	-0.17	-0.54	0.884	0.966	1	3984	tags=16%, list=20%, signal=20%
